# Supplementary material for: From microbial gene essentiality to novel antimicrobial drug targets
Source: BMC Genomics. 2014 Nov 5;15(1):958. doi: 10.1186/1471-2164-15-958 (PMC4233050; doi:10.1186/1471-2164-15-958)
Supplement: Supplementary file 1 — Additional file 1: The essential clusters. All clusters of orthologous genes that contained at least one essential gene. For genes in each cluster, information on the original Genbank and updated RAST annotations, known inhibitors and drugs, essentiality prediction metrics, subcellular localization, and potential availability of undesirable orthologs in genes from normal gut microbiota as well as the human host are collated. (XLSX 530 KB) [file 12864_2014_6655_MOESM1_ESM.xlsx]

## Sheet: essential clusters
Additional file 1 | The essential clusters
Cluster: OG = the putative orthologous groups we obtained from clusturing the genomes in OrthoMCL; Species= Species' genbank entry accession; COG= Entry code on the NCBI Clusters of Othologous Genes database
Genome annotation: PID= NCBI Protein accession code; Name= destcription in original genbank submission and RAST update; Length= length of the ORF in nucleotides
Inhibitor: DB code= the DrugBank database identifier for the known inhibitior
Essentiality: Insertions= number of unique transposon insertion sites; adj p-value= adjusted essentiality p-value; log2 FC= essentiality fold change value
Undesired homologs: MetaHit= Number of blast hits against "A human gut microbial gene catalogue" by Qin, J., et al. (2010); git= Presence of from hits in a blast search against complete genomes of the "most abundant gut microbiome" by Arumugam, M., et al. (2011); human= Kegg pathway homologs in human
Cluster		Genome annotation						Inhibitor	Essentiality			Pathway / Function		Subcellular localization					Undesired homologs
OG and species	COG	PID	Locus	Gene	Name (GenBAnk)	Name (RAST)	Length	DB code	Insertions	Adj. p-value	log2 FC	pathway ID	GO-Slim function	pSORTdb	Cello	LocateP	GnegPloc	Bomb	MetaHit	git	human
OG_10
NC_000907	COG1108P	16272308	HI0359	yfeD	iron (chelated) ABC transporter permease	Manganese ABC transporter, inner membrane permease protein SitD	816		113	4.34065e-114	-8.3663	hin02010		Cytoplasmic Membrane	Inner Membrane		Inner membrane		6	no
NC_000907	COG1108P	16272309	HI0360	yfeC	iron (chelated) ABC transporter permease	Manganese ABC transporter, inner membrane permease protein SitC	849		124	5.78798e-123	-7.69184	hin02010	000166, 005215, 016787	Cytoplasmic Membrane	Inner Membrane		Inner membrane		3	no
NC_003028	COG1108P	118090037	SP_1649	-	manganese ABC transporter permease	Manganese ABC transporter, inner membrane permease protein SitD	849		107	3.42522e-09	-8.01128		000166, 005215, 016787	Cytoplasmic Membrane	Membrane	Membrane			8	yes
NC_003098	COG1108P	15903536	spr1493	psaC	manganese ABC transporter permease	Manganese ABC transporter, inner membrane permease protein SitD	849		100	2.22793e-07	-9.73715			Cytoplasmic Membrane	Membrane	Membrane			8	yes
NC_007146	COG1108P	68248962	NTHI0477	hfeD	ABC-type chelated iron transport system, permease	Manganese ABC transporter, inner membrane permease protein SitD	816		101	4.85824e-15	-3.9817	hit02010	000166, 005215, 016787	Cytoplasmic Membrane	Inner Membrane		Inner membrane			no
NC_007146	COG1108P	68248963	NTHI0478	hfeC	ABC-type chelated iron transport system, permease	Manganese ABC transporter, inner membrane permease protein SitC	849		130	5.53159e-07	-2.55169	hit02010	000166, 005215, 016787	Cytoplasmic Membrane	Inner Membrane		Inner membrane			no
NC_014147	COG1108P	296114080	MCR_1869	afeC	chelated iron ABC transporter permease AfeC	Manganese ABC transporter, inner membrane permease protein SitC	843		128	0.858345	0.531513	mct02010		Cytoplasmic Membrane	Inner Membrane	Inner membrane	Inner membrane			no
NC_014147	COG1108P	296114081	MCR_1870	afeD	chelated iron ABC transporter permease AfeD	Manganese ABC transporter, inner membrane permease protein SitD	843		98	0.858345	1.17792	mct02010		Cytoplasmic Membrane	Inner Membrane	Inner membrane	Inner membrane			no
OG_100
NC_000907	COG0516F	16272183	HI0221	guaB	inosine 5'-monophosphate dehydrogenase	Inosine-5'-monophosphate dehydrogenase (EC 1.1.1.205)	1467	DB04566	151	0.82516	-0.0314686	hin00230		Cytoplasm	Cytoplasm		Cytoplasm			no	3614
NC_003028	COG0516F	15902032	SP_2228	imdH	inosine 5'-monophosphate dehydrogenase	Inosine-5'-monophosphate dehydrogenase (EC 1.1.1.205)	1479		164	8.43454e-10	-8.41768	spn00230		Cytoplasm	Cytoplasm	Cytoplasm			8	yes	3614
NC_003098	COG0516F	15904074	spr2033	imdH	inosine 5'-monophosphate dehydrogenase	Inosine-5'-monophosphate dehydrogenase (EC 1.1.1.205)	1479		164	0.480468	-1.40014	spr00230	003824, 016491, 043167	Cytoplasm	Cytoplasm	Cytoplasm				no	3614
NC_007146	COG0516F	68248830	NTHI0324	guaB	inosine 5'-monophosphate dehydrogenase	Inosine-5'-monophosphate dehydrogenase (EC 1.1.1.205)	1467	DB04566	186	0.0568863	-0.962088	hit00230	003824, 016491, 043167	Cytoplasm	Cytoplasm		Cytoplasm			no	3614
NC_014147	COG0516F	296112718	MCR_0491	guaB	inosine-5'-monophosphate dehydrogenase	Inosine-5'-monophosphate dehydrogenase (EC 1.1.1.205)	1473	DB04566	151	0.000265422	-9.82119	mct00230		Cytoplasm	Cytoplasm	Cytoplasm	Cytoplasm			no	3614
OG_1000
NC_000907	COG1949A	16273602	HI1715	orn	oligoribonuclease	3', 5' oligoribonuclease (orn)	549		74	1.69531e-73	-7.4403			Cytoplasm	Cytoplasm		Cytoplasm		6	yes
NC_007146	COG1949A	68250317	NTHI2024	orn	oligoribonuclease	3', 5' oligoribonuclease (orn)	549		74	3.61156e-30	-6.78471		016787, 003676,	Cytoplasm	Cytoplasm		Cytoplasm		6	yes
NC_014147	COG1949A	296112880	MCR_0656	orn	oligoribonuclease	3', 5' oligoribonuclease (orn)	588		60	0.00299398	-6.1739			Cytoplasm	Cytoplasm	Cytoplasm	Cytoplasm			no
OG_1002
NC_000907	COG0316S	16273609	HI1723	erpA	iron-sulfur cluster insertion protein ErpA	Iron-sulfur cluster insertion protein	345		46	5.08659e-46	-7.088			Cytoplasm	Extracellular		Extracellular		7	yes
NC_007146	COG0316S	68250321	NTHI2029	erpA	iron-sulfur cluster insertion protein ErpA	Iron-sulfur cluster insertion protein	345		50	2.3302e-28	-7.42076		051540, 005198, 043167	Cytoplasm	Extracellular		Extracellular		7	yes
NC_014147	COG0316S	296112266	MCR_0037	erpA	iron-sulfur cluster insertion protein ErpA	Iron-sulfur cluster insertion protein	333		36	0.00067328	-8.18662			Cytoplasm	Extracellular	Cytoplasm (Possibly secreted via noclassical pathways)	Extracellular			no
OG_1003
NC_000907	COG0623I	30995476	HI1734	fabI	enoyl reductase	Enoyl-{acyl-carrier protein(ACP)} reductase	789	DB01907; DB04393; DB08604	90	2.5015e-91	-8.0412	hin00061	016491, 016740, 000166	Cytoplasmic Membrane	Cytoplasm		Cytoplasm		7	yes
NC_007146	COG0623I	68250331	NTHI2042	fabI	enoyl-ACP reductase	Enoyl-{acyl-carrier protein(ACP)} reductase	888	DB01907; DB04393; DB08604	106	2.02859e-36	-7.64697	hit00061	016491, 016740, 000166	Cytoplasmic Membrane	Unknown		Cytoplasm		7	yes
NC_014147	COG0623I	296113298	MCR_1078	fabI	NADH-dependent enoyl-ACP reductase FabI	Enoyl-{acyl-carrier protein(ACP)} reductase	825	DB01907; DB04393; DB08604	74	0.112817	-3.1742	mct00061		Cytoplasmic Membrane	Cytoplasm	Cytoplasm	Cytoplasm			no
OG_1005
NC_000907	COG1758K	16273628	HI1742	rpoZ	DNA-directed RNA polymerase subunit omega	DNA-directed RNA polymerase omega subunit (EC 2.7.7.6)	267	DB08226; DB08266	30	2.91445e-30	-6.48761	hin00230, 00240, 03020	016740, 003676,	Unknown	Cytoplasm		Cytoplasm		3	yes
NC_007146	COG1758K	68250341	NTHI2053	rpoZ	DNA-directed RNA polymerase subunit omega	DNA-directed RNA polymerase omega subunit (EC 2.7.7.6)	267	DB08226; DB08266	30	0.607782	0.518379	hit00230, 00240, 03020	016740, 003676,	Unknown	Cytoplasm		Cytoplasm			no
NC_014147	COG1758K	296112578	MCR_0351	rpoZ	DNA-directed RNA polymerase subunit omega	DNA-directed RNA polymerase omega subunit (EC 2.7.7.6)	273	DB08226; DB08266	18	0.858345	-0.232983	mct00230, 00240, 03020		Cytoplasm	Cytoplasm	Cytoplasm	Cytoplasm			no
OG_101
NC_000907	COG0519F	16272185	HI0222	guaA	GMP synthase	GMP synthase	1572	DB02212; DB04272	182	1.71681e-05	-0.525548	hin00230		Cytoplasm	Cytoplasm		Cytoplasm			no	8833
NC_003028	COG0519F	15901295	SP_1445	guaA	GMP synthase	GMP synthase	1563	DB02212; DB04272	164	1.17174e-07	-6.53275	spn00230	000166, 016874,	Cytoplasm	Cytoplasm	Cytoplasm			7	yes	8833
NC_003098	COG0519F	15903343	spr1300	guaA	GMP synthase	GMP synthase	1563	DB02212; DB04272	164	0.81077	1.52244	spr00230	000166, 016874,	Cytoplasm	Cytoplasm	Cytoplasm				no	8833
NC_007146	COG0519F	68248831	NTHI0326	guaA	GMP synthase	GMP synthase	1572	DB02212; DB04272	182	0.0575351	-0.959476	hit00230	000166, 016874,	Cytoplasm	Cytoplasm		Cytoplasm			no	8833
NC_014147	COG0519F	296112235	MCR_0006	guaA	GMP synthase	GMP synthase	1560	DB02212; DB04272	132	0.000272459	-8.82518	mct00230		Cytoplasm	Cytoplasm	Cytoplasm	Cytoplasm			no	8833
OG_1013
NC_003028	COG0064J	15900354	SP_0436	gatB	aspartyl/glutamyl-tRNA amidotransferase subunit B	Aspartyl/glutamyl-tRNA(Asn/Gln) amidotransferase subunit B (EC 6.3.5.6)/(EC 6.3.5.7)	1443		116	2.31628e-09	-8.12676	spn00970	000166, 016874, 005515	Cytoplasm	Cytoplasm	Cytoplasm			3	yes
NC_003098	COG0064J	15902437	spr0393	gatB	aspartyl/glutamyl-tRNA amidotransferase subunit B	Aspartyl/glutamyl-tRNA(Asn/Gln) amidotransferase subunit B (EC 6.3.5.6)/(EC 6.3.5.7)	1443		112	8.05014e-07	-8.46901	spr00970		Cytoplasm	Cytoplasm	Cytoplasm			3	yes
NC_014147	COG0064J	296113804	MCR_1592	gatB	aspartyl/glutamyl(asn/Gln)-tRNA amidotransferase subunit B	Aspartyl/glutamyl-tRNA(Asn/Gln) amidotransferase subunit B (EC 6.3.5.6)/(EC 6.3.5.7)	1473		110	0.000265422	-9.77158	mct00970		Cytoplasm	Cytoplasm	Cytoplasm	Cytoplasm			no
OG_1014
NC_003028	COG0154J	15900355	SP_0437	gatA	aspartyl/glutamyl-tRNA amidotransferase subunit A	Aspartyl/glutamyl-tRNA(Asn/Gln) amidotransferase subunit A (EC 6.3.5.6)/(EC 6.3.5.7)	1467		120	1.9395e-09	-8.17526	spn00970	000166, 016874, 005515	Cytoplasm	Unknown	Cytoplasm			4	yes
NC_003098	COG0154J	15902438	spr0394	gatA	aspartyl/glutamyl-tRNA amidotransferase subunit A	Aspartyl/glutamyl-tRNA(Asn/Gln) amidotransferase subunit A (EC 6.3.5.6)/(EC 6.3.5.7)	1467		120	3.13505e-07	-9.24204	spr00970		Cytoplasm	Membrane	Cytoplasm			5	yes
NC_014147	COG0154J	296113802	MCR_1590	gatA	aspartyl/glutamyl(asn/Gln)-tRNA amidotransferase subunit A	Aspartyl/glutamyl-tRNA(Asn/Gln) amidotransferase subunit A (EC 6.3.5.6)/(EC 6.3.5.7)	1479		130	0.000265422	-9.32133	mct00970		Cytoplasm	Unknown	Cytoplasm	Cytoplasm			no
OG_1015
NC_003028	COG1968V	15900373	SP_0457	uppP	UDP pyrophosphate phosphatase	Undecapreny-diphosphatase (EC 3.6.1.27)	846		98	2.5255e-08	-7.28205	spn00550	16787	Cytoplasmic Membrane	Membrane	Membrane			1	no
NC_003098	COG1968V	15902457	spr0413	uppP	undecaprenyl pyrophosphate phosphatase	Undecapreny-diphosphatase (EC 3.6.1.27)	846		98	0.213706	-2.21827	spr00550	16787	Cytoplasmic Membrane	Membrane	Membrane				no
NC_014147	COG1968V	296113555	MCR_1340	uppP	undecaprenyl-diphosphatase UppP	Undecapreny-diphosphatase (EC 3.6.1.27)	843		64	0.000400392	-8.31028	mct00550		Cytoplasmic Membrane	Inner Membrane	Inner membrane	Inner membrane			no
OG_102
NC_000907	COG1185J	16272192	HI0229	pnp	polynucleotide phosphorylase/polyadenylase	Polyribonucleotide nucleotidyltransferase (EC 2.7.7.8)	2130		231	2.02392e-71	-2.38296	hin00230, 00240, 03018		Cytoplasm	Cytoplasm		Cytoplasm			no	87178
NC_003028	COG1185J	15900497	SP_0588	-	polynucleotide phosphorylase	Polyribonucleotide nucleotidyltransferase (EC 2.7.7.8)	2214		180	0.809634	-0.528145	spn00230, 00240, 03018		Cytoplasm	Cytoplasm	Cytoplasm				no	87178
NC_003098	COG1185J	15902560	spr0516	pnpA	polynucleotide phosphorylase	Polyribonucleotide nucleotidyltransferase (EC 2.7.7.8)	2328		192	0.81077	0.364103	spr00230, 00240, 03018		Cytoplasm	Cytoplasm	Membrane				no	87178
NC_007146	COG1185J	68248838	NTHI0334	pnp	polynucleotide phosphorylase	Polyribonucleotide nucleotidyltransferase (EC 2.7.7.8)	2130		235	4.26681e-38	-6.72478	hit00230, 00240, 03018	016787, 016740, 003676	Cytoplasm	Cytoplasm		Cytoplasm		4	yes	87178
NC_014147	COG1185J	296113971	MCR_1759	pnp	polyribonucleotide nucleotidyltransferase	Polyribonucleotide nucleotidyltransferase (EC 2.7.7.8)	2091		204	0.000286935	-8.38698	mct00230, 00240, 03018		Cytoplasm	Cytoplasm	Cytoplasm	Cytoplasm			no	87178
OG_1020
NC_003028	COG0352H	15900622	SP_0725	thiE	thiamine-phosphate pyrophosphorylase	Thiamine-phosphate pyrophosphorylase (EC 2.5.1.3)	633	DB01788; DB02212; DB02254; DB02885; DB03145; DB03416; DB07782	62	0.893617	0.633987	spn00730		Cytoplasm	Cytoplasm	Cytoplasm				no
NC_003098	COG0352H	15902681	spr0637	thiE	thiamine-phosphate pyrophosphorylase	Thiamine-phosphate pyrophosphorylase (EC 2.5.1.3)	633	DB01788; DB02212; DB02254; DB02885; DB03145; DB03416; DB07782	62	0.81077	0.0660586	spr00730	003824, 016740, 043167	Cytoplasm	Cytoplasm	Cytoplasm				no
NC_014147	COG0352H	296113203	MCR_0983	thiE	thiamine monophosphate synthase	Thiamine-phosphate pyrophosphorylase (EC 2.5.1.3)	663	DB01788; DB02212; DB02254; DB02885; DB03145; DB03416; DB07782	89	0.00029998	-8.77976	mct00730		Cytoplasm	Cytoplasm	Cytoplasm	Cytoplasm			no
OG_1034
NC_003028	COG0458EF	15901135	SP_1275	carB	carbamoyl phosphate synthase large subunit	Carbamoyl-phosphate synthase large chain (EC 6.3.5.5)	3177		290	3.20088e-05	-4.95506	spn00240, 00250	003824, 000166, 016874, 043167,	Cytoplasm	Cytoplasm	Cytoplasm			5	yes
NC_003098	COG0458EF	15903196	spr1153	carB	carbamoyl phosphate synthase large subunit	Carbamoyl-phosphate synthase large chain (EC 6.3.5.5)	3177		290	0.81077	0.940398	spr00240, 00250	003824, 000166, 016874, 043167,	Cytoplasm	Cytoplasm	Cytoplasm				no
NC_014147	COG0458EF	296113339	MCR_1119	carB	carbamoyl-phosphate synthase large subunit	Carbamoyl-phosphate synthase large chain (EC 6.3.5.5)	3237		234	0.858345	-0.0391556	mct00240, 00250		Unknown	Cytoplasm	Cytoplasm	Cytoplasm			no
OG_1035
NC_003028	COG0505EF	15901136	SP_1276	-	carbamoyl phosphate synthase small subunit	Carbamoyl-phosphate synthase small chain (EC 6.3.5.5)	1080		116	0.000248546	-4.46636	spn00240, 00250	000166, 016874,	Cytoplasm	Cytoplasm	Cytoplasm			4	yes
NC_003098	COG0505EF	15903197	spr1154	carA	carbamoyl phosphate synthase small subunit	Carbamoyl-phosphate synthase small chain (EC 6.3.5.5)	1080	DB02596; DB03215	116	0.81077	1.42061	spr00240, 00250		Cytoplasm	Cytoplasm	Cytoplasm				no
NC_014147	COG0505EF	296113344	MCR_1126	carA	carbamoyl-phosphate synthase small subunit	Carbamoyl-phosphate synthase small chain (EC 6.3.5.5)	1233	DB02596; DB03215	74	0.774242	-0.734833	mct00240, 00250		Cytoplasm	Unknown	Cytoplasm	Cytoplasm			no
OG_1039
NC_003028	COG0460E	15901215	SP_1361	-	homoserine dehydrogenase	Homoserine dehydrogenase (EC 1.1.1.3)	1287		140	0.0790297	-2.36809	spn00260, 00270, 00300		Cytoplasm	Cytoplasm	Cytoplasm				no
NC_003098	COG0460E	229000971	spr1219	hom	homoserine dehydrogenase	Homoserine dehydrogenase (EC 1.1.1.3)	1287		140	8.8825e-06	-7.18749	spr00260, 00270, 00300		Cytoplasm	Cytoplasm	Cytoplasm			3	no
NC_014147	COG0460E	296112715	MCR_0488	-	homoserine dehydrogenase	Homoserine dehydrogenase (EC 1.1.1.3)	1302		154	0.858345	1.12521	mct00260, 00270, 00300		Cytoplasm	Cytoplasm	Cytoplasm	Cytoplasm			no
OG_104
NC_000907	COG1862U	16272201	HI0241	yajC	preprotein translocase subunit YajC	Preprotein translocase subunit YajC (TC 3.A.5.1.1)	294		42	1.38405e-34	2.14558	hin03060, 03070		Cytoplasmic Membrane	Unknown		Inner membrane			no
NC_003028	COG1862U	15901850	SP_2029	yajC	preprotein translocase subunit YajC	Preprotein translocase subunit YajC (TC 3.A.5.1.1)	300		44	0.893617	1.24808	spn03060, 03070		Unknown	Membrane	Membrane				no
NC_003098	COG1862U	15903882	spr1840	yajC	preprotein translocase subunit YajC	Preprotein translocase subunit YajC (TC 3.A.5.1.1)	300		44	0.81077	1.05241	spr03060, 03070		Unknown	Membrane	Membrane				no
NC_007146	COG1862U	68248849	NTHI0347	yajC	preprotein translocase subunit YajC	Preprotein translocase subunit YajC (TC 3.A.5.1.1)	294		44	8.47436e-13	-4.03531	hit03060, 03070		Cytoplasmic Membrane	Unknown		Inner membrane			no
NC_014147	COG1862U	296113227	MCR_1007	yajC	protein translocase subunit YajC	Preprotein translocase subunit YajC (TC 3.A.5.1.1)	336		28	0.00104737	-7.44767	mct03060, 03070		Cytoplasmic Membrane	Inner Membrane	Inner membrane (Periplasm)	Inner membrane			no
OG_1040
NC_003028	COG0171H	15901273	SP_1420	nadE	NAD synthetase	NAD synthetase (EC 6.3.1.5)	825	DB01907; DB02937; DB04099; DB04160	64	5.17756e-08	-7.27876	spn00760, 00910	000166, 016874,	Cytoplasm	Cytoplasm	Cytoplasm			10	yes
NC_003098	COG0171H	15903319	spr1276	nadE	NAD synthetase	NAD synthetase (EC 6.3.1.5)	825	DB01907; DB02937; DB04099; DB04160	62	3.59051e-07	-9.55311	spr00760, 00910	000166, 016874,	Cytoplasm	Cytoplasm	Cytoplasm			10	yes
NC_014147	COG0171H	296112564	MCR_0337	nadE	NAD+ synthetase	NAD synthetase (EC 6.3.1.5)	1692	DB01907; DB02937; DB04099; DB04160	162	0.00683143	-5.38563	mct00760		Cytoplasm	Cytoplasm	Cytoplasm	Cytoplasm			no	55191
OG_1041
NC_003028	COG1488H	15901274	SP_1421	-	nicotinate phosphoribosyltransferase	Nicotinate phosphoribosyltransferase (EC 2.4.2.11)	1461		148	9.81873e-05	-4.71654	spn00760	16740	Cytoplasm	Cytoplasm	Cytoplasm			10	yes	93100
NC_003098	COG1488H	15903320	spr1277	-	nicotinate phosphoribosyltransferase	Nicotinate phosphoribosyltransferase (EC 2.4.2.11)	1461		142	2.20742e-07	-9.68495	spr00760		Cytoplasm	Cytoplasm	Cytoplasm			10	yes	93100
NC_014147	COG1488H	296113371	MCR_1152	pncB	nicotinate phosphoribosyltransferase	Nicotinate phosphoribosyltransferase (EC 2.4.2.11)	1233		141	0.858345	2.03925	mct00760		Cytoplasm	Cytoplasm	Cytoplasm	Cytoplasm			no	93100
OG_1047
NC_003028	COG0665E	15901448	SP_1608	-	oxidoreductase, DadA family protein	Glycine/amino acid oxidases family	1104		88	0.776281	-0.613603			Cytoplasm	Cytoplasm	Cytoplasm				no
NC_003098	COG0665E	15903504	spr1461	-	hypothetical protein	Glycine/amino acid oxidases family	1113		88	0.822133	2.01618			Cytoplasm	Cytoplasm	Membrane				no
NC_014147	COG0665E	296112243	MCR_0014	dadA	D-amino acid dehydrogenase small subunit	Amino acid dehydrogenase small subunit (EC 1.4.99.1)	1257		116	0.00685358	-5.39246	mct00360, 00910		Cytoplasmic Membrane	Unknown	Outer membrane (No clear SP found but have barrel)	Cytoplasm			no
OG_1049
NC_003028	COG0631T	15901565	SP_1733	-	phosphatase	Protein serine/threonine phosphatase PrpC, regulation of stationary phase	741		82	1.33045e-08	-7.63143		3824	Cytoplasm	Cytoplasm	Cytoplasm			2	no
NC_003098	COG0631T	15903620	spr1578	pppL	phosphatase	Protein serine/threonine phosphatase PrpC, regulation of stationary phase	741		82	0.538846	-1.25358			Cytoplasm	Cytoplasm	Cytoplasm				no
NC_007146	COG0631T	68249981	NTHI1635	-	hypothetical protein	Serine/threonine protein phosphatase	762		75	0.847666	0.275131		3824	Unknown	Cytoplasm		Cytoplasm			no
OG_1051
NC_003028	COG1057H	15901579	SP_1747	nadD	nicotinic acid mononucleotide adenylyltransferase	Nicotinatnucleotide adenylyltransferase (EC 2.7.7.18) bacterial NadD family	630	DB04099	54	4.56333e-06	-5.83437	spn00760	003824, 000166, 016740	Cytoplasmic Membrane	Cytoplasm	Cytoplasm			4	yes
NC_003098	COG1057H	15903634	spr1592	nadD	nicotinic acid mononucleotide adenylyltransferase	Nicotinatnucleotide adenylyltransferase (EC 2.7.7.18) bacterial NadD family	630	DB04099	56	4.50874e-07	-9.40872	spr00760	003824, 000166, 016740	Cytoplasmic Membrane	Cytoplasm	Cytoplasm			4	yes
NC_014147	COG1057H	296112395	MCR_0168	nadD	nicotinate nucleotide adenylyltransferase	Nicotinatnucleotide adenylyltransferase (EC 2.7.7.18) bacterial NadD family	660	DB04099	74	0.858345	0.837529	mct00760		Cytoplasm	Cytoplasm	Cytoplasm	Cytoplasm			no
OG_1056
NC_003028	COG1386K	15901703	SP_1875	scpB	segregation and condensation protein B	Segregation and condensation protein B	570		58	0.000308069	-4.45956		5515	Cytoplasm	Cytoplasm	Cytoplasm			1	no
NC_003098	COG1386K	15903732	spr1690	scpB	segregation and condensation protein B	Segregation and condensation protein B	570		58	0.229241	-2.17646			Cytoplasm	Cytoplasm	Cytoplasm				no
NC_014147	COG1386K	296113068	MCR_0848	scpB	condensin subunit ScpB	Segregation and condensation protein B	567		59	0.858345	0.938772			Cytoplasm	Cytoplasm	Cytoplasm	Inner membrane			no
OG_1068
NC_003028	COG0381M	15900286	SP_0357	-	UDP-N-acetylglucosamine-2-epimerase	UDP-N-acetylglucosamine epimerase (EC 5.1.3.14)	1098		150	1.17151e-09	-8.28977	spn00520	16853	Cytoplasm	Cytoplasm	Cytoplasm			92	no
NC_003028	COG0381M	15900289	SP_0360	-	UDP-N-acetylglucosamine 2-epimerase	UDP-N-acetylglucosamine epimerase (EC 5.1.3.14)	1185		218	0.266845	-1.65829	spn00520		Cytoplasm	Cytoplasm	Cytoplasm				no
OG_107
NC_000907	COG0178L	16272207	HI0249	uvrA	excinuclease ABC subunit A	Excinuclease ABC subunit A	2832		352	3.47629e-11	0.52098	hin03420	003824, 003676, 000166, 016787, 043167	Cytoplasm	Cytoplasm		Cytoplasm			no
NC_003028	COG0178L	15900123	SP_0186	uvrA	excinuclease ABC subunit A	Excinuclease ABC subunit A	2832		252	6.625e-10	-8.26444	spn03420		Cytoplasm	Cytoplasm	Cytoplasm			7	yes
NC_003098	COG0178L	15902215	spr0171	uvrA	excinuclease ABC subunit A	Excinuclease ABC subunit A	2832		252	0.0169194	-3.78122	spr03420	003824, 003676, 000166, 016787, 043167	Cytoplasm	Cytoplasm	Cytoplasm				no
NC_007146	COG0178L	68248856	NTHI0355	uvrA	excinuclease ABC subunit A	Excinuclease ABC subunit A	2832		349	0.0239031	1.66964	hit03420	003824, 003676, 000166, 016787, 043167	Cytoplasm	Cytoplasm		Cytoplasm			no
NC_014147	COG0178L	296112396	MCR_0169	uvrA	excinuclease ABC subunit A	Excinuclease ABC subunit A	2874		338	0.858345	1.99319	mct03420		Cytoplasm	Cytoplasm	Cytoplasm	Cytoplasm			no
OG_108
NC_000907	COG0329EM	16272213	HI0255	dapA	dihydrodipicolinate synthase	Dihydrodipicolinate synthase (EC 4.2.1.52)	897	DB02370	134	9.30603e-135	-8.02526	hin00300	003824, 016829,	Cytoplasm	Cytoplasm		Cytoplasm		3	yes
NC_003028	COG0329EM	15900886	SP_1014	dapA	dihydrodipicolinate synthase	Dihydrodipicolinate synthase (EC 4.2.1.52)	936	DB02370	108	0.893617	0.896601	spn00300		Cytoplasm	Cytoplasm	Cytoplasm				no
NC_003098	COG0329EM	15902963	spr0919	dapA	dihydrodipicolinate synthase	Dihydrodipicolinate synthase (EC 4.2.1.52)	936	DB02370	101	0.81077	1.16348	spr00300		Cytoplasm	Cytoplasm	Cytoplasm				no
NC_007146	COG0329EM	68248862	NTHI0362	dapA	dihydrodipicolinate synthase	Dihydrodipicolinate synthase (EC 4.2.1.52)	897	DB02370	134	2.22512e-34	-6.74399	hit00300	003824, 016829,	Cytoplasm	Cytoplasm		Cytoplasm		3	yes
NC_014147	COG0329EM	296112465	MCR_0238	dapA	dihydrodipicolinate synthase	Dihydrodipicolinate synthase (EC 4.2.1.52)	906	DB02370	98	0.000265422	-9.21904	mct00300		Cytoplasm	Cytoplasm	Cytoplasm	Cytoplasm			no
OG_1087
NC_014147	COG1251C	296112270	MCR_0041	-	rubredoxin family protein	Rubredoxin-NAD(+) reductase (EC 1.18.1.1)	1389		138	0.858345	2.08453	mct00071		Cytoplasm	Cytoplasm	Cytoplasm	Cytoplasm			no
NC_014147	COG1773C	296113106	MCR_0886	-	rubredoxin reductase	Rubredoxin reductase	165		15	0.00524061	-6.28791			Cytoplasm	Cytoplasm	Cytoplasm	Cytoplasm		5	no
OG_1094
NC_014147	COG1018C	296112699	MCR_0472	hmp	ferredoxin-NADP reductase	Ferredoxin-NADP(+) reductase( EC:1.18.1.2 )	774	DB03014; DB03147; DB03979	74	0.000292884	-8.80208			Cytoplasm	Cytoplasm	Cytoplasm	Cytoplasm			no
NC_014147	COG1018C	296112946	MCR_0723	-	putative ferredoxin-NADP reductase	Ferredoxin-NADP(+) reductase (EC 1.18.1.2)	822		94	0.000341281	-8.2173			Cytoplasm	OuterMembrane	Outer membrane (No clear SP found but have barrel)	Inner membrane			no
OG_110
NC_000907	COG0812M	16272226	HI0268	murB	UDP-N-acetylenolpyruvoylglucosamine reductase	UDP-N-acetylenolpyruvoylglucosamine reductase (EC 1.1.1.158)	1026	DB03147; DB07296	127	7.22101e-128	-7.53341	hin00520, 00550	016491, 003824, 048037	Cytoplasm	Cytoplasm		Cytoplasm		4	yes
NC_003028	COG0812M	15901244	SP_1390	murB	UDP-N-acetylenolpyruvoylglucosamine reductase	UDP-N-acetylenolpyruvoylglucosamine reductase (EC 1.1.1.158)	951	DB03147; DB07296	86	1.01267e-08	-7.69934	spn00520, 00550	016491, 003824, 048037	Cytoplasm	Cytoplasm	Cytoplasm			4	yes
NC_003098	COG0812M	15903290	spr1247	murB	UDP-N-acetylenolpyruvoylglucosamine reductase	UDP-N-acetylenolpyruvoylglucosamine reductase (EC 1.1.1.158)	951	DB03147; DB07296	86	4.64199e-06	-7.60373	spr00520, 00550	016491, 003824, 048037	Cytoplasm	Cytoplasm	Cytoplasm			4	yes
NC_007146	COG0812M	68248875	NTHI0375	murB	UDP-N-acetylenolpyruvoylglucosamine reductase	UDP-N-acetylenolpyruvoylglucosamine reductase (EC 1.1.1.158)	1026	DB03147; DB07296	134	1.41753e-38	-7.45836	hit00520, 00550		Cytoplasm	Cytoplasm		Cytoplasm		4	yes
NC_014147	COG0812M	296112950	MCR_0727	murB	UDP-N-acetylenolpyruvoylglucosamine reductase MurB	UDP-N-acetylenolpyruvoylglucosamine reductase (EC 1.1.1.158)	999	DB03147; DB07296	109	0.00029998	-8.6115	mct00520, 00550		Cytoplasm	Unknown	Cytoplasm	Cytoplasm			no
OG_1103
NC_014147	-	296113169	MCR_0949	-	hypothetical protein	Hypothetical protein	201		20	0.00197663	-7.36949			Unknown	Cytoplasm	Cytoplasm	Cytoplasm			no
NC_014147	COG4710R	296113207	MCR_0987	-	hypothetical protein	Hypothetical protein	198		NA	NA	NA			Unknown	Cytoplasm	Cytoplasm	Cytoplasm			no
OG_1104
NC_014147	COG0555O	296113217	MCR_0997	cysU	sulfate ABC transporter permease	Sulfate transport system permease protein CysU	879		86	0.00226696	-6.30394	mct02010		Cytoplasmic Membrane	Inner Membrane	Inner membrane	Inner membrane			no
NC_014147	COG4208P	296113218	MCR_0998	cysW	sulfate ABC transporter permease CysW	Sulfate transport system permease protein CysW	840		92	0.00584463	-5.51122	mct02010		Cytoplasmic Membrane	Inner Membrane	Inner membrane	Inner membrane		1	no
OG_1115
NC_000907	COG1022I	16271978	HI0002	-	long chain fatty acid CoA ligase	Long-chain-fatty-acid-CoA ligase (EC 6.2.1.3)	1824		233	1.51643e-224	-7.23385	hin00071	003824, 000166, 016874	Cytoplasm	Cytoplasm		Cytoplasm		6	yes	23305
NC_007146	COG1022I	68248553	NTHI0002	-	long chain fatty acid CoA ligase	Long-chain-fatty-acid-CoA ligase (EC 6.2.1.3)	1824		222	1.29019e-36	-6.53637	hit00071		Cytoplasm	Cytoplasm		Cytoplasm		6	yes	23305
OG_112
NC_000907	COG0008J	16272232	HI0274	gltX	glutamyl-tRNA synthetase	Glutamyl-tRNA synthetase (EC 6.1.1.17)	1443		184	3.13697e-184	-8.25744	hin00860, 00970	016874, 000166, 043167	Cytoplasm	Cytoplasm		Cytoplasm		8	yes	124454
NC_003028	COG0008J	15901888	SP_2069	gltX	glutamyl-tRNA synthetase	Glutamyl-tRNA synthetase (EC 6.1.1.17) Glutamyl-tRNA(Gln) synthetase (EC 6.1.1.24)	1461		150	1.79027e-09	-8.1151	spn00970		Cytoplasm	Cytoplasm	Cytoplasm			8	yes
NC_003098	COG0008J	15903922	spr1881	gltX	glutamyl-tRNA synthetase	Glutamyl-tRNA synthetase (EC 6.1.1.17) Glutamyl-tRNA(Gln) synthetase (EC 6.1.1.24)	1461		144	2.03804e-07	-9.98665	spr00970	016874, 000166,	Cytoplasm	Cytoplasm	Cytoplasm			9	yes
NC_007146	COG0008J	68248880	NTHI0382	gltX	glutamyl-tRNA synthetase	Glutamyl-tRNA synthetase (EC 6.1.1.17)	1443		188	1.46906e-36	-6.84141	hit00860, 00970	016874, 000166, 043167	Cytoplasm	Cytoplasm		Cytoplasm		8	yes	124454
NC_014147	COG0008J	296113991	MCR_1779	gltX	glutamyl-tRNA synthetase	Glutamyl-tRNA synthetase (EC 6.1.1.17) Glutamyl-tRNA(Gln) synthetase (EC 6.1.1.24)	1497		166	0.000285402	-8.59289	mct00860, 00970		Cytoplasm	Cytoplasm	Cytoplasm	Cytoplasm			no	124454
OG_1127
NC_000907	COG2921S	16272003	HI0028	-	hypothetical protein	Putative lipoate regulatory protein YbeD	279		46	5.08659e-46	-7.088			Unknown	Cytoplasm		Cytoplasm		2	yes
NC_007146	COG2921S	68248579	NTHI0035	-	hypothetical protein	Putative lipoate regulatory protein YbeD	279		46	4.70483e-25	-6.57317			Unknown	Cytoplasm		Cytoplasm		2	yes
OG_113
NC_000907	COG0436E	16272241	HI0286	-	aminotransferase AlaT	Aspartate/tyrosine/aromatic aminotransferase	1215		144	7.87369e-08	0.64038	hin00250, 00290		Cytoplasm	Cytoplasm		Cytoplasm			no
NC_003028	COG0436E	15901817	SP_1994	-	aminotransferase	Aspartate aminotransferase (EC 2.6.1.1)	1215		124	1.64879e-09	-8.22218	spn00250, 00290	016829, 003824, 016740, 019842, 048037	Cytoplasm	Cytoplasm	Cytoplasm			19	yes
NC_003098	COG0436E	15903850	spr1808	aspC	aminotransferase	Aspartate aminotransferase (EC 2.6.1.1)	1215	DB01639; DB02024; DB02758; DB02926; DB02981; DB03553; DB03629; DB03662; DB03750; DB04083; DB04299; DB04467; DB04762; DB04765	124	7.50058e-07	-8.51789	spr00250, 00290	016829, 003824, 016740, 019842, 048037	Cytoplasm	Cytoplasm	Cytoplasm			20	yes
NC_007146	COG0436E	68248890	NTHI0395	aspC3	aminotransferase	Aspartate/tyrosine/aromatic aminotransferase	1215		155	0.00333244	2.21687	hit00250, 00290		Cytoplasm	Cytoplasm		Cytoplasm			no
NC_014147	COG0436E	296113347	MCR_1128	-	class I and II aminotransferase	Aspartate aminotransferase (EC 2.6.1.1)	1641		201	0.858345	2.40607	mct00250, 00290		Cytoplasm	Unknown	Cytoplasm	Cytoplasm			no
OG_1132
NC_000907	COG2891M	16272014	HI0039	mreD	rod shape-determining protein MreD	Rod-shape determining protein MreD	489		90	4.50324e-73	-5.23385			Cytoplasmic Membrane	Inner Membrane		Inner membrane		2	no
NC_007146	COG2891M	68248590	NTHI0047	mreD	rod shape-determining protein MreD	Rod-shape determining protein MreD	489		92	1.03357e-08	-2.95578			Cytoplasmic Membrane	Inner Membrane		Inner membrane			no
OG_1144
NC_000907	COG0861P	16272030	HI0056	-	hypothetical protein	Integral membrane protein TerC	714		92	2.23498e-91	-7.26521			Cytoplasmic Membrane	Inner Membrane		Inner membrane		3	yes
NC_007146	COG0861P	68248607	NTHI0066	-	membrane protein TerC	Integral membrane protein TerC	714		106	8.55e-23	-5.07139			Cytoplasmic Membrane	Inner Membrane		Inner membrane		3	yes
OG_1146
NC_000907	-	16272047	HI0073	-	nucleotidyltransferase	Nucleotidyltransferase (EC 2.7.7)	345		50	1.87494e-49	-7.20584		16740	Cytoplasm	Cytoplasm		Cytoplasm			yes
NC_007146	COG1669R	68248624	NTHI0086	-	hypothetical protein	Nucleotidyltransferase (EC 2.7.7)	345		50	3.16774e-28	-7.93217			Cytoplasm	Cytoplasm		Cytoplasm			yes
OG_1163
NC_000907	COG3203M	16272106	HI0139	ompP2	outer membrane protein P2	Outer membrane protein P2 precursor	1080		207	3.8315e-206	-8.42649		5215	Outer Membrane	OuterMembrane		Outer membrane	yes		yes
NC_007146	COG3203M	68248747	NTHI0225	ompP2	outer membrane protein P2	Outer membrane protein P2 precursor	1098		204	1.30878e-40	-7.40708			Outer Membrane	OuterMembrane		Outer membrane	yes		yes
OG_1188
NC_000907	COG0671I	16272173	HI0211	pgpB	phosphatidylglycerophosphatase B	Phosphatidylglycerophosphatase B (EC 3.1.3.27)	726		103	9.37253e-104	-8.23385	hin00564	003824, 016787,	Cytoplasmic Membrane	Inner Membrane		Inner membrane		2	yes
NC_007146	COG0671I	68248816	NTHI0308	pgpB	phosphatidylglycerophosphatase B	Phosphatidylglycerophosphatase B (EC 3.1.3.27)	726		108	3.03905e-37	-7.4156	hit00564	003824, 016787,	Cytoplasmic Membrane	Inner Membrane		Inner membrane		2	yes
OG_119
NC_000907	COG2255L	16272266	HI0312	ruvB	Holliday junction DNA helicase RuvB	Holliday junction DNA helicase RuvB	1008	DB02210; DB03431	120	0.000205626	-0.558971	hin03440	003676, 000166, 016787, 004386,	Cytoplasm	Cytoplasm		Cytoplasm			no
NC_003028	COG2255L	15900193	SP_0259	ruvB	Holliday junction DNA helicase RuvB	Holliday junction DNA helicase RuvB	999	DB02210; DB03431	98	5.15253e-09	-7.88575	spn03440	003676, 000166, 016787, 004386,	Cytoplasm	Cytoplasm	Cytoplasm			7	yes
NC_003098	COG2255L	15902282	spr0238	ruvB	Holliday junction DNA helicase RuvB	Holliday junction DNA helicase RuvB	999	DB02210; DB03431	114	2.60263e-05	-6.72088	spr03440	003676, 000166, 016787, 004386,	Cytoplasm	Cytoplasm	Cytoplasm			7	yes
NC_007146	COG2255L	68248919	NTHI0430	ruvB	Holliday junction DNA helicase RuvB	Holliday junction DNA helicase RuvB	1008	DB02210; DB03431	128	0.116258	1.18876	hit03440		Cytoplasm	Cytoplasm		Cytoplasm			no
NC_014147	COG2255L	296112685	MCR_0458	ruvB	Holliday junction ATP-dependent DNA helicase RuvB	Holliday junction DNA helicase RuvB	990	DB02210; DB03431	88	0.858345	0.035689	mct03440		Cytoplasm	Cytoplasm	Cytoplasm	Cytoplasm			no
OG_1196
NC_000907	-	16272196	HI0234	-	hypothetical protein	Hypothetical protein	147		14	1.2032e-13	-5.4403			Unknown	Cytoplasm		Cytoplasm		2	no
NC_007146	-	68248843	NTHI0340	-	hypothetical protein	Hypothetical protein	297		42	0.106666	-0.874011			Unknown	Cytoplasm		Cytoplasm			no
OG_1199
NC_000907	COG0425O	16272202	HI0242	-	hypothetical protein	Hypothetical protein	222		22	6.24442e-21	-6.05697			Unknown	Cytoplasm		Cytoplasm			no
NC_007146	COG0425O	68248850	NTHI0348	-	redox protein, regulator of disulfide bond formation	redox protein, regulator of disulfide bond formation	222		22	0.348519	-0.498601			Unknown	Cytoplasm		Cytoplasm			no
OG_120
NC_000907	COG0632L	16272267	HI0313	ruvA	Holliday junction DNA helicase RuvA	Holliday junction DNA helicase RuvA	615		76	3.393e-16	-1.75035	hin03440		Cytoplasm	Cytoplasm		Cytoplasm			no
NC_003028	COG0632L	15900116	SP_0179	ruvA	Holliday junction DNA helicase RuvA	Holliday junction DNA helicase RuvA	594		50	2.29057e-07	-6.92882	spn03440		Cytoplasm	Cytoplasm	Cytoplasm			3	yes
NC_003098	COG0632L	15902209	spr0165	ruvA	Holliday junction DNA helicase RuvA	Holliday junction DNA helicase RuvA	594		54	4.97195e-07	-9.05757	spr03440		Cytoplasm	Cytoplasm	Cytoplasm			3	yes
NC_007146	COG0632L	68248920	NTHI0431	ruvA	Holliday junction DNA helicase RuvA	Holliday junction DNA helicase RuvA	615		74	0.000341614	2.79384	hit03440	003676, 000166, 004386, 016787,	Cytoplasm	Cytoplasm		Cytoplasm			no
NC_014147	COG0632L	296113247	MCR_1027	ruvA	Holliday junction ATP-dependent DNA helicase RuvA	Holliday junction DNA helicase RuvA	615		72	0.858345	0.248377	mct03440		Cytoplasm	Cytoplasm	Cytoplasm	Cytoplasm			no
OG_1205
NC_000907	COG0478T	16272218	HI0260.1	-	3-deoxy-D-manno-octulosonic-acid kinase	3-deoxy-D-manno-octulosonic acid kinase (EC 2.7.1.116)	726		64	4.67028e-65	-7.55578		016740, 000166,	Cytoplasmic Membrane	Cytoplasm		Cytoplasm		1	yes
NC_007146	COG0478T	68248867	NTHI0367	kdkA	3-deoxy-D-manno-octulosonic-acid kinase	3-deoxy-D-manno-octulosonic acid kinase (EC 2.7.1.116)	726		63	1.69431e-25	-6.11216	hit00540	016740, 000166,	Cytoplasmic Membrane	Cytoplasm		Cytoplasm		2	yes
OG_1210
NC_003028	COG4585T	15900309	SP_0386	-	sensor histidine kinase	Sensor histidine kinase VraS	996		76	1.9334e-08	-7.52318	spn02020	000166, 005515, 016740, 004871,	Cytoplasmic Membrane	Cytoplasm	Membrane				no
NC_003098	COG4585T	15902387	spr0343	hk03	sensor histidine kinase	Sensor histidine kinase VraS	996		82	0.507438	-1.34259	spr02020		Cytoplasmic Membrane	Unknown	Membrane				no
OG_1216
NC_000907	COG0596R	16272238	HI0282	-	acyl-CoA thioester hydrolase YfbB	2-succinyl-6-hydroxy-2, 4-cyclohexadiene-1-carboxylate synthase (EC 4.2.99.20)	744		71	1.09733e-67	-6.53341	hin00130	016829, 016787,	Cytoplasm	Cytoplasm		Cytoplasm			yes
NC_007146	COG0596R	68248887	NTHI0391	-	acyl-CoA thioester hydrolase	2-succinyl-6-hydroxy-2, 4-cyclohexadiene-1-carboxylate synthase (EC 4.2.99.20)	744		75	4.50864e-29	-6.55007	hit00130	16829	Cytoplasm	Cytoplasm		Cytoplasm			yes
OG_1217
NC_000907	COG1165H	16272239	HI0283	menD	2-succinyl-5-enolpyruvyl-6-hydroxy-3-cyclohexene-1-carboxylate synthase	2-succinyl-5-enolpyruvyl-6-hydroxy-3-cyclohexene-1-carboxylic-acid synthase (EC 2.2.1.9)	1707		222	3.06962e-221	-9.01238	hin00130	016740, 003824, 019842, 048037, 043167	Unknown	Inner Membrane		Inner membrane		5	yes
NC_007146	COG1165H	68248888	NTHI0392	menD	2-succinyl-5-enolpyruvyl-6-hydroxy-3-cyclohexene-1-carboxylate synthase	2-succinyl-5-enolpyruvyl-6-hydroxy-3-cyclohexene-1-carboxylic-acid synthase (EC 2.2.1.9)	1707		218	3.85478e-43	-7.76825	hit00130	016740, 003824, 019842, 048037, 043167	Unknown	Inner Membrane		Inner membrane		5	yes
OG_1218
NC_000907	COG1169HQ	16272240	HI0285	menF	menaquinone-specific isochorismate synthase	Menaquinone-specific isochorismate synthase (EC 5.4.4.2)	1293		128	1.48566e-128	-8.54464	hin00130, 00910, 01053	16853	Cytoplasm	Cytoplasm		Cytoplasm		1	yes
NC_007146	COG1169HQ	68248889	NTHI0393	menF	menaquinone-specific isochorismate synthase	Menaquinone-specific isochorismate synthase (EC 5.4.4.2)	1272		124	7.69674e-39	-7.6267	hit00130, 00900	16853	Cytoplasm	Cytoplasm		Cytoplasm		1	yes
OG_122
NC_000907	COG0173J	16272271	HI0317	aspS	aspartyl-tRNA synthetase	Aspartyl-tRNA synthetase (EC 6.1.1.12)	1767	DB01895	197	1.41612e-196	-8.5778	hin00970		Cytoplasm	Cytoplasm		Cytoplasm		6	yes	55157
NC_003028	COG0173J	15901929	SP_2114	aspS	aspartyl-tRNA synthetase	Aspartyl-tRNA synthetase (EC 6.1.1.12)	1764	DB01895	144	9.40519e-08	-6.69933	spn00970	016874, 000166, 003676	Cytoplasm	Cytoplasm	Cytoplasm			5	yes	55157
NC_003098	COG0173J	15903965	spr1924	aspS	aspartyl-tRNA synthetase	Aspartyl-tRNA synthetase (EC 6.1.1.12)	1764	DB01895	144	2.18364e-07	-9.60201	spr00970	016874, 000166, 003676	Cytoplasm	Cytoplasm	Cytoplasm			5	yes	55157
NC_007146	COG0173J	68248924	NTHI0435	aspS	aspartyl-tRNA synthetase	Aspartyl-tRNA synthetase (EC 6.1.1.12)	1767	DB01895	198	4.23312e-38	-6.96983	hit00970	016874, 000166, 003676	Cytoplasm	Cytoplasm		Cytoplasm		6	yes	55157
NC_014147	COG0173J	296113406	MCR_1187	aspS	aspartyl-tRNA synthetase	Aspartyl-tRNA synthetase (EC 6.1.1.12) Aspartyl-tRNA(Asn) synthetase (EC 6.1.1.23)	1839	DB01895	167	0.000265422	-9.65201	mct00970		Cytoplasm	Cytoplasm	Cytoplasm	Cytoplasm		6	yes	55157
OG_1232
NC_003028	COG1381L	15899982	SP_0036	recO	DNA repair protein RecO	DNA recombination and repair protein RecO	771		58	9.40519e-08	-7.13904	spn03440	030234, 043167,	Cytoplasm	Cytoplasm	Cytoplasm				yes
NC_003098	COG1381L	15902080	spr0036	recO	DNA repair protein RecO	DNA recombination and repair protein RecO	771		56	1.49809e-06	-8.44908	spr03440		Cytoplasm	Cytoplasm	Cytoplasm				yes
OG_1243
NC_000907	COG0848U	16272332	HI0384	tolR	colicin uptake protein TolR	Tol biopolymer transport system, TolR protein	420		70	2.24187e-69	-7.09819		5215	Cytoplasmic Membrane	Unknown		Inner membrane		1	yes
NC_007146	COG0848U	68248987	NTHI0504	tolR	colicin uptake protein TolR	Tol biopolymer transport system, TolR protein	420		66	2.58056e-28	-6.7192		5215	Cytoplasmic Membrane	Unknown		Inner membrane		1	yes
OG_1245
NC_000907	COG2914S	16272344	HI0395	-	hypothetical protein	UPF0125 protein yfjF	309		30	2.91445e-30	-6.48761			Unknown	Cytoplasm		Cytoplasm		2	yes
NC_007146	COG2914S	68248998	NTHI0516	-	hypothetical protein	UPF0125 protein yfjF	309		28	3.56143e-21	-7.97529			Unknown	Cytoplasm		Cytoplasm		2	yes
OG_125
NC_000907	COG0231J	161350014	HI0328	efp	elongation factor P	Translation elongation factor P	567		80	1.88611e-16	-1.72351			Cytoplasm	Cytoplasm		Cytoplasm			no
NC_003028	COG0231J	15900353	SP_0435	-	elongation factor P	Translation elongation factor P	561		56	2.29149e-05	-5.31658			Cytoplasm	Cytoplasm	Cytoplasm			6	yes
NC_003098	COG0231J	15902436	spr0392	efp	elongation factor P	Translation elongation factor P	561		56	0.00439767	-4.50038		3676	Cytoplasm	Cytoplasm	Cytoplasm				no
NC_007146	COG0231J	68248933	NTHI0446	efp	elongation factor P	Translation elongation factor P	567		80	8.14216e-35	-7.40652		3676	Cytoplasm	Cytoplasm		Cytoplasm		5	yes
NC_014147	COG0231J	296112657	MCR_0430	efp	translation elongation factor P	Translation elongation factor P	576		46	0.00499092	-5.79775			Cytoplasm	Cytoplasm	Cytoplasm	Cytoplasm			no
OG_1254
NC_000907	COG0513LKJ	16272370	HI0422	srmB	ATP-dependent RNA helicase SrmB	ATP-dependent RNA helicase SrmB	1320		126	1.24668e-98	-5.09583		000166, 003676, 004386, 016787,	Cytoplasm	Cytoplasm		Cytoplasm		6	yes
NC_007146	COG0513LKJ	68249023	NTHI0546	srmB	ATP-dependent RNA helicase SrmB	ATP-dependent RNA helicase SrmB	1320		130	1.56569e-28	-5.72972		000166, 016740, 004386, 003676, 016787	Cytoplasm	Cytoplasm		Cytoplasm		6	yes
OG_1257
NC_000907	COG1502I	16272373	HI0425	pssA	phosphatidylserine synthase	CDP-diacylglycerol-serine O-phosphatidyltransferase (EC 2.7.8.8)	1368		176	1.0774e-171	-8.00102	hin00260, 00564	003824, 016740,	Cytoplasm	Cytoplasm		Cytoplasm		2	yes
NC_007146	COG1502I	68249025	NTHI0549	pssA	phosphatidylserine synthase	CDP-diacylglycerol-serine O-phosphatidyltransferase (EC 2.7.8.8)	1368		185	4.17713e-44	-8.23321	hit00260, 00564	003824, 016740,	Cytoplasm	Cytoplasm		Cytoplasm		2	yes
OG_126
NC_000907	COG1198L	16272291	HI0339	priA	primosome assembly protein PriA	Helicase PriA essential for oriC/DNA-independent DNA replication	2193		228	1.52874e-212	-6.61773	hin03440	003676, 000166, 004386, 016787, 043167	Unknown	Unknown		Cytoplasm		6	yes
NC_003028	COG1198L	15901568	SP_1736	-	primosome assembly protein PriA	Helicase PriA essential for oriC/DNA-independent DNA replication	2397		226	2.57144e-10	-9.08294	spn03440	003676, 000166, 004386, 016787,	Cytoplasm	Cytoplasm	Cytoplasm			3	yes
NC_003098	COG1198L	15903623	spr1581	priA	primosome assembly protein PriA	Helicase PriA essential for oriC/DNA-independent DNA replication	2397		224	2.03804e-07	-10.8927	spr03440		Cytoplasm	Cytoplasm	Cytoplasm			3	yes
NC_007146	COG1198L	68248944	NTHI0458	priA	primosome assembly protein PriA	Helicase PriA essential for oriC/DNA-independent DNA replication	2193		242	4.46393e-42	-7.38945	hit03440	003676, 000166, 004386, 016787,	Unknown	Unknown		Cytoplasm		6	yes
NC_014147	COG1198L	296112573	MCR_0346	priA	replication restart DNA helicase PriA	Helicase PriA essential for oriC/DNA-independent DNA replication	2298		194	0.204626	-2.5947	mct03440		Cytoplasm	Unknown	Cytoplasm	Cytoplasm			no
OG_1277
NC_003028	COG0546R	15900698	SP_0805	-	HAD superfamily hydrolase	Hydrolase, haloacid dehalogenaslike family	573		62	3.64842e-07	-6.59246		016787, 043167,	Cytoplasm	Cytoplasm	Cytoplasm				no
NC_003098	COG0546R	15902758	spr0714	gph	phosphoglycolate phosphatase	Hydrolase, haloacid dehalogenaslike family	573		64	0.0201947	-3.72603			Cytoplasm	Cytoplasm	Cytoplasm				no
OG_128
NC_000907	COG0563F	16272300	HI0349	adk	adenylate kinase	Adenylate kinase (EC 2.7.4.3)	645	DB01717	90	1.33738e-87	-7.0412	hin00230	000166, 016740,	Cytoplasm	Unknown		Cytoplasm		2	yes	122481
NC_003028	COG0563F	15900167	SP_0231	adk	adenylate kinase	Adenylate kinase (EC 2.7.4.3)	639	DB01717	66	1.50839e-07	-6.93559	spn00230	000166, 016740, 005515	Cytoplasm	Cytoplasm	Cytoplasm			5	yes	122481
NC_003098	COG0563F	15902254	spr0210	adk	adenylate kinase	Adenylate kinase (EC 2.7.4.3)	639	DB01717	68	4.25153e-07	-9.17306	spr00230		Cytoplasm	Cytoplasm	Cytoplasm			5	yes	122481
NC_007146	COG0563F	68248954	NTHI0468	adk	adenylate kinase	Adenylate kinase (EC 2.7.4.3)	645	DB01717	90	2.00627e-37	-7.99124	hit00230		Cytoplasm	Unknown		Cytoplasm		2	yes	122481
NC_014147	COG0563F	296113451	MCR_1233	adk	adenylate kinase	Adenylate kinase (EC 2.7.4.3)	660	DB01717	58	0.00170721	-6.66153	mct00230		Cytoplasm	Cytoplasm	Cytoplasm	Cytoplasm		2	yes	122481
OG_1293
NC_000907	COG1575H	30995381	HI0509	menA	1,4-dihydroxy-2-naphthoate octaprenyltransferase	1, 4-dihydroxy-2-naphthoate octaprenyltransferase (EC 2.5.1.74)	912		130	1.27164e-130	-8.56683	hin00130	16740	Cytoplasmic Membrane	Inner Membrane		Inner membrane		4	yes
NC_007146	COG1575H	68249108	NTHI0637	menA	1,4-dihydroxy-2-naphthoate octaprenyltransferase	1, 4-dihydroxy-2-naphthoate octaprenyltransferase (EC 2.5.1.74)	933		128	2.39752e-38	-7.52882	hit00130	16740	Cytoplasmic Membrane	Inner Membrane		Inner membrane		4	yes
OG_13
NC_000907	COG1132V	16272034	HI0060	msbA	lipid transporter ATP-binding/permease	Lipid A export ATP-binding / permease protein MsbA (EC 3.6.3.25)	1764		245	8.59495e-244	-9.154	hin02010	000166, 016787, 005215	Cytoplasmic Membrane	Inner Membrane		Inner membrane		7	yes
NC_003028	COG1132V	15901668	SP_1839	-	ABC transporter ATP-binding protein/permease	ABC transporter, ATP-binding / permease protein	1752		170	0.893617	0.989722			Cytoplasmic Membrane	Membrane	Membrane				no
NC_003028	COG1132V	15901669	SP_1840	-	ABC transporter ATP-binding protein/permease	ABC transporter, ATP-binding / permease protein	1746		183	0.893617	0.613866			Cytoplasmic Membrane	Membrane	Membrane				no
NC_003098	COG1132V	15903698	spr1656	ABN/P	ABC transporter ATP-binding protein/permease	ABC transporter, ATP-binding / permease protein	1752		170	0.81077	1.21402			Cytoplasmic Membrane	Membrane	Membrane				no
NC_003098	COG1132V	15903699	spr1657	ABN/P	ABC transporter ATP-binding protein/permease	ABC transporter, ATP-binding / permease protein	1785		179	0.81077	0.269132			Cytoplasmic Membrane	Membrane	Membrane				no
NC_007146	COG1132V	68248611	NTHI0072	msbA	lipid transporter ATP-binding/permease protein	Lipid A export ATP-binding / permease protein MsbA (EC 3.6.3.25)	1764		236	9.7168e-34	-6.29207	hit02010	000166, 016787, 005215	Cytoplasmic Membrane	Inner Membrane		Inner membrane		7	yes
NC_014147	COG1132V	296113318	MCR_1098	msbA	lipid A export permease/ATP-binding protein MsbA	Lipid A export ATP-binding / permease protein MsbA (EC 3.6.3.25)	1866		234	0.000265422	-10.1644	mct02010		Cytoplasmic Membrane	Inner Membrane	Inner membrane	Inner membrane			no
OG_131
NC_000907	COG1121P	16272310	HI0361	yfeB	iron (chelated) transporter ATP-binding protein	Manganese ABC transporter, ATP-binding protein SitB	921		89	6.13155e-88	-7.4403	hin02010	000166, 016787,	Cytoplasmic Membrane	Cytoplasm		Cytoplasm		4	no
NC_003028	COG1121P	15901484	SP_1648	-	manganese ABC transporter ATP-binding protein	Manganese ABC transporter, ATP-binding protein SitB	723		64	5.17756e-08	-7.27876		000166, 016787,	Cytoplasmic Membrane	Cytoplasm	Cytoplasm				yes
NC_003098	COG1121P	15903535	spr1492	psaB	manganese ABC transporter, ATP-binding protein	Manganese ABC transporter, ATP-binding protein SitB	723		64	3.48755e-07	-9.3594			Cytoplasmic Membrane	Cytoplasm	Cytoplasm				yes
NC_007146	COG1121P	68248964	NTHI0479	hfeB	ABC-type chelated iron transport system, ATPase	Manganese ABC transporter, ATP-binding protein SitB	921		108	0.000165327	-1.96063	hit02010	000166, 016787,	Cytoplasmic Membrane	Cytoplasm		Cytoplasm			no
NC_014147	COG1121P	296114079	MCR_1868	afeB	chelated iron ABC transporter ATPase subunit AfeB	Manganese ABC transporter, ATP-binding protein SitB	906		91	0.858345	1.66236	mct02010		Cytoplasmic Membrane	Cytoplasm	Cytoplasm	Cytoplasm			no
OG_1310
NC_000907	COG2965L	161350027	HI0546	-	primosomal replication protein N	Primosomal replication protein N	327		42	6.60419e-42	-6.95967	hin03440	3676	Unknown	Cytoplasm		Cytoplasm		2	yes
NC_007146	COG2965L	68249143	NTHI0672	priB	primosomal replication protein N	Primosomal replication protein N	327		42	3.72442e-26	-7.36319	hit03440	3676	Unknown	Cytoplasm		Cytoplasm		2	yes
OG_132
NC_000907	COG0803P	16272311	HI0362	yfeA	iron-chelated ABC transporter periplasmic-binding protein	Manganese ABC transporter, periplasmic-bindingprotein SitA	882		114	8.96394e-115	-8.3789	hin02010		Periplasmic	Periplasmic		Periplasm		2	no
NC_003028	COG0803P	15901485	SP_1650	-	manganese ABC transporter manganese-binding adhesion liprotein	Manganese ABC transporter, inner membrane permease protein SitD	930		109	3.09418e-09	-8.03775		43167	Cytoplasmic Membrane	Membrane	Extracellular			6	yes
NC_003098	COG0803P	15903537	spr1494	psaA	manganese ABC transporter substrate-binding protein	Manganese ABC transporter, inner membrane permease protein SitD	930		107	8.90434e-07	-8.45749		43167	Cytoplasmic Membrane	Membrane	Extracellular			7	yes
NC_007146	COG0803P	68248965	NTHI0481	hfeA	periplasmic chelated iron binding protein	Manganese ABC transporter, periplasmic-bindingprotein SitA	882		116	0.00847544	-1.36696	hit02010		Periplasmic	Periplasmic		Periplasm			no
NC_014147	COG0803P	296114078	MCR_1867	afeA	chelated iron ABC transporter substrate binding protein AfeA	Manganese ABC transporter, periplasmic-bindingprotein SitA	927		94	0.858345	1.12467	mct02010		Periplasmic	Periplasmic	Outer membrane	Periplasm			no
OG_1321
NC_000907	COG2964S	16272518	HI0575	-	hypothetical protein	Yhe-like PAS domain	666		92	2.06491e-67	-4.68025			Cytoplasm	Cytoplasm		Cytoplasm		5	no
NC_007146	COG2964S	68249175	NTHI0708	-	hypothetical protein	Yhe-like PAS domain	666		91	0.0139536	1.85198			Cytoplasm	Cytoplasm		Cytoplasm			no
OG_1322
NC_000907	COG2923P	16272520	HI0576.1	-	sulfur relay protein TusC	tRNA 5-methylaminomethyl-2-thiouridine synthase TusC	360		52	2.74053e-53	-7.26133	hin04122		Unknown	Cytoplasm		Cytoplasm		1	yes
NC_007146	COG2923P	68249177	NTHI0710	-	sulfur relay protein TusC	tRNA 5-methylaminomethyl-2-thiouridine synthase TusC	360		52	2.79098e-28	-7.23314	hit04122		Unknown	Cytoplasm		Cytoplasm		1	yes
OG_1323
NC_000907	COG2168P	16272521	HI0577	-	hypothetical protein	tRNA 5-methylaminomethyl-2-thiouridine synthase TusB	288		49	1.94285e-42	-5.5923	hin04122		Unknown	Cytoplasm		Cytoplasm			yes
NC_007146	COG2168P	68249178	NTHI0711	-	hypothetical protein	tRNA 5-methylaminomethyl-2-thiouridine synthase TusB	288		51	3.72529e-26	-6.74917	hit04122		Unknown	Cytoplasm		Cytoplasm			yes
OG_1336
NC_000907	COG1595K	16272571	HI0628	rpoE	RNA polymerase sigma factor RpoE	RNA polymerase sigma factor RpoE	570		78	1.24832e-77	-7.51526		003676, 003674,	Cytoplasm	Cytoplasm		Cytoplasm		7	yes
NC_007146	COG1595K	68249183	NTHI0719	rpoE	RNA polymerase sigma factor RpoE	RNA polymerase sigma factor RpoE	570		76	4.61567e-38	-8.79955			Cytoplasm	Cytoplasm		Cytoplasm		7	yes
OG_1337
NC_000907	COG3073T	16272572	HI0629	mclA	sigma-E factor negative regulatory protein	Sigma factor RpoE negative regulatory protein RseA	588		68	3.87144e-56	-5.32001			Unknown	Unknown		Periplasm		1	yes
NC_007146	COG3073T	68249182	NTHI0718	rseA	sigma-E factor negative regulatory protein	Sigma factor RpoE negative regulatory protein RseA	576		66	2.03966e-30	-7.20669		3674	Unknown	Unknown		Periplasm		1	yes
OG_134
NC_000907	COG0124J	16272317	HI0369	hisS	histidyl-tRNA synthetase	Histidyl-tRNA synthetase (EC 6.1.1.21)	1272	DB03811; DB04201	180	3.98821e-180	-8.2259	hin00970	016874, 000166,	Cytoplasm	Cytoplasm		Cytoplasm	yes	3	yes	3035
NC_003028	COG0124J	15901936	SP_2121	hisS	histidyl-tRNA synthetase	Histidyl-tRNA synthetase (EC 6.1.1.21)	1290	DB03811; DB04201	111	7.11463e-07	-6.181	spn00970	016874, 000166,	Cytoplasm	Cytoplasm	Cytoplasm			6	yes	3035
NC_003098	COG0124J	15903972	spr1931	hisS	histidyl-tRNA synthetase	Histidyl-tRNA synthetase (EC 6.1.1.21)	1290	DB03811; DB04201	113	2.24992e-07	-9.49475	spr00970		Cytoplasm	Cytoplasm	Cytoplasm			6	yes	3035
NC_007146	COG0124J	68248972	NTHI0489	hisS	histidyl-tRNA synthetase	Histidyl-tRNA synthetase (EC 6.1.1.21)	1272	DB03811; DB04201	182	8.56777e-42	-7.56686	hit00970	016874, 000166,	Cytoplasm	Cytoplasm		Cytoplasm	yes	3	yes	3035
NC_014147	COG0124J	296113389	MCR_1170	hisS	histidyl-tRNA synthetase	Histidyl-tRNA synthetase (EC 6.1.1.21)	1269	DB03811; DB04201	148	0.000265422	-8.82175	mct00970		Cytoplasm	Cytoplasm	Cytoplasm	Cytoplasm			no	3035
OG_135
NC_000907	COG0822C	30995369	HI0377	iscU	scaffold protein	Iron-sulfur cluster assembly scaffold protein IscU	417		58	1.07508e-57	-7.09413			Cytoplasm	Cytoplasm		Cytoplasm		22	yes
NC_003028	COG0822C	15900753	SP_0870	-	NifU family protein	Putative Iron-sulfur cluster assembly scaffold protein for SUF system, SufE2	441		32	0.00508814	-3.67876			Unknown	Cytoplasm	Cytoplasm				no
NC_003098	COG0822C	15902818	spr0774	nifU	NifU protein	Putative Iron-sulfur cluster assembly scaffold protein for SUF system, SufE2	441		32	2.11717e-06	-8.36529			Unknown	Cytoplasm	Cytoplasm			4	no
NC_007146	COG0822C	68248980	NTHI0497	nifU	scaffold protein	Iron-sulfur cluster assembly scaffold protein IscU	381		52	1.18233e-27	-7.01515		043167, 051540,	Cytoplasm	Cytoplasm		Cytoplasm		22	yes
NC_014147	COG0822C	296112832	MCR_0607	iscU	Fe-S cluster assembly scaffold IscU	Iron-sulfur cluster assembly scaffold protein IscU	384		30	0.000935207	-7.54388			Cytoplasm	Periplasmic	Cytoplasm	Periplasm		21	yes
OG_136
NC_000907	COG1214O	16272336	HI0388	-	hypothetical protein	Inactive homolog of metal-dependent proteases, Putative molecular chaperone	711		76	1.64753e-77	-7.8002		8233	Cytoplasm	Cytoplasm		Cytoplasm		1	yes
NC_003028	COG1214O	15900069	SP_0127	-	hypothetical protein	Inactive homolog of metal-dependent proteases, Putative molecular chaperone	684		64	5.17756e-08	-7.27876		8233	Unknown	Cytoplasm	Cytoplasm			2	yes
NC_003098	COG1214O	15902173	spr0129	-	hypothetical protein	Inactive homolog of metal-dependent proteases, Putative molecular chaperone	684		66	2.24992e-07	-10.0095			Cytoplasmic Membrane	Unknown	Cytoplasm			2	yes
NC_007146	COG1214O	68248991	NTHI0508	-	hypothetical protein	Inactive homolog of metal-dependent proteases, Putative molecular chaperone	711		84	2.34026e-34	-7.54736		8233	Cytoplasm	Cytoplasm		Cytoplasm		1	yes
NC_014147	COG1214O	296113556	MCR_1341	-	putative Zn depedente glycoprotease M22 family	Inactive homolog of metal-dependent proteases, Putative molecular chaperone	687		92	0.000265422	-9.51633			Unknown	Cytoplasm	Cytoplasm	Cytoplasm			no
OG_1367
NC_000907	COG3077L	16272650	HI0710	-	hypothetical protein	DNA damaging inducible protein J	297		46	1.39969e-44	-6.50304			Unknown	Cytoplasm		Cytoplasm			yes
NC_007146	COG3077L	68249287	NTHI0838	relB	DNA-damage-inducible protein J, negative regulator of translation	DNA damaging inducible protein J	297		44	7.31404e-25	-6.85931			Unknown	Cytoplasm		Cytoplasm			yes
OG_1369
NC_003028	COG3041S	15900210	SP_0276	-	hypothetical protein	YafQ toxin protein	279		26	0.573818	-1.04827			Cytoplasm	Cytoplasm	Cytoplasm				no
NC_003098	COG3041S	15902297	spr0253	-	hypothetical protein	YafQ toxin protein	279		28	1.7075e-06	-8.80135			Cytoplasm	Cytoplasm	Cytoplasm			1	no
OG_1373
NC_000907	COG1965P	16272668	HI0727.1	cyaY	frataxin-like protein	Frataxin homolog CyaY, facilitates iron supply for heme A synthesis or Fe-S cluster assembly	306		24	6.09207e-23	-6.17727			Unknown	Cytoplasm		Cytoplasm		3	yes
NC_007146	COG1965P	68249328	NTHI0886	cyaY	frataxin-like protein	Frataxin homolog CyaY, facilitates iron supply for heme A synthesis or Fe-S cluster assembly	306		24	1.25416e-17	-6.43956			Unknown	Cytoplasm		Cytoplasm		3	yes
OG_1380
NC_000907	COG1974KT	30995398	HI0749	lexA	LexA repressor	SOS-response repressor and protease LexA (EC 3.4.21.88)	624		84	4.10318e-85	-7.9428		003676, 016787, 008233	Cytoplasm	Cytoplasm		Cytoplasm		1	yes
NC_007146	COG1974KT	68249346	NTHI0905	lexA	LexA repressor	SOS-response repressor and protease LexA (EC 3.4.21.88)	630		86	4.5873e-40	-9.25024			Cytoplasm	Cytoplasm		Cytoplasm		1	yes
OG_1387
NC_003028	COG2177D	15900651	SP_0757	ftsX	cell division ABC transporter permease FtsX	Cell division ABC transporter, permease FtsX	927		134	1.17151e-09	-8.33321	spn02010		Cytoplasmic Membrane	Membrane	Membrane			2	yes
NC_003098	COG2177D	15902711	spr0667	ftsX	cell division ABC transporter, permease FtsX	Cell division ABC transporter, permease FtsX	990		138	2.97794e-07	-9.27676	spr02010		Cytoplasmic Membrane	Membrane	Membrane			2	yes
OG_139
NC_000907	COG0193J	16272343	HI0394	pth	peptidyl-tRNA hydrolase	Peptidyl-tRNA hydrolase (EC 3.1.1.29)	585		76	1.6932e-70	-6.21523		16787	Cytoplasm	Cytoplasm		Cytoplasm		1	yes
NC_003028	COG0193J	15899954	SP_0005	-	peptidyl-tRNA hydrolase	Peptidyl-tRNA hydrolase (EC 3.1.1.29)	570		84	1.12948e-08	-7.66579		16787	Cytoplasm	Cytoplasm	Cytoplasm			1	yes
NC_003098	COG0193J	15902049	spr0005	pth	peptidyl-tRNA hydrolase	Peptidyl-tRNA hydrolase (EC 3.1.1.29)	570		86	3.59051e-07	-9.29961			Cytoplasm	Cytoplasm	Cytoplasm			1	yes
NC_007146	COG0193J	68248997	NTHI0514	pth	peptidyl-tRNA hydrolase	Peptidyl-tRNA hydrolase (EC 3.1.1.29)	585		72	1.83412e-32	-7.2703			Cytoplasm	Cytoplasm		Cytoplasm		1	yes
NC_014147	COG0193J	296113816	MCR_1604	pth	peptidyl-tRNA hydrolase	Peptidyl-tRNA hydrolase (EC 3.1.1.29)	573		72	0.000588315	-7.62015			Cytoplasm	Cytoplasm	Cytoplasm	Cytoplasm			no
OG_1411
NC_000907	COG3086T	16272790	HI0850	-	sigma-E factor regulatory protein	Sigma factor RpoE regulatory protein RseC	435		51	8.02337e-51	-7.23385			Cytoplasmic Membrane	Cytoplasm		Inner membrane		4	yes
NC_007146	COG3086T	68249444	NTHI1016	-	positive regulator of sigma E	Sigma factor RpoE regulatory protein RseC	435		51	1.08051e-28	-7.05077			Cytoplasmic Membrane	Cytoplasm		Inner membrane		4	yes
OG_1414
NC_000907	COG0747E	16272793	HI0853	dppA	heme-binding lipoprotein	AB-type dipeptide transport system, periplasmic component	1650		237	5.5307e-209	-6.1063	hin02010, 02030	5215	Periplasmic	Periplasmic		Periplasm		4	yes
NC_007146	COG0747E	68249447	NTHI1021	hbpA	heme-binding protein A	AB-type dipeptide transport system, periplasmic component	1650		241	1.12745e-47	-8.55548	hit02010, 02030	5215	Periplasmic	Periplasmic		Periplasm		4	yes
OG_1415
NC_000907	COG0748P	16272794	HI0854	-	heme iron utilization protein	Putative heme iron utilization protein	762		108	1.40492e-108	-8.30159			Cytoplasm	Cytoplasm		Cytoplasm			no
NC_007146	COG0748P	68249448	NTHI1022	-	heme iron utilization protein	Putative heme iron utilization protein	762		112	0.360583	0.748653			Cytoplasm	Cytoplasm		Cytoplasm			no
OG_142
NC_000907	COG0037D	16272353	HI0404	mesJ	cell cycle protein	tRNA(Ile)-lysidine synthetase	1293		162	2.89611e-162	-8.56021		000166, 016874,	Cytoplasm	Cytoplasm		Cytoplasm			yes
NC_003028	COG0037D	15899960	SP_0011	-	MesJ/Ycf62 family protein	tRNA(Ile)-lysidine synthetase	1278		146	1.27081e-09	-8.21059		000166, 016874,	Cytoplasm	Cytoplasm	Cytoplasm				yes
NC_003098	COG0037D	15902054	spr0010	-	hypothetical protein	tRNA(Ile)-lysidine synthetase	1278		146	2.18364e-07	-9.64636			Cytoplasm	Cytoplasm	Cytoplasm				yes
NC_007146	COG0037D	68249007	NTHI0525	mesJ	cell cycle protein MesJ	tRNA(Ile)-lysidine synthetase	1293		160	4.53556e-37	-6.92468			Cytoplasm	Cytoplasm		Cytoplasm			yes
NC_014147	COG0037D	296113823	MCR_1611	tilS	tRNA-lysidine synthetase	tRNA(Ile)-lysidine synthetase	1356		138	0.000349337	-7.99384			Cytoplasm	Cytoplasm	Cytoplasm	Cytoplasm			no
OG_1425
NC_000907	COG4701S	16272844	HI0907	-	hypothetical protein	Hypothetical protein	315		28	5.68694e-27	-6.39139			Unknown	Cytoplasm		Cytoplasm			yes
NC_007146	COG4701S	68249493	NTHI1074	-	hypothetical protein	Hypothetical protein	315		38	1.57492e-21	-6.16799			Cytoplasm	Cytoplasm		Cytoplasm			yes
OG_1426
NC_000907	-	16272845	HI0908	-	hypothetical protein	Hypothetical protein	303		25	2.77502e-24	-6.23385			Unknown	Cytoplasm		Extracellular			yes
NC_007146	-	68249494	NTHI1075	-	hypothetical protein	Hypothetical protein	312		25	1.37982e-15	-5.779			Unknown	Unknown		Inner membrane			yes
OG_1428
NC_000907	COG2825M	16272853	HI0916	omp26	outer membrane protein	Outer membrane protein 26	594		82	4.54263e-81	-7.58652		5515	Outer Membrane	Periplasmic		Cytoplasm		4	no
NC_007146	COG2825M	68249502	NTHI1083	omp26	hypothetical protein	Outer membrane protein 26	594		82	5.88552e-12	-3.60555		5515	Outer Membrane	Periplasmic		Cytoplasm			no
OG_143
NC_000907	COG0825I	16272355	HI0406	accA	acetyl-CoA carboxylase carboxyltransferase subunit alpha	Acetyl Coenzyme A carboxyl transferase alpha chain (EC 6.4.1.2)	948		122	4.79097e-119	-7.47592	hin00061, 00253, 00620, 00640		Cytoplasm	Cytoplasm		Cytoplasm		5	yes
NC_003028	COG0825I	15900346	SP_0427	-	acetyl-CoA carboxylase subunit alpha	Acetyl Coenzyme A carboxyl transferase alpha chain (EC 6.4.1.2)	768		60	7.82528e-08	-7.18713	spn00061, 00253, 00620, 00640	000166, 016874,	Cytoplasm	Cytoplasm	Cytoplasm			4	yes
NC_003098	COG0825I	15902431	spr0387	accA	acetyl-CoA carboxylase subunit alpha	Acetyl Coenzyme A carboxyl transferase alpha chain (EC 6.4.1.2)	768		60	3.83047e-07	-9.12124	spr00061, 00253, 00620, 00640		Cytoplasm	Cytoplasm	Cytoplasm			4	yes
NC_007146	COG0825I	68249008	NTHI0528	accA	acetyl-CoA carboxylase carboxyltransferase subunit alpha	Acetyl Coenzyme A carboxyl transferase alpha chain (EC 6.4.1.2)	948		126	4.20409e-38	-7.41677	hit00061, 00253, 00620, 00640	000166, 016874,	Cytoplasm	Cytoplasm		Cytoplasm		4	yes
NC_014147	COG0825I	296113824	MCR_1612	accA	acetyl-CoA carboxylase carboxyl transferase AccA	Acetyl Coenzyme A carboxyl transferase alpha chain (EC 6.4.1.2)	798		74	0.000349337	-8.50259	mct00061, 00253, 00620, 00640		Cytoplasm	Cytoplasm	Cytoplasm	Cytoplasm			no
OG_1430
NC_000907	COG1466L	16272860	HI0923	holA	DNA polymerase III subunit delta	DNA polymerase III delta subunit (EC 2.7.7.7)	1035		148	1.61804e-148	-8.43065	hin00230, 00240, 00970, 03030, 03430, 03440	003676, 016740,	Cytoplasm	Cytoplasm		Cytoplasm		2	yes
NC_007146	COG1466L	68249509	NTHI1092	holA	DNA polymerase III subunit delta	DNA polymerase III delta subunit (EC 2.7.7.7)	1035		150	3.78312e-42	-7.99127	hit00230, 00240, 03030, 03430, 03440	003676, 016740,	Cytoplasm	Cytoplasm		Cytoplasm		2	yes
OG_1432
NC_000907	COG4545O	16272863	HI0926	-	hypothetical protein	Glutaredoxirelated protein	261		32	5.13552e-31	-6.25588			Unknown	Cytoplasm		Cytoplasm			no
NC_007146	COG4545O	68249513	NTHI1097	-	glutaredoxin-like protein	Glutaredoxirelated protein	261		32	0.812484	0.328369			Unknown	Cytoplasm		Cytoplasm			no
OG_144
NC_000907	COG0351H	16272365	HI0416	thiD	phosphomethylpyrimidine kinase	Phosphomethylpyrimidine kinase (EC 2.7.4.7)	810	DB02022	58	0.0053195	-0.611922	hin00730	000166, 016740,	Unknown	Unknown		Cytoplasm			no
NC_003028	COG0351H	15900623	SP_0726	-	phosphomethylpyrimidine kinase	Phosphomethylpyrimidine kinase (EC 2.7.4.7)	792		76	0.893617	0.386816	spn00730	16740	Cytoplasm	Unknown	Cytoplasm				no
NC_003098	COG0351H	15902682	spr0638	thiD	phosphomethylpyrimidine kinase	Phosphomethylpyrimidine kinase (EC 2.7.4.7)	792	DB02022	78	0.84267	2.43355	spr00730		Cytoplasm	Unknown	Cytoplasm				no
NC_007146	COG0351H	68249018	NTHI0541	thiD	phosphomethylpyrimidine kinase	Phosphomethylpyrimidine kinase (EC 2.7.4.7)	810	DB02022	68	0.00240947	-1.63276	hit00730	16740	Unknown	Periplasmic		Cytoplasm			no
NC_014147	COG0351H	296113820	MCR_1608	thiD	phosphomethylpyrimidine kinase	Phosphomethylpyrimidine kinase (EC 2.7.4.7)	798	DB02022	70	0.00228688	-6.34538	mct00730		Cytoplasm	Cytoplasm	Cytoplasm	Cytoplasm			no
OG_1442
NC_000907	COG4456S	16272886	HI0948	-	hypothetical protein	VapB protein (antitoxin to VapC)	234		18	1.32596e-17	-5.78134			Unknown	Cytoplasm		Cytoplasm			yes
NC_007146	COG4456S	68249536	NTHI1121	-	hypothetical protein	VapB protein (antitoxin to VapC)	234		18	4.3049e-13	-5.7559			Unknown	Cytoplasm		Cytoplasm			yes
OG_1449
NC_000907	COG1441H	30995414	HI0969	menC	O-succinylbenzoate synthase	Succinylbenzoate CoA synthase (EC 4.2.1)	1026	DB02251; DB06864	122	4.81975e-123	-8.154	hin00130	043167, 016829,	Cytoplasm	Cytoplasm		Cytoplasm		6	yes
NC_007146	COG1441H	68249556	NTHI1142	menC	O-succinylbenzoate synthase	Succinylbenzoate CoA synthase (EC 4.2.1)	990	DB02251; DB06864	116	1.06414e-40	-8.24594	hit00130		Cytoplasm	Cytoplasm		Cytoplasm		6	yes
OG_1459
NC_000907	COG0598P	16272969	HI1035	corA	magnesium/nickel/cobalt transporter CorA	Magnesium and cobalt transport protein CorA	948		114	8.96394e-115	-8.05697		5215	Cytoplasmic Membrane	Cytoplasm		Nucleoid		7	yes
NC_007146	COG0598P	68249599	NTHI1195	corA	magnesium/nickel/cobalt transporter CorA	Magnesium and cobalt transport protein CorA	948		120	7.37116e-38	-7.45798		5215	Cytoplasmic Membrane	Cytoplasm		Nucleoid		7	yes
OG_146
NC_000907	COG0449M	16272377	HI0429	glmS	glucosamine--fructose-6-phosphate aminotransferase	Glucosamine-fructose phosphate aminotransferase	1833	DB02007; DB02445; DB02446; DB02657; DB03581; DB03814	255	2.4336e-253	-8.36349	hin00250, 00520	016740, 030246,	Cytoplasm	Cytoplasm		Cytoplasm		7	yes	9945
NC_003028	COG0449M	15900200	SP_0266	-	glucosamine--fructose-6-phosphate aminotransferase	Glucosamine-fructose phosphate aminotransferase	1809		154	7.06708e-10	-8.53252	spn00250, 00520		Cytoplasm	Cytoplasm	Cytoplasm			9	yes	9945
NC_003098	COG0449M	15902289	spr0245	glmS	glucosamine--fructose-6-phosphate aminotransferase	Glucosamine-fructose phosphate aminotransferase	1809	DB02007; DB02445; DB02446; DB02657; DB03581; DB03814	160	2.03804e-07	-9.92676	spr00250, 00520		Cytoplasm	Cytoplasm	Cytoplasm			9	yes	9945
NC_007146	COG0449M	68249029	NTHI0553	glmS	glucosamine--fructose-6-phosphate aminotransferase	Glucosamine-fructose phosphate aminotransferase	1833	DB02007; DB02445; DB02446; DB02657; DB03581; DB03814	254	1.51907e-43	-7.69043	hit00250, 00520	016740, 030246,	Cytoplasm	Cytoplasm		Cytoplasm		7	yes	9945
NC_014147	COG0449M	296114009	MCR_1798	glmS	glucosamine-fructose-6-phosphate aminotransferase	Glucosamine-fructose phosphate aminotransferase	1839	DB02007; DB02445; DB02446; DB02657; DB03581; DB03814	186	0.00244573	-6.18716	mct00250, 00520		Cytoplasm	Cytoplasm	Cytoplasm	Cytoplasm		7	yes	9945
OG_1465
NC_000907	COG2608P	16272982	HI1050	merP	mercuric ion scavenger protein	Copper chaperone	279		28	6.72593e-26	-5.80643		43167	Unknown	Unknown		Cytoplasm		1	no
NC_007146	COG2608P	68249612	NTHI1211	-	copper chaperone MerP-like protein	Copper chaperone	279		28	0.00528689	2.20078		43167	Unknown	Unknown		Cytoplasm			no
OG_147
NC_000907	COG0776L	30995375	HI0430	-	DNA-binding protein HU-alpha	DNA-binding protein H alpha	273		33	5.39203e-33	-6.62087		3676	Cytoplasm	Unknown		Cytoplasm		4	yes
NC_003028	COG0776L	15900980	SP_1113	-	DNA-binding protein HU	DNA-binding protein H Bsu	276		24	1.62738e-05	-5.90025		3676	Cytoplasm	Cytoplasm	Cytoplasm			14	yes
NC_003098	COG0776L	15903064	spr1020	hlpA	DNA-binding protein HU	DNA-binding protein H Bsu	276		24	2.721e-06	-8.58722			Cytoplasm	Cytoplasm	Cytoplasm			14	yes
NC_007146	COG0776L	68249030	NTHI0554	hupA	DNA-binding protein HU	DNA-binding protein H alpha	411		53	0.16871	-0.719709		3676	Cytoplasm	Periplasmic		Cytoplasm			no
NC_014147	COG0776L	296112837	MCR_0612	-	DNA-binding protein HU-beta	DNA-binding protein H beta	273		30	0.0232509	-4.61122			Cytoplasm	Unknown	Cytoplasm	Cytoplasm			no
OG_1474
NC_000907	COG5007K	16273010	HI1082	-	hypothetical protein	YrbA protein	258		30	8.09346e-26	-5.16568			Unknown	Cytoplasm		Cytoplasm		2	no
NC_007146	COG5007K	68249639	NTHI1245	-	BolA family transcriptional regulator	YrbA protein	258		34	2.52122e-10	-3.93208			Unknown	Cytoplasm		Cytoplasm			no
OG_1483
NC_000907	COG3115D	16273027	HI1101	-	cell division protein ZipA	Cell division protein ZipA	987		139	1.44229e-139	-8.34076			Cytoplasmic Membrane	Cytoplasm		Cytoplasm			no
NC_007146	COG3115D	68249656	NTHI1266	zipA	cell division protein ZipA	Cell division protein ZipA	987	DB01967; DB02191; DB03916; DB04154	139	0.703522	0.392508			Cytoplasmic Membrane	Unknown		Cytoplasm			no
OG_149
NC_000907	COG5009M	16272388	HI0440	ponA	penicillin-binding protein 1A	Multimodular transpeptidastransglycosylase (EC 2.4.1.129) (EC 3.4)	2595	DB01150	331	7.5446e-258	-5.20801	hin00550	003824, 016740, 008144, 031406, 016787	Cytoplasmic Membrane	Unknown		Cytoplasm		7	no
NC_003028	COG0744M	15900292	SP_0369	-	penicillin-binding protein 1A	Multimodular transpeptidastransglycosylase (EC 2.4.1.129) (EC 3.4)Penicillin-binding protein 1A/1B (PBP1)	2160		288	0.0035617	-3.58986	spn00550		Extracellular	Extracellular	Membrane				no
NC_003098	COG0744M	15902373	spr0329	pbpA	penicillin-binding protein 1A	Multimodular transpeptidastransglycosylase (EC 2.4.1.129) (EC 3.4) / Penicillin-binding protein 1A/1B (PBP1)	2160	DB00229; DB00267; DB00301; DB00417; DB00447; DB00456; DB00713; DB00833; DB00948; DB01000; DB01060; DB01061; DB01066; DB01112; DB01139; DB01147; DB01602; DB01604; DB01605; DB04133	283	0.401162	-1.62167	spr00550		Extracellular	Extracellular	Membrane				no
NC_007146	COG5009M	68249040	NTHI0567	mrcA	penicillin-binding protein 1A	Multimodular transpeptidastransglycosylase (EC 2.4.1.129) (EC 3.4)	2595	DB00274; DB00303; DB00430; DB00438; DB01327; DB01328; DB01329; DB01331; DB01332; DB01333; DB01414; DB01415; DB01598; DB04570	323	6.17786e-19	-4.30347	hit00550		Cytoplasmic Membrane	Unknown		Cytoplasm			no
NC_014147	COG5009M	296112666	MCR_0439	pbp1A	penicillin-binding protein 1A	Multimodular transpeptidastransglycosylase (EC 2.4.1.129) (EC 3.4)	2361	DB00274; DB00303; DB00430; DB00438; DB01327; DB01328; DB01329; DB01331; DB01332; DB01333; DB01414; DB01415; DB01598; DB04571	266	0.00428807	-5.72959	mct00550		Cytoplasmic Membrane	Unknown	Inner membrane (Periplasm)	Cytoplasm			no
OG_1494
NC_000907	COG3116D	16273057	HI1131	ftsL	cell division protein	Cell division protein FtsL	324	DB00303	52	1.64359e-51	-6.9394			Inner membrane	Cytoplasm		Inner membrane		2	yes
NC_007146	COG3116D	68249680	NTHI1298	ftsL	cell division protein FtsL	Cell division protein FtsL	324	DB00303	50	4.29402e-29	-7.33443			Inner membrane	Cytoplasm		Inner membrane		2	yes
OG_150
NC_000907	COG0718S	30995376	HI0442	ybaB	hypothetical protein	Hypothetical protein	330		30	2.91445e-30	-6.48761			Unknown	Cytoplasm		Cytoplasm		5	yes
NC_003028	COG0718S	15900969	SP_1102	-	hypothetical protein	Transcriptional regulatory protein	291		10	0.893617	0.956548			Unknown	Cytoplasm	Cytoplasm				no
NC_003098	COG0718S	15903054	spr1010	-	hypothetical protein	Transcriptional regulatory protein	300		12	0.410333	-1.66344			Unknown	Cytoplasm	Cytoplasm				no
NC_007146	COG0718S	68249042	NTHI0569	-	hypothetical protein	Hypothetical protein	366		35	0.0048545	-1.60861			Unknown	Cytoplasm		Cytoplasm			no
NC_014147	COG0718S	296113065	MCR_0845	-	hypothetical protein	Hypothetical protein	333		22	0.00163506	-7.50073			Unknown	Cytoplasm	Cytoplasm	Cytoplasm			no
OG_1501
NC_000907	COG2050Q	16273085	HI1161	-	hypothetical protein	Hypothetical protein	417		26	5.90959e-25	-6.2883		16787	Cytoplasm	Cytoplasm		Cytoplasm		1	yes
NC_007146	COG2050Q	68249710	NTHI1330	-	hypothetical protein	COG2050: Uncharacterized protein, possibly involved in aromatic compounds catabolism	417		30	8.20633e-21	-6.87676			Cytoplasm	Cytoplasm		Cytoplasm		1	yes
OG_1507
NC_000907	COG4160E	16273099	HI1177	artM	arginine transporter permease subunit ArtM	Arginine ABC transporter, permease protein ArtM	684		118	5.96326e-115	-7.62087	hin02010	5215	Cytoplasmic Membrane	Inner Membrane		Inner membrane		5	yes
NC_007146	COG4160E	68249724	NTHI1345	artM	arginine transporter permease subunit ArtM	Arginine ABC transporter, permease protein ArtM	684		122	5.50641e-34	-6.91999	hit02010	5215	Cytoplasmic Membrane	Inner Membrane		Inner membrane		6	yes
OG_1509
NC_000907	COG4608E	16273106	HI1184	dppF	dipeptide transporter ATP-binding subunit	Dipeptide transport ATP-binding protein DppF (TC 3.A.1.5.2)	984		99	2.9381e-98	-7.5923	hin02010	000166, 016787, 005215	Cytoplasmic Membrane	Cytoplasm		Cytoplasm		6	yes
NC_007146	COG4608E	68249730	NTHI1353	dppF	dipeptide transporter ATP-binding subunit	Dipeptide transport ATP-binding protein DppF (TC 3.A.1.5.2)	984		100	1.53911e-35	-7.19262	hit02010	000166, 016787, 005215	Cytoplasmic Membrane	Cytoplasm		Cytoplasm		6	yes
OG_151
NC_000907	COG0353L	16272391	HI0443	recR	recombination protein RecR	Recombination protein RecR	603		56	5.0481e-15	-2.04437	hin03440	003676, 043167,	Cytoplasm	Cytoplasm		Inner membrane			no
NC_003028	COG0353L	15901507	SP_1672	recR	recombination protein RecR	Recombination protein RecR	597		70	3.13393e-08	-7.40614	spn03440	003676, 043167,	Cytoplasm	Cytoplasm	Cytoplasm			5	yes
NC_003098	COG0353L	15903559	spr1516	recR	recombination protein RecR	Recombination protein RecR	597		70	3.04164e-07	-9.42595	spr03440	003676, 043167,	Cytoplasm	Cytoplasm	Cytoplasm			5	yes
NC_007146	COG0353L	68249043	NTHI0570	recR	recombination protein RecR	Recombination protein RecR	603		60	0.0107463	1.94563	hit03440		Cytoplasm	Cytoplasm		Inner membrane			no
NC_014147	COG0353L	296113064	MCR_0844	recR	recombination protein RecR	Recombination protein RecR	597		50	0.858345	1.58792	mct03440		Cytoplasm	Cytoplasm	Cytoplasm	Cytoplasm			no
OG_1510
NC_000907	COG1173EP	16273108	HI1186	dppC	dipeptide ABC transporter permease	Dipeptide transport system permease protein DppC (TC 3.A.1.5.2)	888		129	6.23504e-130	-8.23385	hin02010	5215	Cytoplasmic Membrane	Inner Membrane		Inner membrane		4	yes
NC_007146	COG1173EP	68249732	NTHI1355	dppC	dipeptide transport system permease protein	Dipeptide transport system permease protein DppC (TC 3.A.1.5.2)	888		127	8.32522e-41	-7.91371	hit02010	5215	Cytoplasmic Membrane	Inner Membrane		Inner membrane		4	yes
OG_1521
NC_000907	COG2956G	16273142	HI1223	-	tetratricopeptide repeat protein	Heat shock (predicted periplasmic) protein YciM, precursor	1191		166	1.07043e-165	-8.91711		005488, 043167,	Cytoplasm	Cytoplasm		Cytoplasm		3	yes
NC_007146	COG2956G	68250245	NTHI1945	-	tetratricopeptide repeat protein	Heat shock (predicted periplasmic) protein YciM, precursor	1191		172	1.33751e-40	-7.40946		005488, 016740,	Cytoplasm	Cytoplasm		Cytoplasm		2	yes
OG_153
NC_000907	COG0125F	30995377	HI0456	tmk	thymidylate kinase	Thymidylate kinase (EC 2.7.4.9)	660	DB01643; DB02452; DB03280; DB03666; DB03846; DB04160; DB04485	78	4.25861e-69	-5.83719	hin00240	000166, 016740,	Cytoplasm	Cytoplasm		Cytoplasm		4	no	1841
NC_003028	COG0125F	15900815	SP_0935	tmk	thymidylate kinase	Thymidylate kinase (EC 2.7.4.9)	639	DB01643; DB02452; DB03280; DB03666; DB03846; DB04160; DB04485	50	2.29057e-07	-6.92882	spn00240	000166, 016740,	Cytoplasm	Cytoplasm	Cytoplasm			2	yes	1841
NC_003098	COG0125F	15902879	spr0835	tmk	thymidylate kinase	Thymidylate kinase (EC 2.7.4.9)	639	DB01643; DB02452; DB03280; DB03666; DB03846; DB04160; DB04485	50	1.44689e-06	-8.47917	spr00240		Cytoplasm	Cytoplasm	Cytoplasm			3	yes	1841
NC_007146	COG0125F	68249058	NTHI0586	tmk	thymidylate kinase	Thymidylate kinase (EC 2.7.4.9)	660	DB01643; DB02452; DB03280; DB03666; DB03846; DB04160; DB04485	76	6.38213e-16	-4.3154	hit00240	000166, 016740,	Cytoplasm	Cytoplasm		Cytoplasm			no	1841
NC_014147	COG0125F	296112464	MCR_0237	tmk	thymidylate kinase	Thymidylate kinase (EC 2.7.4.9)	621	DB01643; DB02452; DB03280; DB03666; DB03846; DB04160; DB04485	48	0.000414133	-8.59188	mct00240		Cytoplasm	Cytoplasm	Cytoplasm	Cytoplasm			no	1841
OG_1550
NC_000907	COG0764I	16273235	HI1325	fabA	3-hydroxydecanoyl-ACP dehydratase	hydroxydecanoyl-{acyl-carrier protein(ACP)} dehydratase (EC 4.2.1.60)	534	DB03813	70	2.79566e-71	-7.68316	hin00061	003824, 016829,	Cytoplasm	Cytoplasm		Cytoplasm		5	yes
NC_007146	COG0764I	68249994	NTHI1649	fabA	3-hydroxydecanoyl-ACP dehydratase	hydroxydecanoyl-{acyl-carrier protein(ACP)} dehydratase (EC 4.2.1.60)	534	DB03813	68	3.16319e-36	-8.64129	hit00061	003824, 016829,	Cytoplasm	Cytoplasm		Cytoplasm		5	yes
OG_1558
NC_000907	COG3006D	30995445	HI1372	kicB	condesin subunit F	Chromosome partition protein MukF	1335		158	1.43343e-156	-7.67637		43167	Cytoplasm	Cytoplasm		Cytoplasm		9	no
NC_007146	COG3006D	68250113	NTHI1788	mukF	condesin subunit F	Chromosome partition protein MukF	1428		164	0.000350019	-1.83005		43167	Cytoplasm	Cytoplasm		Cytoplasm			no
OG_1559
NC_000907	COG3095D	16273284	HI1373	kicA	condesin subunit E	Chromosome partition protein MukE	732		88	2.97217e-87	-7.42418			Cytoplasm	Cytoplasm		Nucleoid		2	yes
NC_007146	COG3095D	68250110	NTHI1785	-	condesin subunit E	Chromosome partition protein MukE	735		92	1.58418e-38	-8.07309			Cytoplasm	Cytoplasm		Nucleoid		2	yes
OG_156
NC_000907	COG0120G	16272412	HI0464	rpiA	ribose-5-phosphate isomerase A	Ribose phosphate isomerase A (EC 5.3.1.6)	660	DB02053; DB03745	76	6.13142e-16	1.21939	hin00030		Unknown	Cytoplasm		Cytoplasm			no	22934
NC_003028	COG0120G	15900715	SP_0828	-	ribose-5-phosphate isomerase A	Ribose phosphate isomerase A (EC 5.3.1.6)	684		52	1.84889e-07	-6.98432	spn00030		Cytoplasm	Cytoplasm	Cytoplasm			4	no	22934
NC_003098	COG0120G	15902775	spr0731	rpiA	ribose-5-phosphate isomerase A	Ribose phosphate isomerase A (EC 5.3.1.6)	741	DB02053; DB03745	60	0.327546	-1.8538	spr00030		Cytoplasm	Cytoplasm	Cytoplasm				no	22934
NC_007146	COG0120G	68249066	NTHI0595	rpiA	ribose-5-phosphate isomerase A	Ribose phosphate isomerase A (EC 5.3.1.6)	660	DB02053; DB03745	80	1.12631e-17	-4.615	hit00030	16853	Unknown	Cytoplasm		Cytoplasm			no	22934
NC_014147	COG0120G	296113305	MCR_1086	rpiA	ribose 5-phosphate isomerase A	Ribose phosphate isomerase A (EC 5.3.1.6)	666	DB02053; DB03745	79	0.000285402	-9.2991	mct00030		Cytoplasm	Cytoplasm	Cytoplasm	Cytoplasm			no	22934
OG_1560
NC_000907	COG3096D	16273285	HI1374	mukB	cell division protein MukB	Chromosome partition protein MukB	4533		549		-9.05174		003676, 000166,	Cytoplasm	Cytoplasm		Nucleoid		10	yes
NC_007146	COG3096D	68250109	NTHI1784	mukB	cell division protein MukB	Chromosome partition protein MukB	4533		542	2.31783e-47	-7.79372			Unknown	Cytoplasm		Nucleoid		10	yes
OG_1569
NC_000907	COG4185S	30995446	HI1395	-	hypothetical protein	Hypothetical protein	399		56	1.24274e-55	-7.04437		000166, 016740,	Unknown	Cytoplasm		Cytoplasm			no
NC_007146	COG4185S	68250087	NTHI1755	-	hypothetical protein	Hypothetical protein	375		53	0.153291	1.12181			Unknown	Cytoplasm		Cytoplasm			no
OG_157
NC_000907	COG0355C	16272425	HI0478	atpC	F0F1 ATP synthase subunit epsilon	ATP synthase epsilon chain (EC 3.6.3.14)	429		64	1.29379e-08	-1.26576	hin00190	005215, 016787,	Cytoplasm	Cytoplasm		Cytoplasm			no
NC_003028	COG0355C	15901354	SP_1507	atpC	ATP synthase F0F1 subunit epsilon	ATP synthase epsilon chain (EC 3.6.3.14)	420		36	1.56097e-06	-6.46585	spn00190	005215, 016787,	Cytoplasm	Membrane	Cytoplasm			1	no
NC_003098	COG0355C	15903402	spr1359	atpC	ATP synthase F0F1 subunit epsilon	ATP synthase epsilon chain (EC 3.6.3.14)	420		36	0.0147946	-3.92312	spr00190	005215, 016787,	Cytoplasm	Cytoplasm	Cytoplasm				no
NC_007146	COG0355C	68249080	NTHI0608	atpC	ATP synthase F0F1 subunit epsilon	ATP synthase epsilon chain (EC 3.6.3.14)	429		64	2.39049e-29	-6.97837	hit00190	005215, 016787,	Cytoplasm	Cytoplasm		Cytoplasm		3	no
NC_014147	COG0355C	296112611	MCR_0384	atpC	ATP synthase F1 epsilon subunit	ATP synthase epsilon chain (EC 3.6.3.14)	357		26	0.834939	-0.54754	mct00190		Unknown	Cytoplasm	Cytoplasm	Cytoplasm			no
OG_158
NC_000907	COG0055C	16272426	HI0479	atpD	F0F1 ATP synthase subunit beta	ATP synthase beta chain (EC 3.6.3.14)	1374		198	0.0275294	0.243066	hin00190	005215, 016787, 000166	Cytoplasm	Cytoplasm		Cytoplasm			no
NC_003028	COG0055C	15901355	SP_1508	-	ATP synthase F0F1 subunit beta	ATP synthase beta chain (EC 3.6.3.14)	1407		128	5.96742e-09	-7.58059	spn00190	005215, 016787, 000166	Cytoplasmic Membrane	Cytoplasm	Cytoplasm			107	yes
NC_003098	COG0055C	15903403	spr1360	atpD	ATP synthase F0F1 subunit beta	ATP synthase beta chain (EC 3.6.3.14)	1407		128	2.24992e-07	-9.62741	spr00190		Cytoplasmic Membrane	Cytoplasm	Cytoplasm			107	yes
NC_007146	COG0055C	68249081	NTHI0609	atpD	ATP synthase F0F1 subunit beta	ATP synthase beta chain (EC 3.6.3.14)	1374		198	2.69609e-43	-7.9271	hit00190	005215, 016787, 000166	Cytoplasm	Cytoplasm		Cytoplasm		34	yes
NC_014147	COG0055C	296112610	MCR_0383	atpD	ATP synthase F1 beta subunit	ATP synthase beta chain (EC 3.6.3.14)	1422		150	0.000996842	-6.92463	mct00190		Cytoplasm	Cytoplasm	Cytoplasm	Cytoplasm		17	yes
OG_1581
NC_000907	-	16273323	HI1416	-	hypothetical protein	Hypothetical protein	357		50	1.87494e-49	-7.20584			Cytoplasmic Membrane	Inner Membrane		Inner membrane			no
NC_007146	-	68250070	NTHI1735	-	hypothetical protein	Hypothetical protein	357		44	0.00496112	-1.55881			Cytoplasmic Membrane	Inner Membrane		Inner membrane			no
OG_1589
NC_000907	COG3140S	30995449	HI1434.2	-	hypothetical protein	Uncharacterized conserved protein	159		17	2.79412e-16	-5.70334			Unknown	Cytoplasm		Cytoplasm		1	no
NC_007146	COG3140S	68250035	NTHI1697	-	hypothetical protein	Uncharacterized conserved protein	159		18	0.425457	0.752872			Unknown	Cytoplasm		Cytoplasm			no
OG_159
NC_000907	COG0224C	16272427	HI0480	atpG	F0F1 ATP synthase subunit gamma	ATP synthase gamma chain (EC 3.6.3.14)	870		136	0.0747823	-0.250981	hin00190	005215, 016787,	Unknown	Cytoplasm		Cytoplasm			no
NC_003028	COG0224C	15901356	SP_1509	-	ATP synthase F0F1 subunit gamma	ATP synthase gamma chain (EC 3.6.3.14)	879		92	2.11068e-08	-7.37256	spn00190	005215, 016787,	Cytoplasm	Cytoplasm	Cytoplasm			2	yes
NC_003098	COG0224C	15903404	spr1361	atpG	ATP synthase F0F1 subunit gamma	ATP synthase gamma chain (EC 3.6.3.14)	879		92	2.49558e-07	-9.56317	spr00190	005215, 016787,	Cytoplasm	Cytoplasm	Cytoplasm			2	yes
NC_007146	COG0224C	68249082	NTHI0610	atpG	ATP synthase F0F1 subunit gamma	ATP synthase gamma chain (EC 3.6.3.14)	870		130	3.03315e-37	-7.14837	hit00190		Unknown	Cytoplasm		Cytoplasm		3	no
NC_014147	COG0224C	296112608	MCR_0381	atpG	ATP synthase F1 gamma subunit	ATP synthase gamma chain (EC 3.6.3.14)	873		112	0.000269419	-8.86049	mct00190		Unknown	Unknown	Cytoplasm	Cytoplasm			no
OG_1597
NC_000907	COG0695O	16273432	HI1532	grxA	glutaredoxin	Glutaredoxin 1	264		30	2.91445e-30	-6.48761		009055, 016491,	Cytoplasm	Cytoplasm		Cytoplasm		6	no
NC_007146	COG0695O	68249951	NTHI1601	grxA	glutaredoxin 1	Glutaredoxin 1	264		30	0.932612	0.215288		009055, 016491,	Cytoplasm	Cytoplasm		Cytoplasm			no
OG_16
NC_000907	COG1087M	16272302	HI0351	galE	UDP-glucose 4-epimerase	UDP-glucose epimerase (EC 5.1.3.2)	1017	DB01907; DB02421; DB02790; DB03397; DB03435; DB04097; DB04355	156	6.18268e-61	1.64288	hin00052, 00520		Cytoplasm	Cytoplasm		Cytoplasm			no	2582
NC_003028	COG1087M	15901447	SP_1607	-	UDP-glucose 4-epimerase	UDP-glucose epimerase (EC 5.1.3.2)	1020		92	6.84055e-09	-7.79555	spn00052, 00520	003824, 000166, 016853, 048037,	Cytoplasm	Cytoplasm	Cytoplasm			1	yes	2582
NC_003028	COG1087M	15901657	SP_1828	-	UDP-glucose 4-epimerase	UDP-glucose epimerase (EC 5.1.3.2)	1011		168	0.893617	1.71913	spn00052, 00520	003824, 000166, 016853, 048037,	Cytoplasm	Cytoplasm	Cytoplasm				no	2582
NC_003098	COG1087M	15903503	spr1460	galE	UDP-glucose 4-epimerase	UDP-glucose epimerase (EC 5.1.3.2)	1020	DB01907; DB02421; DB02790; DB03397; DB03435; DB04097; DB04355	92	3.94526e-07	-9.07049	spr00052, 00520		Cytoplasm	Cytoplasm	Cytoplasm			1	yes	2582
NC_003098	COG1087M	15903689	spr1647	galE	UDP-glucose 4-epimerase	UDP-glucose epimerase (EC 5.1.3.2)	981	DB01907; DB02421; DB02790; DB03397; DB03435; DB04097; DB04355	162	0.81077	0.595281	spr00052, 00520		Cytoplasm	Cytoplasm	Cytoplasm				no	2582
NC_007146	COG1087M	68248956	NTHI0471	galE	UDP-glucose 4-epimerase	UDP-glucose epimerase (EC 5.1.3.2)	1017	DB01907; DB02421; DB02790; DB03397; DB03435; DB04097; DB04355	157	0.0333097	-1.08529	hit00052, 00520	003824, 000166, 016853, 048037,	Cytoplasm	Cytoplasm		Cytoplasm			no	2582
NC_014147	COG1087M	296114010	MCR_1799	galE	UDP-glucose 4-epimerase GalE	UDP-glucose epimerase (EC 5.1.3.2)	1107	DB01907; DB02421; DB02790; DB03397; DB03435; DB04097; DB04355	138	0.901617	3.92945	mct00052, 00520		Cytoplasm	Unknown	Cytoplasm (Possibly secreted via noclassical pathways)	Cytoplasm			no	2582
OG_160
NC_000907	COG0056C	16272428	HI0481	atpA	F0F1 ATP synthase subunit alpha	ATP synthase alpha chain (EC 3.6.3.14)	1542		231	8.64486e-36	-1.51334	hin00190	000166, 005215, 016787	Cytoplasm	Cytoplasm		Cytoplasm			no
NC_003028	COG0056C	15901357	SP_1510	-	ATP synthase F0F1 subunit alpha	ATP synthase alpha chain (EC 3.6.3.14)	1506		138	1.06884e-09	-8.37534	spn00190	000166, 005215, 016787	Cytoplasm	Cytoplasm	Cytoplasm			8	yes
NC_003098	COG0056C	15903405	spr1362	atpA	ATP synthase F0F1 subunit alpha	ATP synthase alpha chain (EC 3.6.3.14)	1506		138	3.37773e-07	-9.12711	spr00190	000166, 005215, 016787	Cytoplasm	Cytoplasm	Cytoplasm			8	yes
NC_007146	COG0056C	68249083	NTHI0611	atpA	ATP synthase F0F1 subunit alpha	ATP synthase alpha chain (EC 3.6.3.14)	1542		233	2.08525e-46	-8.24918	hit00190	000166, 005215, 016787	Cytoplasm	Cytoplasm		Cytoplasm		7	yes
NC_014147	COG0056C	296112607	MCR_0380	atpA	ATP synthase F1 alpha subunit	ATP synthase alpha chain (EC 3.6.3.14)	1545		174	0.000265422	-9.67724	mct00190		Cytoplasm	Cytoplasm	Cytoplasm	Cytoplasm		6	yes
OG_1603
NC_000907	COG4591M	16273455	HI1555	-	hypothetical protein	Lipoprotein releasing system transmembrane protein LolC	1182		142	8.44049e-141	-7.69328	hin02010		Cytoplasmic Membrane	Inner Membrane		Inner membrane		3	yes
NC_007146	COG4591M	68249930	NTHI1578	lolC	lipoprotein releasing system transmembrane protein	Lipoprotein releasing system transmembrane protein LolC	1182		141	7.5196e-36	-6.9289	hit02010		Cytoplasmic Membrane	Inner Membrane		Inner membrane		3	yes
OG_1607
NC_000907	COG4383S	16273467	HI1571	-	hypothetical protein	Mlike prophage protein gp29	240		26	5.90959e-25	-6.2883			Unknown	Cytoplasm		Cytoplasm		1	no
NC_007146	COG4383S	68249913	NTHI1561	-	hypothetical protein	Hypothetical protein	186		22	5.39474e-07	-3.1639			Unknown	Cytoplasm		Cytoplasm			no
OG_161
NC_000907	COG0712C	16272429	HI0482	atpH	F0F1 ATP synthase subunit delta	ATP synthase delta chain (EC 3.6.3.14)	534	DB04464	60	0.394704	-0.183378	hin00190	5215	Cytoplasm	Cytoplasm		Cytoplasm			no
NC_003028	COG0712C	15901358	SP_1511	-	ATP synthase F0F1 subunit delta	ATP synthase delta chain (EC 3.6.3.14)	537		40	8.61636e-07	-6.61395	spn00190		Cytoplasm	Cytoplasm	Cytoplasm				yes
NC_003098	COG0712C	15903406	spr1363	atpH	ATP synthase F0F1 subunit delta	ATP synthase delta chain (EC 3.6.3.14)	537	DB04464	40	2.8256e-06	-8.16429	spr00190	5215	Cytoplasm	Cytoplasm	Cytoplasm				yes
NC_007146	COG0712C	68249084	NTHI0612	atpH	ATP synthase F0F1 subunit delta	ATP synthase delta chain (EC 3.6.3.14)	534	DB04464	60	3.24543e-32	-7.86075	hit00190		Cytoplasm	Cytoplasm		Cytoplasm		1	no
NC_014147	COG0712C	296112606	MCR_0379	atpH	ATP synthase F1 subunit delta	ATP synthase delta chain (EC 3.6.3.14)	549	DB04464	56	0.0308332	-4.28666	mct00190		Cytoplasm	Periplasmic	Cytoplasm	Cytoplasm			no
OG_1612
NC_000907	COG1757C	16273480	HI1586	-	isoleucyl-tRNA synthetase	Na+/H+ antiporter	1560		237	5.05252e-170	-4.71398		5215	Cytoplasmic Membrane	Inner Membrane		Inner membrane		5	no
NC_007146	COG1757C	68249829	NTHI1465	-	Na+/H+ antiporter	Na+/H+ antiporter	1560		233	5.99907e-07	-2.48743		5215	Cytoplasmic Membrane	Inner Membrane		Inner membrane			no
OG_1618
NC_000907	-	16273491	HI1601	-	hypothetical protein	Hypothetical protein	288		22	6.24442e-21	-6.05697			Periplasmic	Periplasmic		Periplasm		1	no
NC_007146	COG3767S	68249809	NTHI1441	-	hypothetical protein	Hypothetical protein	288		32	0.836274	0.000473706			Unknown	Periplasmic		Periplasm			no
OG_1619
NC_000907	COG2259S	30995460	HI1602	-	hypothetical protein	DoxX family protein	441		70	1.34897e-55	-5.09819			Cytoplasmic Membrane	Inner Membrane		Inner membrane		1	no
NC_007146	COG2259S	68249808	NTHI1440	-	hypothetical protein	DoxX family protein	456		72	1.35176e-05	3.4938			Cytoplasmic Membrane	Inner Membrane		Inner membrane			no
OG_162
NC_000907	COG0356C	16272432	HI0485	atpB	F0F1 ATP synthase subunit A	ATP synthase A chain (EC 3.6.3.14)	789		110	1.16985e-25	-1.91843	hin00190	5215	Cytoplasmic Membrane	Inner Membrane		Inner membrane			no
NC_003028	COG0356C	15901360	SP_1513	-	ATP synthase F0F1 subunit A	ATP synthase A chain (EC 3.6.3.14)	717		94	1.12948e-08	-7.58028	spn00190	5215	Cytoplasmic Membrane	Membrane	Membrane				yes
NC_003098	COG0356C	15903408	spr1365	atpB	ATP synthase F0F1 subunit A	ATP synthase A chain (EC 3.6.3.14)	717		94	5.05879e-07	-8.77222	spr00190	5215	Cytoplasmic Membrane	Membrane	Membrane				yes
NC_007146	COG0356C	68249087	NTHI0615	atpB	ATP synthase F0F1 subunit A	ATP synthase A chain (EC 3.6.3.14)	789		108	4.28653e-31	-6.42159	hit00190	5215	Cytoplasmic Membrane	Inner Membrane		Inner membrane		7	no
NC_014147	COG0356C	296112603	MCR_0376	atpB	ATP synthase F0 subunit A	ATP synthase A chain (EC 3.6.3.14)	870		90	0.00029998	-8.7957	mct00190		Cytoplasmic Membrane	Inner Membrane	Inner membrane	Inner membrane			no
OG_1622
NC_000907	COG3017M	16273497	HI1607	lolB	outer membrane lipoprotein LolB	Outer membrane lipoprotein LolB	630	DB02078	83	1.92422e-82	-7.34077			Extracellular	Extracellular		Inner membrane		1	yes
NC_007146	COG3017M	68249803	NTHI1435	lolB	molecular chaperone LolB	Outer membrane lipoprotein LolB	630	DB02078	88	2.15096e-36	-7.76796			Extracellular	Extracellular		Inner membrane		1	yes
OG_1631
NC_000907	COG3105S	16273517	HI1628	-	hypothetical protein	Putative cytochrome d ubiquinol oxidase subunit III (EC 1.10.3) (Cytochrome bI oxidase subunit III)	405		52	1.64359e-51	-6.9394			Cytoplasmic Membrane	Unknown		Cytoplasm			no
NC_007146	COG3105S	68249781	NTHI1413	-	hypothetical protein	Putative cytochrome d ubiquinol oxidase subunit III (EC 1.10.3) (Cytochrome bI oxidase subunit III)	417		58	0.485771	0.618086			Cytoplasmic Membrane	Unknown		Cytoplasm			no
OG_1632
NC_000907	COG0586S	30995462	HI1629	-	hypothetical protein	DedA protein	588		97	3.04589e-98	-8.14812			Cytoplasmic Membrane	Inner Membrane		Inner membrane		1	yes
NC_007146	COG0586S	68249780	NTHI1412	-	membrane-associated protein	DedA protein	657		106	4.14988e-34	-6.9479			Cytoplasmic Membrane	Inner Membrane		Inner membrane		1	yes
OG_1637
NC_000907	COG4170V	16273530	HI1641	sapD	peptide ABC transporter ATP-binding protein	Peptide transport system ATP-binding protein SapD (TC 3.A.1.5.5)	1050		142	2.62887e-142	-8.69328		000166, 016787, 005215	Cytoplasmic Membrane	Cytoplasm		Cytoplasm		4	yes
NC_007146	COG4170V	68249769	NTHI1398	sapD	peptide ABC transporter ATP-binding protein	Peptide transport system ATP-binding protein SapD (TC 3.A.1.5.5)	1050		146	9.17831e-41	-7.73879			Cytoplasmic Membrane	Cytoplasm		Cytoplasm		5	yes
OG_164
NC_000907	COG0086K	16272458	HI0514	rpoC	DNA-directed RNA polymerase subunit beta'	DNA-directed RNA polymerase beta subunit C (EC 2.7.7.6)	4248	DB01201	574		-4.13477	hin00230, 00240, 03020	016740, 003676,	Cytoplasm	Cytoplasm		Cytoplasm			no
NC_003028	COG0086K	15901783	SP_1960	-	DNA-directed RNA polymerase subunit beta'	DNA-directed RNA polymerase beta subunit C (EC 2.7.7.6)	3678		318	5.40153e-09	-7.35716	spn00230, 00240, 03020	016740, 003676,	Cytoplasm	Cytoplasm	Cytoplasm			7	yes
NC_003098	COG0086K	15903818	spr1776	rpoC	DNA-directed RNA polymerase subunit beta'	DNA-directed RNA polymerase beta subunit C (EC 2.7.7.6)	3678	DB01201	320	1.17122e-06	-8.08373	spr00230, 00240, 03020		Cytoplasm	Cytoplasm	Cytoplasm			7	yes
NC_007146	COG0086K	68249111	NTHI0640	rpoC	DNA-directed RNA polymerase subunit beta'	DNA-directed RNA polymerase beta subunit C (EC 2.7.7.6)	4251	DB01201	570	1.98717e-50	-8.27679	hit00230, 00240, 03020	016740, 003676,	Cytoplasm	Cytoplasm		Cytoplasm		3	yes
NC_014147	COG0086K	296112485	MCR_0258	rpoC	DNA-directed RNA polymerase subunit beta'	DNA-directed RNA polymerase beta subunit C (EC 2.7.7.6)	4239	DB01201	392	0.00288618	-6.02336	mct00230, 00240, 03020		Cytoplasm	Cytoplasm	Cytoplasm	Cytoplasm		1	no
OG_165
NC_000907	COG0085K	16272459	HI0515	rpoB	DNA-directed RNA polymerase subunit beta	DNA-directed RNA polymerase beta subunit B (EC 2.7.7.6)	4032	DB00615; DB01045; DB01220	586		-8.92327	hin00230, 00240, 03020	016740, 003676, 001882	Cytoplasm	Cytoplasm		Cytoplasm		4	yes
NC_003028	COG0085K	15901784	SP_1961	rpoB	DNA-directed RNA polymerase subunit beta	DNA-directed RNA polymerase beta subunit B (EC 2.7.7.6)	3612	DB00615; DB01045; DB01220	322	1.01036e-10	-9.59179	spn00230, 00240, 03020	016740, 003676, 001882	Cytoplasm	Cytoplasm	Cytoplasm			8	yes
NC_003098	COG0085K	15903819	spr1777	rpoB	DNA-directed RNA polymerase subunit beta	DNA-directed RNA polymerase beta subunit B (EC 2.7.7.6)	3651	DB00615; DB01045; DB01220	314	0.0001035	-6.10027	spr00230, 00240, 03020	016740, 003676, 001882	Cytoplasm	Cytoplasm	Cytoplasm				no
NC_007146	COG0085K	68249112	NTHI0641	rpoB	DNA-directed RNA polymerase subunit beta	DNA-directed RNA polymerase beta subunit B (EC 2.7.7.6)	4032	DB00615; DB01045; DB01220	584	1.94764e-47	-7.79262	hit00230, 00240, 03020	016740, 003676, 001882	Cytoplasm	Cytoplasm		Cytoplasm		4	yes
NC_014147	COG0085K	296112484	MCR_0257	rpoB	DNA-directed RNA polymerase subunit beta	DNA-directed RNA polymerase beta subunit B (EC 2.7.7.6)	4092	DB00615; DB01045; DB01220	460	0.000265422	-9.80122	mct00230, 00240, 03020		Cytoplasm	Cytoplasm	Cytoplasm	Cytoplasm		1	no
OG_1654
NC_000907	COG4657C	16273570	HI1683	-	Na(+)-translocating NADH-quinone reductase subunit E	Electron transport complex protein RnfA	579		96	7.33984e-97	-7.81139			Cytoplasmic Membrane	Inner Membrane		Inner membrane		6	yes
NC_007146	COG4657C	68250287	NTHI1989	rnfA	Na(+)-translocating NADH-quinone reductase subunit E	Electron transport complex protein RnfA	579		96	2.03891e-33	-7.10096			Cytoplasmic Membrane	Inner Membrane		Inner membrane		6	yes
OG_1655
NC_000907	COG4656C	16273572	HI1685	-	electron transport complex protein RnfC	Electron transport complex protein RnfC	2460		189	1.05687e-186	-7.78134		051540, 009055, 016491, 043167,	Extracellular	Unknown		Cytoplasm		1	no
NC_007146	COG4656C	68250289	NTHI1992	rnfC	electron transport complex protein RnfC	Electron transport complex protein RnfC	1998		193	5.08442e-14	-3.7014		051540, 009055, 016491, 043167,	Cytoplasm	Cytoplasm		Cytoplasm			no
OG_1656
NC_000907	COG4658C	16273573	HI1686	rnfD	electron transport complex protein RnfD	Electron transport complex protein RnfD	1077		146	3.15853e-144	-7.92573			Cytoplasmic Membrane	Inner Membrane		Inner membrane		3	yes
NC_007146	COG4658C	68250290	NTHI1993	rnfD	electron transport complex protein RnfD	Electron transport complex protein RnfD	1077		144	5.44902e-38	-7.15008			Cytoplasmic Membrane	Inner Membrane		Inner membrane		3	yes
OG_1657
NC_000907	COG4659C	16273574	HI1687	rnfG	electron transport complex protein RnfG	Electron transport complex protein RnfG	624		85	1.66452e-84	-7.63775		000166, 048037, 009055	Unknown	Unknown		Cytoplasm		3	yes
NC_007146	COG4659C	68250291	NTHI1994	rnfG	electron transport complex protein RnfG	Electron transport complex protein RnfG	624		89	2.54191e-35	-7.79519			Unknown	Unknown		Cytoplasm		2	yes
OG_1658
NC_000907	COG4660C	16273575	HI1688	-	electron transport complex RsxE subunit	Electron transport complex protein RnfE	708		89	6.02674e-90	-8.02526			Cytoplasmic Membrane	Inner Membrane		Inner membrane		2	yes
NC_007146	COG4660C	68250292	NTHI1995	-	electron transport complex RsxE subunit	Electron transport complex protein RnfE	708		83	1.97046e-35	-7.57851			Cytoplasmic Membrane	Inner Membrane		Inner membrane		2	yes
OG_166
NC_000907	COG0081J	16272460	HI0516	rplA	50S ribosomal protein L1	50S / LSU ribosomal protein L1p (L10Ae)	690		102	5.27672e-101	-7.63495	hin03010	005198, 003676,	Cytoplasm	Periplasmic		Periplasm		3	yes
NC_003028	COG0081J	15900538	SP_0631	rplA	50S ribosomal protein L1	50S / LSU ribosomal protein L1p (L10Ae)	690		68	3.71201e-08	-7.36492	spn03010	005198, 003676,	Cytoplasm	Cytoplasm	Cytoplasm			6	yes
NC_003098	COG0081J	15902600	spr0556	rplA	50S ribosomal protein L1	50S / LSU ribosomal protein L1p (L10Ae)	690		68	8.60302e-07	-8.58649	spr03010	005198, 003676,	Cytoplasm	Cytoplasm	Cytoplasm			6	yes
NC_007146	COG0081J	68249113	NTHI0642	rplA	50S ribosomal protein L1	50S / LSU ribosomal protein L1p (L10Ae)	690		102	6.53861e-41	-8.61509	hit03010		Cytoplasm	Periplasmic		Periplasm		3	yes
NC_014147	COG0081J	296112481	MCR_0254	rplA	50S ribosomal protein L1	50S / LSU ribosomal protein L1p (L10Ae)	702		92	0.000298672	-8.82707	mct03010		Cytoplasm	Unknown	Cytoplasm	Periplasm			no
OG_167
NC_000907	COG0080J	16272461	HI0517	rplK	50S ribosomal protein L11	50S / LSU ribosomal protein L11p (L12e)	429	DB02566; DB02940	54	1.43646e-53	-6.99284	hin03010	005198, 003676,	Cytoplasm	Periplasmic		Cytoplasm		5	yes
NC_003028	COG0080J	15900537	SP_0630	rplK	50S ribosomal protein L11	50S / LSU ribosomal protein L11p (L12e)	426	DB02566; DB02940	45	4.21573e-07	-6.77996	spn03010	005198, 003676,	Cytoplasm	Unknown	Cytoplasm			204	yes
NC_003098	COG0080J	15902599	spr0555	rplK	50S ribosomal protein L11	50S / LSU ribosomal protein L11p (L12e)	426	DB02566; DB02940	45	1.26174e-06	-8.43078	spr03010	005198, 003676,	Cytoplasm	Unknown	Cytoplasm			204	yes
NC_007146	COG0080J	68249114	NTHI0643	rplK	50S ribosomal protein L11	50S / LSU ribosomal protein L11p (L12e)	429	DB02566; DB02940	54	3.13776e-32	-8.11779	hit03010	005198, 003676,	Cytoplasm	Periplasmic		Cytoplasm		5	yes
NC_014147	COG0080J	296112480	MCR_0253	rplK	50S ribosomal protein L11	50S / LSU ribosomal protein L11p (L12e)	432	DB02566; DB02940	42	0.000523296	-8.01595	mct03010		Cytoplasm	Periplasmic	Cytoplasm	Cytoplasm		11	no
OG_1676
NC_003028	COG4481S	15899952	SP_0003	-	hypothetical protein	Hypothetical protein	249		32	0.0928773	-2.37988			Cytoplasm	Cytoplasm	Cytoplasm				no
NC_003098	COG4481S	15902047	spr0003	-	hypothetical protein	Hypothetical protein	195		20	5.17922e-06	-8.33569			Unknown	Unknown	Cytoplasm			3	no
OG_1677
NC_003028	COG2919D	15899957	SP_0008	-	hypothetical protein	Cell division protein DivIC, stabilizes FtsL against RasP cleavage	369		58	8.75577e-07	-6.22979			Unknown	Unknown	Membrane				yes
NC_003098	COG2919D	15902052	spr0008	-	hypothetical protein	Cell division protein DivIC, stabilizes FtsL against RasP cleavage	369		58	4.08167e-07	-9.21967			Unknown	Unknown	Membrane				yes
OG_168
NC_000907	COG0191G	16272468	HI0524	fba	fructose-bisphosphate aldolase	Fructose-bisphosphate aldolase class II (EC 4.1.2.13)	1080		144	3.64106e-142	-7.90596	hin00010, 00030, 00051, 00680	016829, 003824, 043167	Cytoplasm	Cytoplasm		Cytoplasm		10	yes
NC_003028	COG0191G	15900513	SP_0605	-	fructose-bisphosphate aldolase	Fructose-bisphosphate aldolase class II (EC 4.1.2.13)	882		84	1.12948e-08	-7.66579	spn00010, 00030, 00051, 00680	016829, 003824, 043167	Cytoplasm	Cytoplasm	Cytoplasm			4	yes
NC_003098	COG0191G	15902574	spr0530	fba	fructose-bisphosphate aldolase	Fructose-bisphosphate aldolase class II (EC 4.1.2.13)	882		84	1.80333e-06	-8.10523	spr00010, 00030, 00051, 00680		Cytoplasm	Cytoplasm	Cytoplasm			4	yes
NC_007146	COG0191G	68249121	NTHI0650	fba	fructose-bisphosphate aldolase	Fructose-bisphosphate aldolase class II (EC 4.1.2.13)	1080		143	5.04073e-40	-7.69963	hit00010, 00030, 00051, 00680	016829, 003824, 043167	Cytoplasm	Cytoplasm		Cytoplasm		10	yes
NC_014147	COG0191G	296113248	MCR_1028	fbaB	fructose-bisphosphate aldolase class II	Fructose-bisphosphate aldolase class II (EC 4.1.2.13)	1038		94	0.000265422	-9.54702	mct00010, 00030, 00051, 00680		Cytoplasm	Cytoplasm	Cytoplasm	Cytoplasm		10	no
OG_169
NC_000907	COG0126G	16272469	HI0525	pgk	phosphoglycerate kinase	Phosphoglycerate kinase (EC 2.7.2.3)	1161		152	5.15552e-109	-4.66152	hin00010	000166, 016740,	Cytoplasm	Cytoplasm		Cytoplasm		6	yes	5232
NC_003028	COG0126G	15900413	SP_0499	pgk	phosphoglycerate kinase	Phosphoglycerate kinase (EC 2.7.2.3)	1197		94	6.15808e-09	-7.82625	spn00010		Cytoplasm	Cytoplasm	Cytoplasm			3	yes	5232
NC_003098	COG0126G	15902485	spr0441	pgk	phosphoglycerate kinase	Phosphoglycerate kinase (EC 2.7.2.3)	1197		92	5.37506e-07	-8.87222	spr00010		Cytoplasm	Cytoplasm	Cytoplasm			3	yes	5232
NC_007146	COG0126G	68249122	NTHI0651	pgk	phosphoglycerate kinase	Phosphoglycerate kinase (EC 2.7.2.3)	1161		150	1.2142e-42	-8.06926	hit00010	000166, 016740,	Cytoplasm	Cytoplasm		Cytoplasm		6	yes	5232
NC_014147	COG0126G	296113250	MCR_1030	pgk	phosphoglycerate kinase	Phosphoglycerate kinase (EC 2.7.2.3)	1203		118	0.000265422	-9.87199	mct00010		Cytoplasm	Cytoplasm	Cytoplasm	Cytoplasm			no	5232
OG_17
NC_000907	COG1104E	30995370	HI0378	nifS	cysteine desulfurase	Cysteine desulfurase (EC 2.8.1.7), IscS subfamily	1215		177	1.10647e-176	-8.20179	hin00730, 04122	003824, 019842, 048037, 016740,	Cytoplasm	Cytoplasm		Cytoplasm		5	yes	9054
NC_003028	COG1104E	15900763	SP_0880	-	class-V aminotransferase	Cysteine desulfurase (EC 2.8.1.7)	1143		86	0.866639	-0.397082	spn00730, 04122	003824, 016740, 019842, 048037,	Cytoplasm	Cytoplasm	Cytoplasm				no	9054
NC_003028	COG1104E	15900962	SP_1094	-	class-V aminotransferase	Cysteine desulfurase (EC 2.8.1.7)	1083		98	5.15253e-09	-7.88575	spn00730, 04122	003824, 016740, 019842, 048037,	Cytoplasm	Cytoplasm	Cytoplasm			1	yes	9054
NC_003098	COG1104E	15902827	spr0783	-	pyridoxal-phosphate dependent aminotransferase	Cysteine desulfurase (EC 2.8.1.7)	1143		86	0.81077	-0.112124	spr00730, 04122		Cytoplasm	Cytoplasm	Cytoplasm				no	9054
NC_003098	COG1104E	15903045	spr1001	nifS	pyridoxal-phosphate dependent aminotransferase	Cysteine desulfurase (EC 2.8.1.7)	1116		100	2.22793e-07	-9.68223	spr00730, 04122		Cytoplasm	Cytoplasm	Cytoplasm				yes	9054
NC_007146	COG1104E	68248981	NTHI0498	nifS2	cysteine desulfurase	Cysteine desulfurase (EC 2.8.1.7), IscS subfamily	1221		168	6.6258e-42	-7.69936	hit00730, 04122	003824, 019842, 048037, 016740, 016829	Cytoplasm	Cytoplasm		Cytoplasm		5	yes	9054
NC_014147	COG1104E	296112833	MCR_0608	iscS	cysteine desulfurase IscS	Cysteine desulfurase (EC 2.8.1.7), IscS subfamily	1224		126	0.0003469	-8.07749	mct00730, 04122		Cytoplasm	Cytoplasm	Cytoplasm	Cytoplasm			no	9054
OG_170
NC_000907	COG0533O	16272474	HI0530	gcp	DNA-binding/iron metalloprotein/AP endonuclease	YgjD/Kae1/Qri7 family, required for N-threonylcarbamoyladenosine t(6)A37 modification in tRNA	1029		120	7.77389e-119	-7.64492			Extracellular	Cytoplasm		Cytoplasm		6	yes
NC_003028	COG0533O	15900071	SP_0129	-	DNA-binding/iron metalloprotein/AP endonuclease	YgjD/Kae1/Qri7 family, required for N-threonylcarbamoyladenosine t(6)A37 modification in tRNA	1011		72	0.0346623	-2.7943		8233	Cytoplasm	Cytoplasm	Cytoplasm				no
NC_003098	COG0533O	15902175	spr0131	gcp	DNA-binding/iron metalloprotein/AP endonuclease	YgjD/Kae1/Qri7 family, required for N-threonylcarbamoyladenosine t(6)A37 modification in tRNA	1011		70	5.71038e-07	-8.77826			Cytoplasm	Cytoplasm	Cytoplasm			6	no
NC_007146	COG0533O	68249127	NTHI0656	gcp	DNA-binding/iron metalloprotein/AP endonuclease	YgjD/Kae1/Qri7 family, required for N-threonylcarbamoyladenosine t(6)A37 modification in tRNA	1029		123	7.81505e-37	-7.30151		008233, 016787,	Extracellular	Cytoplasm		Cytoplasm		6	yes
NC_014147	COG0533O	296112555	MCR_0328	-	putative O-sialoglycoprotein endopeptidase	YgjD/Kae1/Qri7 family, required for N-threonylcarbamoyladenosine (t(6)A) formation in tRNA	1044		84	0.000312173	-8.66908			Extracellular	Unknown	Cytoplasm	Cytoplasm			no
OG_171
NC_000907	COG0828J	16272475	HI0531	rpsU	30S ribosomal protein S21	30S / SSU ribosomal protein S21p	216	DB08185	20	1.33291e-19	-5.92573	hin03010	5198	Cytoplasm	Cytoplasm		Cytoplasm		4	yes
NC_003028	-	15901268	SP_1414	rpsU	30S ribosomal protein S21	30S / SSU ribosomal protein S21p	177	DB08185	24	1.62738e-05	-5.90025	spn03010	5198	Cytoplasm	Unknown	Cytoplasm			51	yes
NC_003098	-	15903314	spr1271	rpsU	30S ribosomal protein S21	30S / SSU ribosomal protein S21p	201	DB08185	24	1.70683e-05	-7.4506	spr03010	5198	Cytoplasm	Unknown	Cytoplasm			48	yes
NC_007146	COG0828J	68249128	NTHI0657	rpsU	30S ribosomal protein S21	30S / SSU ribosomal protein S21p	216	DB08185	20	8.28272e-16	-7.16748	hit03010		Cytoplasm	Cytoplasm		Cytoplasm		4	yes
NC_014147	COG0828J	296113813	MCR_1601	rpsU	30S ribosomal protein S21	30S / SSU ribosomal protein S21p	216	DB08185	26	0.00119355	-7.27341	mct03010		Cytoplasm	Cytoplasm	Cytoplasm	Cytoplasm			no
OG_1717
NC_003028	COG1215M	15900045	SP_0102	-	glycosyl transferase family protein	Glycosyl transferase, group 2 family protein (EC 2.4.1)	1065		176	2.20778e-08	-7.10164		16740	Cytoplasmic Membrane	Membrane	Membrane				yes
NC_003098	COG1215M	15902135	spr0091	-	hypothetical protein	Glycosyl transferase, group 2 family protein (EC 2.4.1)	1158		184	5.71038e-07	-8.60341			Cytoplasmic Membrane	Membrane	Membrane				yes
OG_1718
NC_003028	COG1086MG	15900046	SP_0103	-	capsular polysaccharide biosynthesis protein	UDP-N-acetylglucosamine 4, dehydratase (EC 4.2.1)	1851		196	6.63955e-10	-8.42932		166	Cytoplasmic Membrane	Membrane	Membrane				yes
NC_003098	COG1086MG	15902136	spr0092	capD	CapD protein, required for the biosynthesis of type 1 capsular polysaccharide	UDP-N-acetylglucosamine 4, dehydratase (EC 4.2.1)	1851		198	2.03804e-07	-10.0793			Cytoplasmic Membrane	Membrane	Membrane				yes
OG_172
NC_000907	COG0358L	16272476	HI0532	dnaG	DNA primase	DNA primase (EC 2.7.7)	1782		203	2.25629e-200	-7.7464	hin03030	016740, 003676, 043167	Cytoplasm	Cytoplasm		Cytoplasm		6	yes
NC_003028	COG0358L	15900941	SP_1072	dnaG	DNA primase	DNA primase (EC 2.7.7)	1761		172	4.59611e-10	-8.69102	spn03030	016740, 003676, 043167	Cytoplasm	Cytoplasm	Cytoplasm				yes
NC_003098	COG0358L	15903022	spr0978	dnaG	DNA primase	DNA primase (EC 2.7.7)	1776		178	3.339e-07	-8.98479	spr03030		Cytoplasm	Cytoplasm	Cytoplasm				yes
NC_007146	COG0358L	68249129	NTHI0658	dnaG	DNA primase	DNA primase (EC 2.7.7)	1782		204	6.26938e-46	-8.2553	hit03030	016740, 003676, 043167	Cytoplasm	Cytoplasm		Cytoplasm		6	yes
NC_014147	COG0358L	296113274	MCR_1054	dnaG	DNA primase	DNA primase (EC 2.7.7)	2088		240	0.000265422	-9.39866	mct03030		Cytoplasm	Cytoplasm	Cytoplasm	Cytoplasm			no
OG_1729
NC_003028	COG0595R	15900063	SP_0121	-	metallo-beta-lactamase superfamily protein	Ribonuclease J1 (endonuclease and 5 exonuclease)	1680		156	7.06708e-10	-8.55102	spn03018	003676, 016787, 043167	Cytoplasm	Unknown	Cytoplasm			5	yes
NC_003098	COG0595R	15902169	spr0125	-	hypothetical protein	Ribonuclease J1 (endonuclease and 5' exonuclease)	1833		176	2.07756e-06	-7.8225	spr03018		Unknown	Unknown	Cytoplasm			5	yes
OG_173
NC_000907	COG0568K	16272477	HI0533	rpoD	RNA polymerase sigma-70 factor	RNA polymerase sigma factor RpoD	1890		243	5.47016e-240	-7.46415		003676, 003674,	Cytoplasm	Cytoplasm		Cytoplasm		11	yes
NC_003028	COG0568K	15900942	SP_1073	-	RNA polymerase sigma factor RpoD	RNA polymerase sigma factor RpoD	1110		90	7.94955e-09	-7.76419		003676, 003674,	Cytoplasm	Cytoplasm	Cytoplasm			86	yes
NC_003098	COG0568K	15903023	spr0979	rpoD	RNA polymerase sigma factor RpoD	RNA polymerase sigma factor RpoD	1110		91	2.03804e-07	-10.4669			Cytoplasm	Cytoplasm	Cytoplasm			86	yes
NC_007146	COG0568K	68249130	NTHI0659	rpoD	RNA polymerase sigma factor RpoD	RNA polymerase sigma factor RpoD	1872		242	6.50669e-47	-8.33944			Cytoplasm	Cytoplasm		Cytoplasm		10	yes
NC_014147	COG0568K	296112900	MCR_0677	rpoD	RNA polymerase sigma factor 70	RNA polymerase sigma factor RpoD	1881		164	0.000265422	-9.65423			Cytoplasm	Cytoplasm	Cytoplasm	Cytoplasm		13	yes
OG_1730
NC_003028	COG5503S	15900064	SP_0122	-	hypothetical protein	Protein of unknown function DUF1447	234		24	1.62738e-05	-5.90025			Cytoplasm	Cytoplasm	Cytoplasm			4	no
NC_003098	COG5503S	15902170	spr0126	-	hypothetical protein	Protein of unknown function DUF1447	234		24	0.00166904	-5.09128			Cytoplasm	Cytoplasm	Cytoplasm				no
OG_174
NC_000907	COG0234O	16272486	HI0542	groES	co-chaperonin GroES	Heat shock protein 60 family chaperone GroES	291		39	3.68287e-39	-6.85534		166	Cytoplasm	Cytoplasm		Cytoplasm		3	yes
NC_003028	COG0234O	15901733	SP_1907	groES	co-chaperonin GroES	Heat shock protein 60 family chaperone GroES	285		18	7.79497e-05	-5.50432		005515, 000166,	Cytoplasm	Cytoplasm	Cytoplasm			1	yes
NC_003098	COG0234O	15903765	spr1723	groES	co-chaperonin GroES	Heat shock protein 60 family chaperone GroES	285		18	1.58885e-05	-7.82376			Cytoplasm	Cytoplasm	Cytoplasm			1	yes
NC_007146	COG0234O	68249139	NTHI0668	groES	co-chaperonin GroES	Heat shock protein 60 family chaperone GroES	291		39	5.98523e-25	-7.03179			Cytoplasm	Cytoplasm		Cytoplasm		3	yes
NC_014147	COG0234O	296113706	MCR_1494	groES	chaperonin protein Cpn10	Heat shock protein 60 family chaperone GroES	423		38	0.0991195	-3.30706			Cytoplasm	Cytoplasm	Cytoplasm	Cytoplasm			no
OG_1748
NC_003028	COG1780F	15900096	SP_0158	-	flavoprotein NrdI	Ribonucleotide reduction protein NrdI	471		52	1.84889e-07	-6.98432			Cytoplasm	Cytoplasm	Cytoplasm			2	no
NC_003098	COG1780F	15902200	spr0156	-	flavoprotein NrdI	Ribonucleotide reduction protein NrdI	603		74	0.133461	-2.58222			Cytoplasm	Cytoplasm	Cytoplasm				no
OG_175
NC_000907	COG0459O	16272487	HI0543	groEL	chaperonin GroEL	Heat shock protein 60 family chaperone GroEL	1647		190	1.03024e-189	-8.78891	hin03018	166	Cytoplasm	Cytoplasm		Cytoplasm		17	yes	3329
NC_003028	COG0459O	15901732	SP_1906	groEL	molecular chaperone GroEL	Heat shock protein 60 family chaperone GroEL	1623		120	1.9395e-09	-8.17526	spn03018		Cytoplasm	Unknown	Cytoplasm			10	yes	3329
NC_003098	COG0459O	15903764	spr1722	groEL	molecular chaperone GroEL	Heat shock protein 60 family chaperone GroEL	1623		120	3.13505e-07	-9.18451	spr03018		Cytoplasm	Cytoplasm	Cytoplasm			10	yes	3329
NC_007146	COG0459O	68249140	NTHI0669	groEL	molecular chaperone GroEL	Heat shock protein 60 family chaperone GroEL	1638		194	0.000121295	-1.95366	hit03018	166	Cytoplasm	Cytoplasm		Cytoplasm			no	3329
NC_014147	COG0459O	296113705	MCR_1493	groEL	chaperonin protein Cpn60	Heat shock protein 60 family chaperone GroEL	1638		129	0.000265422	-9.00782	mct03018		Cytoplasm	Cytoplasm	Cytoplasm	Cytoplasm		13	yes	3329
OG_1754
NC_003028	COG0598P	15900122	SP_0185	-	magnesium transporter CorA family protein	Magnesium and cobalt transport protein CorA	945		96	5.56416e-09	-7.85631			Cytoplasmic Membrane	Unknown	Membrane			2	yes
NC_003098	COG0598P	15902214	spr0170	corA	magnesium/cobalt transporter CorA	Magnesium and cobalt transport protein CorA	945		96	3.64181e-07	-9.08863			Cytoplasmic Membrane	Membrane	Membrane			2	yes
OG_1755
NC_003028	COG1393P	15900126	SP_0189	spxA	transcriptional regulator Spx	Transcriptional regulator SpxA2	399		53	1.59002e-07	-7.01128			Cytoplasm	Cytoplasm	Cytoplasm			5	no
NC_003098	COG1393P	15902217	spr0173	spxA	transcriptional regulator Spx	Transcriptional regulator SpxA2	399		53	0.00199481	-4.88156			Cytoplasm	Cytoplasm	Cytoplasm				no
OG_176
NC_000907	COG0359J	16272488	HI0544	rplI	50S ribosomal protein L9	50S / LSU ribosomal protein L9p	450		48	4.42453e-48	-7.14812	hin03010	005198, 003676,	Cytoplasm	Cytoplasm		Cytoplasm		6	yes
NC_003028	COG0359J	15902011	SP_2204	rplI	50S ribosomal protein L9	50S / LSU ribosomal protein L9p	453		46	0.0858474	-2.37932	spn03010		Cytoplasm	Cytoplasm	Cytoplasm				no
NC_003098	COG0359J	15904050	spr2009	rplI	50S ribosomal protein L9	50S / LSU ribosomal protein L9p	453		46	0.000294867	-5.78212	spr03010	005198, 003676,	Cytoplasm	Cytoplasm	Cytoplasm				no
NC_007146	COG0359J	68249141	NTHI0670	rplI	50S ribosomal protein L9	50S / LSU ribosomal protein L9p	450		46	3.32175e-26	-7.29198	hit03010	005198, 003676,	Cytoplasm	Cytoplasm		Cytoplasm		6	yes
NC_014147	COG0359J	296113490	MCR_1274	rplI	50S ribosomal protein L9	50S / LSU ribosomal protein L9p	480		56	0.0116852	-5.01992	mct03010		Cytoplasm	Cytoplasm	Cytoplasm	Cytoplasm			no
OG_177
NC_000907	COG0238J	16272489	HI0545	rpsR	30S ribosomal protein S18	30S / SSU ribosomal protein S18p	228	DB08185	36	4.47812e-35	-6.42094	hin03010		Cytoplasm	Cytoplasm		Cytoplasm		9	yes
NC_003028	COG0238J	15901383	SP_1539	rpsR	30S ribosomal protein S18	30S / SSU ribosomal protein S18p	240	DB08185	24	1.62738e-05	-5.90025	spn03010		Cytoplasm	Unknown	Cytoplasm			9	yes
NC_003098	COG0238J	15903437	spr1394	rpsR	30S ribosomal protein S18	30S / SSU ribosomal protein S18p	240	DB08185	24	2.721e-06	-8.58722	spr03010	005198, 003676,	Cytoplasm	Cytoplasm	Cytoplasm			9	yes
NC_007146	COG0238J	68249142	NTHI0671	rpsR	30S ribosomal protein S18	30S / SSU ribosomal protein S18p	228	DB08185	36	3.06517e-25	-7.99327	hit03010	005198, 003676,	Cytoplasm	Cytoplasm		Cytoplasm		9	yes
NC_014147	COG0238J	296113491	MCR_1275	rpsR	30S ribosomal protein S18	30S / SSU ribosomal protein S18p	228	DB08185	32	0.00082537	-8.02156	mct03010		Cytoplasm	Cytoplasm	Cytoplasm	Cytoplasm		5	yes
OG_1778
NC_003028	COG2176L	15900208	SP_0274	polC	DNA polymerase III PolC	DNA polymerase III alpha subunit (EC 2.7.7.7)	4392		441	2.49484e-11	-10.0443	spn00230, 00240, 03030, 03430, 03440	003824, 003676, 016740, 016787,	Cytoplasm	Cytoplasm	Cytoplasm			5	yes
NC_003098	COG2176L	15902295	spr0251	polC	DNA polymerase III PolC	DNA polymerase III alpha subunit (EC 2.7.7.7)	4392		445	2.03804e-07	-10.5847	spr00230, 00240, 03030, 03430, 03440		Cytoplasm	Cytoplasm	Cytoplasm			5	yes
OG_178
NC_000907	COG0360J	16272491	HI0547	rpsF	30S ribosomal protein S6	30S / SSU ribosomal protein S6p	378	DB08185	54	1.43646e-53	-6.99284	hin03010	005198, 003676,	Cytoplasm	Cytoplasm		Cytoplasm		3	yes
NC_003028	COG0360J	15901385	SP_1541	rpsF	30S ribosomal protein S6	30S / SSU ribosomal protein S6p	291	DB08185	22	2.63489e-05	-5.77996	spn03010	005198, 003676,	Cytoplasm	Cytoplasm	Cytoplasm			2	yes
NC_003098	COG0360J	15903439	spr1396	rpsF	30S ribosomal protein S6	30S / SSU ribosomal protein S6p	291	DB08185	22	7.72641e-06	-8.09939	spr03010	005198, 003676,	Cytoplasm	Cytoplasm	Cytoplasm			2	yes
NC_007146	COG0360J	68249144	NTHI0673	rpsF	30S ribosomal protein S6	30S / SSU ribosomal protein S6p	378	DB08185	54	2.49407e-30	-8.27386	hit03010	005198, 003676,	Cytoplasm	Cytoplasm		Cytoplasm		3	yes
NC_014147	COG0360J	296113492	MCR_1276	rpsF	30S ribosomal protein S6	30S / SSU ribosomal protein S6p	402	DB08185	48	0.000414133	-8.59188	mct03010		Cytoplasm	Cytoplasm	Cytoplasm	Cytoplasm			no
OG_1787
NC_003028	COG0285H	15900224	SP_0290	-	dihydrofolate synthetase	Dihydrofolate synthase (EC 6.3.2.12) / Folylpolyglutamate synthase (EC 6.3.2.17)	1323		116	7.09196e-07	-6.06217	spn00790	000166, 016874,	Cytoplasm	Cytoplasm	Cytoplasm				yes
NC_003098	COG0285H	15902311	spr0267	sulB	dihydrofolate synthetase	Dihydrofolate synthase (EC 6.3.2.12) / Folylpolyglutamate synthase (EC 6.3.2.17)	1323		118	1.1804e-06	-8.27365	spr00790		Cytoplasm	Cytoplasm	Cytoplasm				yes
OG_179
NC_000907	COG0361J	30995385	HI0548	infA	translation initiation factor IF-1	Translation initiation factor 1	219		30	2.91445e-30	-6.48761		3676	Cytoplasm	Cytoplasm		Cytoplasm		100	yes
NC_003028	COG0361J	15900168	SP_0232	infA	translation initiation factor IF-1	Translation initiation factor 1	219		24	1.62738e-05	-5.90025		3676	Cytoplasm	Cytoplasm	Cytoplasm			151	yes
NC_003098	COG0361J	15902255	spr0211	infA	translation initiation factor IF-1	Translation initiation factor 1	273		28	1.7075e-06	-8.80135			Cytoplasm	Cytoplasm	Cytoplasm			122	yes
NC_007146	COG0361J	68249145	NTHI0674	infA	translation initiation factor IF-1	Translation initiation factor 1	255		38	2.1248e-24	-7.55378		3676	Cytoplasm	Cytoplasm		Cytoplasm		96	yes
NC_014147	COG0361J	296113463	MCR_1245	infA	translation initiation factor IF-1	Translation initiation factor 1	222		32	0.00082537	-8.02156			Cytoplasm	Cytoplasm	Cytoplasm	Cytoplasm		17	no
OG_18
NC_000907	COG0210L	16272592	HI0649	rep	ATP-dependent DNA helicase	ATP-dependent DNA helicase Rep	2013		206	4.22476e-181	-6.01744		004386, 003676, 000166, 016787,	Cytoplasm	Cytoplasm		Cytoplasm		7	no
NC_000907	COG0210L	16273110	HI1188	uvrD	DNA-dependent helicase II	ATP-dependent DNA helicase UvrD/PcrA	2184		266	1.18998e-18	-0.93768	hin03420, 03430	004386, 003676, 000166, 016787,	Cytoplasm	Cytoplasm		Cytoplasm			no
NC_003028	COG0210L	15900955	SP_1087	-	ATP-dependent DNA helicase PcrA	ATP-dependent DNA helicase UvrD/PcrA	2292		239	2.33525e-05	-5.05925	spn03420, 03430		Cytoplasm	Cytoplasm	Cytoplasm			3	no
NC_003098	COG0210L	15903039	spr0995	pcrA	ATP-dependent DNA helicase PcrA	ATP-dependent DNA helicase UvrD/PcrA	2292		243	0.293445	-1.95335	spr03420, 03430		Cytoplasm	Cytoplasm	Cytoplasm				no
NC_007146	COG0210L	68249227	NTHI0769	rep	ATP-dependent DNA helicase	ATP-dependent DNA helicase Rep	2013		206	4.05012e-07	-2.52946		004386, 003676, 000166, 016787,	Cytoplasm	Cytoplasm		Cytoplasm			no
NC_007146	COG0210L	68249734	NTHI1359	uvrD	DNA-dependent helicase II	ATP-dependent DNA helicase UvrD/PcrA	2184		268	0.229479	-0.582411	hit03420, 03430		Cytoplasm	Cytoplasm		Cytoplasm			no
NC_014147	COG0210L	296113478	MCR_1262	uvrD	ATP-dependent DNA helicase Rep	ATP-dependent DNA helicase Rep	2070		232	0.0140732	-4.83353			Cytoplasm	Cytoplasm	Cytoplasm	Cytoplasm			no
OG_180
NC_000907	COG0030J	16272493	HI0549	ksgA	dimethyladenosine transferase	Dimethyladenosine transferase (EC 2.1.1)	864		98	3.40879e-40	-2.83185		016740, 003676,	Cytoplasm	Cytoplasm		Cytoplasm			no
NC_003028	COG0030J	15901808	SP_1985	ksgA	dimethyladenosine transferase	Dimethyladenosine transferase (EC 2.1.1)	840		70	3.13393e-08	-7.40614		016740, 003676,	Cytoplasm	Unknown	Cytoplasm			5	no
NC_003098	COG0030J	15903841	spr1799	ksgA	dimethyladenosine transferase	Dimethyladenosine transferase (EC 2.1.1)	873		78	0.000296158	-5.70791			Cytoplasm	Cytoplasm	Cytoplasm				no
NC_007146	COG0030J	68249146	NTHI0676	ksgA	dimethyladenosine transferase	Dimethyladenosine transferase (EC 2.1.1)	864		100	0.425922	-0.366368		016740, 003676,	Cytoplasm	Cytoplasm		Cytoplasm			no
NC_014147	COG0030J	296113252	MCR_1032	ksgA	dimethyladenosine transferase	Dimethyladenosine transferase (EC 2.1.1)	855		102	0.543061	-1.40253			Cytoplasm	Cytoplasm	Cytoplasm	Cytoplasm			no
OG_1814
NC_003028	COG4839D	15900266	SP_0335	-	cell division protein FtsL	Cell division protein FtsL	318		30	9.11598e-06	-6.00556			Cytoplasm	Unknown	Membrane				yes
NC_003098	COG4839D	15902347	spr0303	ftsL	cell division protein FtsL	Cell division protein FtsL	318	DB00303	30	4.69282e-06	-8.03313			Cytoplasm	Unknown	Membrane				yes
OG_1820
NC_003028	COG3331R	15900293	SP_0370	recU	Holliday junction-specific endonuclease	Recombination protein RecU / Holliday junction-specific endonuclease	597		58	9.40519e-08	-7.13904		016787, 043167,	Cytoplasm	Cytoplasm	Cytoplasm			1	yes
NC_003098	COG3331R	15902374	spr0330	recU	Holliday junction-specific endonuclease	Recombination protein RecU / Holliday junction-specific endonuclease	597		58	9.36139e-07	-8.5445		016787, 043167,	Cytoplasm	Cytoplasm	Cytoplasm			1	yes
OG_1822
NC_003028	COG3599D	15900295	SP_0372	-	hypothetical protein	Cell division protein GpsB, coordinates the switch between cylindrical and septal cell wall synthesis by rlocalization of PBP1	330		34	2.14585e-06	-6.38568			Cytoplasm	Cytoplasm	Cytoplasm				yes
NC_003098	COG3599D	15902376	spr0332	-	hypothetical protein	Cell division protein GpsB, coordinates the switch between cylindrical and septal cell wall synthesis by rlocalization of PBP1	342		34	1.78304e-06	-8.40549			Cytoplasm	Cytoplasm	Cytoplasm				yes
OG_1824
NC_003028	COG0745TK	15900299	SP_0376	-	DNA-binding response regulator	Response regulator CsrR	690		70	3.13393e-08	-7.40614		003676, 004871,	Cytoplasm	Cytoplasm	Cytoplasm				no
NC_003098	COG0745TK	15902380	spr0336	csrR	DNA-binding response regulator	Response regulator CsrR	690		70	0.000159107	-6.00431			Cytoplasm	Cytoplasm	Cytoplasm				no
OG_1826
NC_003028	COG1577I	15900304	SP_0381	-	mevalonate kinase	Mevalonate kinase (EC 2.7.1.36)	879		96	5.56416e-09	-7.85631	spn00900	016740, 000166,	Cytoplasm	Cytoplasm	Cytoplasm				yes	4598
NC_003098	COG1577I	15902382	spr0338	mvk	mevalonate kinase	Mevalonate kinase (EC 2.7.1.36)	879		94	2.39196e-07	-9.59387	spr00900		Cytoplasm	Cytoplasm	Cytoplasm				yes	4598
OG_1827
NC_003028	COG3407I	15900305	SP_0382	-	diphosphomevalonate decarboxylase	Diphosphomevalonate decarboxylase (EC 4.1.1.33)	954		112	2.71272e-09	-8.07657	spn00900	000166, 016740, 016829	Cytoplasm	Cytoplasm	Cytoplasm			3	yes	4597
NC_003098	COG3407I	15902383	spr0339	mvd1	diphosphomevalonate decarboxylase	Diphosphomevalonate decarboxylase (EC 4.1.1.33)	1035		120	2.20742e-07	-9.72561	spr00900		Cytoplasm	Cytoplasm	Cytoplasm			3	yes	4597
OG_1828
NC_003028	COG1577I	15900306	SP_0383	-	phosphomevalonate kinase	Phosphomevalonate kinase (EC 2.7.4.2)	1008		90	7.94955e-09	-7.76419	spn00900	000166, 016740,	Cytoplasmic Membrane	Cytoplasm	Cytoplasm				yes
NC_003098	COG1577I	15902384	spr0340	mvaK2	phosphomevalonate kinase	Phosphomevalonate kinase (EC 2.7.4.2)	1008		88	2.20742e-07	-9.81276	spr00900		Cytoplasmic Membrane	Cytoplasm	Cytoplasm				yes
OG_1829
NC_003028	COG1304C	15900307	SP_0384	-	isopentenyl pyrophosphate isomerase	Isopentenydiphosphate deltisomerase, FMn(2+)-dependent (EC 5.3.3.2)	1011		97	5.40153e-09	-7.87111	spn00900	003824, 000166, 048037, 016853, 016491	Cytoplasm	Cytoplasm	Cytoplasm			1	yes	3422
NC_003098	COG1304C	15902385	spr0341	fni	isopentenyl pyrophosphate isomerase	Isopentenydiphosphate deltisomerase, FMn(2+)-dependent (EC 5.3.3.2)	1011	DB03247	97	3.59051e-07	-9.2309	spr00900		Cytoplasm	Cytoplasm	Cytoplasm			1	yes	3422
OG_183
NC_000907	COG0036G	30995386	HI0566	dod	ribulose-phosphate 3-epimerase	Ribulosphosphate epimerase (EC 5.1.3.1)	675		89	2.94299e-61	-4.35284	hin00030, 00040	003824, 016853, 043167	Cytoplasm	Cytoplasm		Cytoplasm			no	6120
NC_003028	COG0036G	15901806	SP_1983	-	ribulose-phosphate 3-epimerase	Ribulosphosphate epimerase (EC 5.1.3.1)	657		46	7.01771e-07	-6.56551	spn00030, 00040		Cytoplasm	Cytoplasm	Cytoplasm			2	yes	6120
NC_003098	COG0036G	15903839	spr1797	rpe	ribulose-phosphate 3-epimerase	Ribulosphosphate epimerase (EC 5.1.3.1)	657		46	5.66105e-06	-7.73873	spr00030, 00040	003824, 016853, 043167	Cytoplasm	Cytoplasm	Cytoplasm			2		6120
NC_007146	COG0036G	68249166	NTHI0698	rpe	ribulose-phosphate 3-epimerase	Ribulosphosphate epimerase (EC 5.1.3.1)	705		89	1.01727e-34	-7.51428	hit00030, 00040	003824, 016853, 043167	Cytoplasm	Cytoplasm		Cytoplasm		10	yes	6120
NC_014147	COG0036G	296113297	MCR_1077	rpe	ribulose-5-phosphate 3-epimerase	Ribulosphosphate epimerase (EC 5.1.3.1)	681		64	0.000400392	-7.98344	mct00030, 00040		Cytoplasm	Cytoplasm	Cytoplasm	Cytoplasm		6	yes	6120
OG_1830
NC_003028	COG4758S	15900308	SP_0385	-	hypothetical protein	Transporter associated with VraSR	699		66	1.50839e-07	-6.93987			Cytoplasmic Membrane	Membrane	Membrane				no
NC_003098	COG4758S	15902386	spr0342	-	hypothetical protein	Transporter associated with VraSR	699		68	0.184295	-2.34534			Cytoplasmic Membrane	Membrane	Membrane				no
OG_1838
NC_003028	COG0681U	15900321	SP_0402	-	signal peptidase I	Signal peptidase I (EC 3.4.21.89)	615		66	1.16241e-05	-5.50149	spn03060		Cellwall	Cytoplasm	Membrane				yes
NC_003098	COG0681U	15902408	spr0364	spi	signal peptidase I	Signal peptidase I (EC 3.4.21.89)	615		66	6.65941e-07	-8.77424	spr03060	008233, 016787,	Cellwall	Unknown	Membrane				yes
OG_184
NC_000907	COG0187L	16272510	HI0567	gyrB	DNA gyrase subunit B	DNA gyrase subunit B (EC 5.99.1.3)	2421	DB00817; DB03966; DB04395	297	3.72316e-294	-8.94522		003676, 000166, 016853, 016787,	Cytoplasm	Cytoplasm		Cytoplasm		3	yes
NC_003028	COG0187L	15900699	SP_0806	gyrB	DNA gyrase subunit B	DNA gyrase subunit B (EC 5.99.1.3)	1947	DB00817; DB03966; DB04395	198	2.78462e-10	-8.89302			Cytoplasm	Cytoplasm	Cytoplasm			5	yes
NC_003098	COG0187L	15902759	spr0715	gyrB	DNA gyrase subunit B	DNA gyrase subunit B (EC 5.99.1.3)	1947	DB00817; DB03966; DB04395	198	2.18364e-07	-9.58018		003676, 000166, 016853, 016787,	Cytoplasm	Cytoplasm	Cytoplasm			5	yes
NC_007146	COG0187L	68249167	NTHI0699	gyrB	DNA gyrase subunit B	DNA gyrase subunit B (EC 5.99.1.3)	2421	DB00817; DB03966; DB04395	289	1.1537e-46	-8.11217		003676, 000166, 016853, 016787,	Cytoplasm	Cytoplasm		Cytoplasm		3	yes
NC_014147	COG0187L	296112234	MCR_0005	gyrB	DNA gyrase subunit B	DNA gyrase subunit B (EC 5.99.1.3)	2460	DB00817; DB03966; DB04395	275	0.000265422	-10.3964			Cytoplasm	Cytoplasm	Cytoplasm	Cytoplasm		13	no
OG_1846
NC_003028	COG0236IQ	15900337	SP_0418	acpP	acyl carrier protein	Acyl-carrier protein	225	DB04450; DB08404; DB08405	12	0.000724554	-4.95683			Cytoplasm	Cytoplasm	Cytoplasm			4	yes
NC_003098	COG0236IQ	15902422	spr0378	acpP	acyl carrier protein	Acyl-carrier protein	225	DB04450; DB08404; DB08405	12	3.4218e-05	-7.64381			Cytoplasm	Cytoplasm	Cytoplasm			4	yes
OG_1847
NC_003028	COG2070R	15900338	SP_0419	-	enoyl-ACP reductase	Enoyl-{acyl-carrier protein(ACP)} reductase	975		100	4.83435e-09	-7.91461	spn00061	003824, 000166, 004497	Cytoplasm	Cytoplasm	Cytoplasm			5	yes
NC_003098	COG2070R	15902423	spr0379	fabK	enoyl-acyl carrier protein(ACP) reductase	Enoyl-{acyl-carrier protein(ACP)} reductase	975	DB08657	96	9.49199e-06	-7.2161	spr00061		Cytoplasm	Cytoplasm	Cytoplasm			5	yes
OG_1850
NC_003028	COG1302S	15900352	SP_0434	-	hypothetical protein	Alkaline shock protein	390		48	5.56026e-07	-6.66375			Cytoplasm	Cytoplasm	Cytoplasm			2	yes
NC_003098	COG1302S	15902435	spr0391	-	hypothetical protein	Alkaline shock protein	390		48	1.04457e-06	-8.67924			Cytoplasm	Cytoplasm	Cytoplasm			2	yes
OG_1851
NC_003028	COG0721J	15900356	SP_0438	gatC	aspartyl/glutamyl-tRNA amidotransferase subunit C	Aspartyl-tRNA(Asn) amidotransferase subunit C (EC 6.3.5.6) Glutamyl-tRNA(Gln) amidotransferase subunit C (EC 6.3.5.7)	303		28	7.08144e-06	-6.11438	spn00970	000166, 016874, 005515	Unknown	Cytoplasm	Cytoplasm			2	yes
NC_003098	COG0721J	15902439	spr0395	gatC	aspartyl/glutamyl-tRNA amidotransferase subunit C	Aspartyl-tRNA(Asn) amidotransferase subunit C (EC 6.3.5.6) Glutamyl-tRNA(Gln) amidotransferase subunit C (EC 6.3.5.7)	303		26	7.77766e-06	-7.83383	spr00970	000166, 016874,	Unknown	Cytoplasm	Cytoplasm			2	yes
OG_1853
NC_003028	COG1461R	15900360	SP_0443	-	hypothetical protein	Dihydroxyacetone kinase	1668		158	6.90371e-10	-8.56928			Unknown	Cytoplasm	Cytoplasm			4	yes
NC_003098	COG1461R	15902444	spr0400	-	hypothetical protein	Dihydroxyacetone kinase	1668		154	2.03804e-07	-9.93798			Unknown	Cytoplasm	Cytoplasm			4	yes
OG_186
NC_000907	COG0480J	16272523	HI0579	fusA	elongation factor G	Translation elongation factor G	2103	DB02703; DB04315	288	5.13945e-286	-8.70834		016787, 000166, 003676	Cytoplasm	Cytoplasm		Cytoplasm		16	yes
NC_003028	COG0480J	15900207	SP_0273	-	elongation factor G	Translation elongation factor G	2082		182	3.77602e-10	-8.7721		016787, 000166, 003676	Cytoplasm	Cytoplasm	Cytoplasm			8	yes
NC_003098	COG0480J	15902294	spr0250	fusA	elongation factor G	Translation elongation factor G	2082	DB02703; DB04315	182	2.03804e-07	-10.3967		016787, 000166, 003676	Cytoplasm	Cytoplasm	Cytoplasm			8	yes
NC_007146	COG0480J	68249209	NTHI0747	fusA	elongation factor G	Translation elongation factor G	2103	DB02703; DB04315	276	9.43505e-48	-8.34121			Cytoplasm	Cytoplasm		Cytoplasm		16	yes
NC_014147	COG0480J	296112455	MCR_0228	fusA	translation elongation factor G	Translation elongation factor G	2127	DB02703; DB04315	215	0.00268837	-6.09612			Cytoplasm	Cytoplasm	Cytoplasm	Cytoplasm		17	yes
OG_187
NC_000907	COG0049J	16272524	HI0580	rpS7	30S ribosomal protein S7	30S / SSU ribosomal protein S7p (S5e)	471		54	2.27592e-55	-7.31477	hin03010	005198, 003676,	Cytoplasm	Cytoplasm		Cytoplasm		3	yes
NC_003028	COG0049J	15900206	SP_0272	-	30S ribosomal protein S7	30S / SSU ribosomal protein S7p (S5e)	471		52	1.84889e-07	-6.98432	spn03010	005198, 003676,	Cytoplasm	Cytoplasm	Cytoplasm			38	yes
NC_003098	COG0049J	15902293	spr0249	rpsG	30S ribosomal protein S7	30S / SSU ribosomal protein S7p (S5e)	471	DB08185	50	5.99853e-07	-9.24825	spr03010	005198, 003676,	Cytoplasm	Cytoplasm	Cytoplasm			55	yes
NC_007146	COG0049J	68249208	NTHI0746	rpsG	30S ribosomal protein S7	30S / SSU ribosomal protein S7p (S5e)	471	DB08185	54	1.19829e-29	-7.43136	hit03010	005198, 003676,	Cytoplasm	Cytoplasm		Cytoplasm		3	yes
NC_014147	COG0049J	296112454	MCR_0227	rpsG	30S ribosomal protein S7	30S / SSU ribosomal protein S7p (S5e)	474	DB08185	48	0.00288618	-6.21903	mct03010		Cytoplasm	Cytoplasm	Cytoplasm	Cytoplasm		3	yes
OG_1877
NC_003028	COG3343K	255964980	SP_0493	-	DNA-directed RNA polymerase subunit delta	DNA-directed RNA polymerase delta subunit (EC 2.7.7.6)	603		40	8.61636e-07	-6.61395	spn00230, 00240, 03020		Cytoplasm	Cytoplasm	Cytoplasm			4	yes
NC_003098	COG3343K	161410753	spr0437	rpoE	DNA-directed RNA polymerase subunit delta	DNA-directed RNA polymerase delta subunit (EC 2.7.7.6)	588		40	1.81894e-06	-8.43649	spr00230, 00240, 03020	016740, 003676,	Cytoplasm	Cytoplasm	Cytoplasm			4	yes
OG_188
NC_000907	COG0048J	16272525	HI0581	rpsL	30S ribosomal protein S12	30S / SSU ribosomal protein S12p (S23e)	375	DB00452; DB00479; DB00560; DB00684; DB00798; DB00919; DB00955; DB00994; DB01082; DB01172; DB03615; DB04729; DB06696	62	1.12184e-63	-7.51069	hin03010	005198, 003676,	Cytoplasm	Unknown		Cytoplasm		156	yes
NC_003028	COG0048J	15900205	SP_0271	rpsL	30S ribosomal protein S12	30S / SSU ribosomal protein S12p (S23e)	414	DB00452; DB00479; DB00560; DB00684; DB00798; DB00919; DB00955; DB00994; DB01082; DB01172; DB03615; DB04729; DB06696	46	3.69718e-07	-6.81098	spn03010	005198, 003676,	Cytoplasm	Cytoplasm	Cytoplasm			249	yes
NC_003098	COG0048J	15902292	spr0248	rpsL	30S ribosomal protein S12	30S / SSU ribosomal protein S12p (S23e)	414	DB00452; DB00479; DB00560; DB00684; DB00798; DB00919; DB00955; DB00994; DB01082; DB01172; DB03615; DB04729; DB06696	46	1.86147e-06	-8.41126	spr03010	005198, 003676,	Cytoplasm	Unknown	Cytoplasm			249	yes
NC_007146	COG0048J	68249207	NTHI0745	rpsL	30S ribosomal protein S12	30S / SSU ribosomal protein S12p (S23e)	375	DB00452; DB00479; DB00560; DB00684; DB00798; DB00919; DB00955; DB00994; DB01082; DB01172; DB03615; DB04729; DB06696	60	4.64029e-33	-8.05631	hit03010		Cytoplasm	Unknown		Cytoplasm		156	yes
NC_014147	COG0048J	296112453	MCR_0226	rpsL	30S ribosomal protein S12	30S / SSU ribosomal protein S12p (S23e)	450	DB00452; DB00479; DB00560; DB00684; DB00798; DB00919; DB00955; DB00994; DB01082; DB01172; DB03615; DB04729; DB06696	50	0.000400392	-8.26211	mct03010		Cytoplasm	Unknown	Cytoplasm	Cytoplasm		151	yes
OG_1887
NC_003028	COG1420K	15900429	SP_0515	hrcA	heat-inducible transcription repressor	Heat-inducible transcription repressor HrcA	1035		98	5.15253e-09	-7.88575		003676, 003674,	Unknown	Cytoplasm	Cytoplasm				no
NC_003098	COG1420K	15902497	spr0453	hrcA	heat-inducible transcription repressor	Heat-inducible transcription repressor HrcA	1068		98	0.000697371	-5.31226			Cytoplasm	Cytoplasm	Cytoplasm				no
OG_189
NC_000907	COG0445D	16272526	HI0582	gidA	tRNA uridine 5-carboxymethylaminomethyl modification enzyme GidA	tRNA uridine carboxymethylaminomethyl modification enzyme GidA	1890		265	5.91106e-254	-7.12926			Cytoplasm	Cytoplasm		Cytoplasm		4	yes
NC_003028	COG0445D	15900062	SP_0120	-	tRNA uridine 5-carboxymethylaminomethyl modification protein GidA	tRNA uridine carboxymethylaminomethyl modification enzyme GidA	1914		136	2.9314e-08	-7.05979		48037	Cytoplasm	Cytoplasm	Cytoplasm			5	yes
NC_003098	COG0445D	15902168	spr0124	gidA	tRNA uridine 5-carboxymethylaminomethyl modification enzyme GidA	tRNA uridine carboxymethylaminomethyl modification enzyme GidA	1914		148	0.00159605	-4.92729			Cytoplasm	Cytoplasm	Cytoplasm				no
NC_007146	COG0445D	68249206	NTHI0744	gidA	tRNA uridine 5-carboxymethylaminomethyl modification enzyme GidA	tRNA uridine carboxymethylaminomethyl modification protein GidA	1890		282	1.3702e-41	-7.33997		48037	Cytoplasm	Cytoplasm		Cytoplasm		4	yes
NC_014147	COG0445D	296113565	MCR_1350	gidA	tRNA uridine 5-carboxymethylaminomethyl modification protein GidA	tRNA uridine carboxymethylaminomethyl modification protein GidA	1899		152	0.0178955	-4.66627			Cytoplasm	Cytoplasm	Cytoplasm	Cytoplasm			no
OG_1901
NC_003028	COG0510M	15900462	SP_0549	-	hypothetical protein	Aminoglycoside phosphotransferase family protein	732		96	1.01267e-08	-7.64896		16740	Cytoplasm	Cytoplasm	Cytoplasm			1	yes
NC_003098	COG0510M	15902519	spr0475	-	hypothetical protein	Aminoglycoside phosphotransferase family protein	795		104	5.05879e-07	-8.88095			Cytoplasm	Cytoplasm	Cytoplasm			1	yes
OG_1902
NC_003028	COG2740K	15900466	SP_0554	-	hypothetical protein	Nucleic acid binding protein implicated in transcription termination	294		24	1.62738e-05	-5.90025			Cytoplasm	Cytoplasm	Cytoplasm			4	yes
NC_003098	COG2740K	15902523	spr0479	-	hypothetical protein	Nucleic acid binding protein implicated in transcription termination	294		24	2.67172e-05	-7.26004			Cytoplasm	Cytoplasm	Cytoplasm			4	yes
OG_1903
NC_003028	COG1358J	15900467	SP_0555	-	hypothetical protein	Ribosomal protein L7Ae	300		28	7.08144e-06	-6.11438			Cytoplasmic Membrane	Cytoplasm	Cytoplasm			3	yes
NC_003098	COG1358J	15902524	spr0480	-	hypothetical protein	Ribosomal protein L7Ae	300		28	1.7075e-06	-8.48337			Cytoplasmic Membrane	Cytoplasm	Cytoplasm			3	yes
OG_191
NC_000907	COG0468L	16272543	HI0600	recA	recombinase A	Recombinase A protein	1065	DB01660; DB03222; DB03431	127	7.93127e-97	-4.9187	hin03440	016787, 003676, 000166	Cytoplasm	Cytoplasm		Cytoplasm		13	yes
NC_003028	COG0468L	15901764	SP_1940	recA	recombinase A	Recombinase A protein	1167	DB01660; DB03222; DB03431	88	1.59708e-08	-7.49141	spn03440	016787, 003676, 000166	Cytoplasm	Cytoplasm	Cytoplasm			8	yes
NC_003098	COG0468L	15903799	spr1757	recA	recombinase A	Recombinase A protein	1167	DB01660; DB03222; DB03431	88	3.48755e-07	-9.25892	spr03440		Cytoplasm	Cytoplasm	Cytoplasm			8	yes
NC_007146	COG0468L	68249193	NTHI0729	recA	recombinase A	Recombinase A protein	1065	DB01660; DB03222; DB03431	125	0.000675739	-1.75871	hit03440	016787, 003676, 000166	Cytoplasm	Cytoplasm		Cytoplasm			no
NC_014147	COG0468L	296112538	MCR_0311	recA	recombination protein RecA	Recombinase A protein	1050	DB01660; DB03222; DB03431	84	0.573237	-1.31492	mct03440		Cytoplasm	Cytoplasm	Cytoplasm	Cytoplasm			no
OG_192
NC_000907	COG0240C	16272547	HI0605	gpsA	NAD(P)H-dependent glycerol-3-phosphate dehydrogenase	Glycerophosphate dehydrogenase	1008		124	1.34261e-42	-2.5162	hin00564	016491, 000166, 048037	Cytoplasm	Unknown		Cytoplasm			no
NC_003028	COG0240C	15901906	SP_2091	gpsA	NAD(P)H-dependent glycerol-3-phosphate dehydrogenase	Glycerophosphate dehydrogenase	1017		136	1.14087e-09	-8.35443	spn00564		Cytoplasm	Cytoplasm	Cytoplasm			4	no
NC_003098	COG0240C	15903943	spr1902	gpsA	NAD(P)H-dependent glycerol-3-phosphate dehydrogenase	Glycerophosphate dehydrogenase	1017		136	0.0336446	-3.41465	spr00564	016491, 000166, 048037	Cytoplasm	Cytoplasm	Cytoplasm				no
NC_007146	COG0240C	68249304	NTHI0860	gpsA	NAD(P)H-dependent glycerol-3-phosphate dehydrogenase	Glycerophosphate dehydrogenase	1008		125	0.00417639	2.16508	hit00564	016491, 000166, 048037	Cytoplasm	Unknown		Inner membrane			no
NC_014147	COG0240C	296113056	MCR_0836	gpsA	glycerol-3-phosphate dehydrogenase	Glycerophosphate dehydrogenase	1329		134	0.000265422	-9.36472	mct00564		Cytoplasm	Cytoplasm	Cytoplasm	Cytoplasm			no
OG_193
NC_000907	COG1045E	16272548	HI0606	cysE	serine acetyltransferase	Serine acetyltransferase (EC 2.3.1.30)	804	DB01992	100	6.12908e-99	-7.38427	hin00270, 00920	16740	Cytoplasm	Cytoplasm		Cytoplasm		7	yes
NC_003028	COG1045E	15900498	SP_0589	-	serine acetyltransferase	Serine acetyltransferase (EC 2.3.1.30)	618		40	0.893617	0.939519	spn00270, 00920		Cytoplasm	Cytoplasm	Cytoplasm				no
NC_003098	COG1045E	15902561	spr0517	cysE	Serine acetyltransferase	Serine acetyltransferase (EC 2.3.1.30)	618	DB01992	40	0.788009	-0.437589	spr00270, 00920		Cytoplasm	Cytoplasm	Cytoplasm				no
NC_007146	COG1045E	68249305	NTHI0861	cysE	serine acetyltransferase	Serine acetyltransferase (EC 2.3.1.30)	804	DB01992	96	4.9101e-26	-5.66725	hit00270, 00920		Cytoplasm	Cytoplasm		Cytoplasm		7	yes
NC_014147	COG1045E	296113399	MCR_1180	cysE	serine O-acetyltransferase	Serine acetyltransferase (EC 2.3.1.30)	807	DB01992	64	0.000320914	-8.99954	mct00270, 00920		Cytoplasm	Cytoplasm	Cytoplasm	Cytoplasm			no
OG_1931
NC_003028	COG0595R	15900521	SP_0613	-	metallo-beta-lactamase superfamily protein	Ribonuclease J2 (endoribonuclease in RNA processing)	1662		154	0.000244402	-4.42849		16787	Cytoplasm	Cytoplasm	Cytoplasm				no
NC_003098	COG0595R	15902582	spr0538	-	metallo-beta-lactamase superfamily protein	Ribonuclease J2 (endoribonuclease in RNA processing)	1662		152	2.03804e-07	-9.91925			Cytoplasm	Cytoplasm	Cytoplasm			5	no
OG_194
NC_000907	COG0190H	16272551	HI0609	folD	bifunctional 5,10-methylene-tetrahydrofolate dehydrogenase/ 5,10-methylene-tetrahydrofolate cyclohydrolase	Methylenetetrahydrofolate dehydrogenase (NADP+) (EC 1.5.1.5) Methenyltetrahydrofolate cyclohydrolase (EC 3.5.4.9)	849		125	5.72959e-11	-1.01484	hin00670, 00970	003824, 016787, 000166, 016491,	Cytoplasm	Cytoplasm		Cytoplasm			no
NC_003028	COG0190H	15900713	SP_0825	-	bifunctional 5,10-methylene-tetrahydrofolate dehydrogenase/ 5,10-methylene-tetrahydrofolate cyclohydrolase	Methylenetetrahydrofolate dehydrogenase (NADP+) (EC 1.5.1.5)Methenyltetrahydrofolate cyclohydrolase (EC 3.5.4.9)	858		67	4.05653e-08	-7.34386	spn00670	003824, 016787, 000166, 016491,	Cytoplasm	Cytoplasm	Cytoplasm			5	no
NC_003098	COG0190H	15902773	spr0729	folD	bifunctional 5,10-methylene-tetrahydrofolate dehydrogenase/ 5,10-methylene-tetrahydrofolate cyclohydrolase	Methylenetetrahydrofolate dehydrogenase (NADP+) (EC 1.5.1.5) / Methenyltetrahydrofolate cyclohydrolase (EC 3.5.4.9)	921		84	0.742747	-0.624968	spr00670		Cytoplasm	Cytoplasm	Cytoplasm				no
NC_007146	COG0190H	68249308	NTHI0864	folD	bifunctional 5,10-methylene-tetrahydrofolate dehydrogenase/ 5,10-methylene-tetrahydrofolate cyclohydrolase	Methylenetetrahydrofolate dehydrogenase (NADP+) (EC 1.5.1.5) / Methenyltetrahydrofolate cyclohydrolase (EC 3.5.4.9)	849		126	1.53429e-42	-8.50921	hit00670	003824, 016787, 000166, 016491,	Cytoplasm	Cytoplasm		Cytoplasm		2	no
NC_014147	COG0190H	296113264	MCR_1044	folD	bifunctional methylenetetrahydrofolatedehydrogenase/methenyltetrahydrofolate cyclohydrolase	Methylenetetrahydrofolate dehydrogenase (NADP+) (EC 1.5.1.5) / Methenyltetrahydrofolate cyclohydrolase (EC 3.5.4.9)	852		66	0.0236811	-4.46857	mct00670		Cytoplasm	Cytoplasm	Cytoplasm	Cytoplasm			no
OG_1962
NC_003028	COG1234R	15900575	SP_0674	-	ribonuclease Z	Ribonuclease Z (EC 3.1.26.11)	930		71	2.9314e-08	-7.42632		016787, 043167,	Cytoplasm	Cytoplasm	Cytoplasm			4	yes
NC_003098	COG1234R	15902635	spr0591	-	ribonuclease Z	Ribonuclease Z (EC 3.1.26.11)	930		71	2.97794e-07	-9.44613			Cytoplasm	Cytoplasm	Cytoplasm			4	yes
OG_1970
NC_003028	COG1589M	15900591	SP_0690	-	cell division protein DivIB	Cell division protein DivlB	1200		122	2.82242e-05	-5.03432			Cellwall	Unknown	Cytoplasm				no
NC_003098	COG1589M	15902649	spr0605	divIB	cell division protein DivIB	Cell division protein DivlB	1191		120	0.00104334	-5.11999			Cellwall	Unknown	Cytoplasm				no
OG_198
NC_000907	COG0242J	16272565	HI0622	def	peptide deformylase	Peptide deformylase (EC 3.5.1.88)	510	DB01942; DB02276; DB04310; DB04368; DB08523	66	3.88271e-67	-7.5995		043167, 016787,	Cytoplasm	Cytoplasm		Cytoplasm		2	yes
NC_003028	COG0242J	15901306	SP_1456	def	peptide deformylase	Peptide deformylase (EC 3.5.1.88)	612	DB01942; DB02276; DB04310; DB04368; DB08523	59	8.65792e-08	-7.16329		043167, 016787,	Cytoplasm	Cytoplasm	Cytoplasm			5	yes
NC_003098	COG0242J	15903353	spr1310	def	peptide deformylase	Peptide deformylase (EC 3.5.1.88)	612	DB01942; DB02276; DB04310; DB04368; DB08523	59	6.08465e-07	-8.93091			Cytoplasm	Cytoplasm	Cytoplasm			5	yes
NC_007146	COG0242J	68249189	NTHI0725	def	peptide deformylase	Peptide deformylase (EC 3.5.1.88)	510	DB01942; DB02276; DB04310; DB04368; DB08523	68	3.98509e-32	-7.4841		043167, 016787,	Cytoplasm	Cytoplasm		Cytoplasm		2	yes
NC_014147	COG0242J	296114064	MCR_1853	def	peptide deformylase	Peptide deformylase (EC 3.5.1.88)	555	DB01942; DB02276; DB04310; DB04368; DB08523	64	0.00141937	-6.72987			Cytoplasm	Cytoplasm	Cytoplasm	Cytoplasm			no
OG_199
NC_000907	COG0223J	16272566	HI0623	fmt	methionyl-tRNA formyltransferase	Methionyl-tRNA formyltransferase (EC 2.1.2.9)	957	DB04464	132	1.0846e-132	-8.58869	hin00670, 00970	003824, 016740,	Cytoplasm	Cytoplasm		Extracellular		5	yes	123263
NC_003028	COG0223J	15901567	SP_1735	fmt	methionyl-tRNA formyltransferase	Methionyl-tRNA formyltransferase (EC 2.1.2.9)	936	DB04464	78	1.68139e-08	-7.56018	spn00670, 00970	003824, 016740,	Cytoplasm	Cytoplasm	Cytoplasm			5	yes	123263
NC_003098	COG0223J	15903622	spr1580	fmt	methionyl-tRNA formyltransferase	Methionyl-tRNA formyltransferase (EC 2.1.2.9)	936	DB04464	78	8.09415e-07	-8.53781	spr00670, 00970		Cytoplasm	Cytoplasm	Cytoplasm			5	yes	123263
NC_007146	COG0223J	68249188	NTHI0724	fmt	methionyl-tRNA formyltransferase	Methionyl-tRNA formyltransferase (EC 2.1.2.9)	957	DB04464	134	4.75658e-41	-7.91949	hit00670, 00970	003824, 016740,	Cytoplasm	Cytoplasm		Periplasm		5	yes	123263
NC_014147	COG0223J	296114108	MCR_1897	fmt	methionyl-tRNA formyltransferase	Methionyl-tRNA formyltransferase (EC 2.1.2.9)	1026	DB04464	132	0.00153629	-6.5915	mct00670, 00970		Cytoplasm	Unknown	Cytoplasm	Cytoplasm			no	123263
OG_2005
NC_003028	COG0513LKJ	15900655	SP_0761	-	DEAD/DEAH box helicase	ATP-dependent RNA helicase	1344		140	1.55093e-09	-8.15523		000166, 004386, 003676	Cytoplasm	Unknown	Cytoplasm			5	yes
NC_003098	COG0513LKJ	15902714	spr0670	rheB	ATP-dependent RNA helicase	ATP-dependent RNA helicase	1344		144	2.18364e-07	-9.75444			Cytoplasm	Cytoplasm	Cytoplasm			5	yes
OG_2006
NC_003028	COG1466L	15900659	SP_0765	holA	DNA polymerase III subunit delta	DNA polymerase III delta subunit A (EC 2.7.7.7)	1038		102	4.25487e-09	-7.9429	spn00230, 00240, 03030, 03430, 03440	003676, 016740,	Cytoplasmic Membrane	Cytoplasm	Cytoplasm				yes
NC_003098	COG1466L	15902717	spr0673	holA	DNA polymerase III subunit delta	DNA polymerase III delta subunit A (EC 2.7.7.7)	1038		102	2.80662e-07	-9.49324	spr00230, 00240, 03030, 03430, 03440		Cytoplasmic Membrane	Cytoplasm	Cytoplasm				yes
OG_201
NC_000907	COG0180J	16272580	HI0637	trpS	tryptophanyl-tRNA synthetase	Tryptophanyl-tRNA synthetase (EC 6.1.1.2)	1005	DB00150; DB01831; DB04272; DB04537	126	3.67539e-123	-7.35217	hin00970	016874, 000166,	Cytoplasm	Cytoplasm		Cytoplasm		7	yes	10352
NC_003028	COG0180J	15902033	SP_2229	-	tryptophanyl-tRNA synthetase	Tryptophanyl-tRNA synthetase (EC 6.1.1.2)	1026		133	1.19501e-09	-8.32248	spn00970	016874, 000166,	Cytoplasm	Cytoplasm	Cytoplasm			4	yes	10352
NC_003098	COG0180J	15904075	spr2034	trpS	tryptophanyl-tRNA synthetase II	Tryptophanyl-tRNA synthetase (EC 6.1.1.2)	1026	DB00150; DB01831; DB04272; DB04537	133	3.13505e-07	-9.28527	spr00970		Cytoplasm	Cytoplasm	Cytoplasm			4	yes	10352
NC_007146	COG0180J	68249215	NTHI0755	trpS	tryptophanyl-tRNA synthetase	Tryptophanyl-tRNA synthetase (EC 6.1.1.2)	1011	DB00150; DB01831; DB04272; DB04537	126	1.42865e-35	-7.0589	hit00970	016874, 000166,	Cytoplasm	Cytoplasm		Cytoplasm		7	yes	10352
NC_014147	COG0180J	296113070	MCR_0850	trpS	tryptophanyl-tRNA synthetase	Tryptophanyl-tRNA synthetase (EC 6.1.1.2)	1062	DB00150; DB01831; DB04272; DB04537	106	0.000303893	-8.54945	mct00970		Cytoplasm	Cytoplasm	Cytoplasm	Cytoplasm			no	10352
OG_2011
NC_003028	COG1837R	15900670	SP_0776	-	KH domain-containing protein	KH domain RNA binding protein	240		26	1.062e-05	-6.01128		3676	Cytoplasm	Cytoplasm	Cytoplasm			3	yes
NC_003098	COG1837R	15902727	spr0683	-	hypothetical protein	KH domain RNA binding protein	240		26	2.11717e-06	-8.38799			Cytoplasm	Cytoplasm	Cytoplasm			3	yes
OG_202
NC_000907	COG0015F	16272582	HI0639	purB	adenylosuccinate lyase	Adenylosuccinate lyase (EC 4.3.2.2)	1371		180	1.29696e-10	0.68656	hin00230, 00250		Cytoplasm	Cytoplasm		Cytoplasm			no	158
NC_003028	COG0015F	15900001	SP_0056	-	adenylosuccinate lyase	Adenylosuccinate lyase (EC 4.3.2.2)	1299		101	4.64059e-09	-7.92882	spn00230, 00250	003824, 016829,	Cytoplasm	Cytoplasm	Cytoplasm			7	yes	158
NC_003098	COG0015F	15902100	spr0056	purB	adenylosuccinate lyase	Adenylosuccinate lyase (EC 4.3.2.2)	1299		101	0.517191	-1.31716	spr00230, 00250		Cytoplasm	Cytoplasm	Cytoplasm				no	158
NC_007146	COG0015F	68249217	NTHI0758	purB	adenylosuccinate lyase	Adenylosuccinate lyase (EC 4.3.2.2)	1371		184	0.153291	1.08803	hit00230, 00250	003824, 016829,	Cytoplasm	Cytoplasm		Cytoplasm			no	158
NC_014147	COG0015F	296112820	MCR_0594	purB	adenylosuccinate lyase	Adenylosuccinate lyase (EC 4.3.2.2)	1389		124	0.000285402	-8.76275	mct00230, 00250		Cytoplasm	Cytoplasm	Cytoplasm	Cytoplasm			no	158
OG_203
NC_000907	COG0244J	16272583	HI0640	rplJ	50S ribosomal protein L10	50S / LSU ribosomal protein L10p (P0)	492	DB00778; DB01190; DB01211; DB01369; DB01627	50	3.88465e-50	-6.88391	hin03010	5198	Cytoplasm	Cytoplasm		Cytoplasm		2	yes
NC_003028	COG0244J	15901209	SP_1355	rplJ	50S ribosomal protein L10	50S / LSU ribosomal protein L10p (P0)	501	DB00778; DB01190; DB01211; DB01369; DB01627	42	6.60567e-07	-6.68266	spn03010	5198	Cytoplasm	Cytoplasm	Cytoplasm			5	yes
NC_003098	COG0244J	15903255	spr1212	rplJ	50S ribosomal protein L10	50S / LSU ribosomal protein L10p (P0)	501	DB00778; DB01190; DB01211; DB01369; DB01627	42	9.36139e-07	-8.74716	spr03010	5198	Cytoplasm	Cytoplasm	Cytoplasm			5	yes
NC_007146	COG0244J	68249218	NTHI0759	rplJ	50S ribosomal protein L10	50S / LSU ribosomal protein L10p (P0)	492	DB00778; DB01190; DB01211; DB01369; DB01627	50	3.68162e-29	-7.15166	hit03010	5198	Cytoplasm	Cytoplasm		Cytoplasm		2	yes
NC_014147	COG0244J	296112482	MCR_0255	rplJ	50S ribosomal protein L10	50S / LSU ribosomal protein L10p (P0)	504	DB00778; DB01190; DB01211; DB01369; DB01627	48	0.000414133	-8.59188	mct03010		Cytoplasm	Cytoplasm	Cytoplasm	Cytoplasm		2	yes
OG_2030
NC_003028	COG4477D	15900700	SP_0807	-	septation ring formation regulator EzrA	Septation ring formation regulator EzrA	1728		204	2.77813e-10	-8.93588			Cytoplasmic Membrane	Cytoplasm	Membrane			2	yes
NC_003098	COG4477D	15902760	spr0716	ezrA	septation ring formation regulator EzrA	Septation ring formation regulator EzrA	1755		207	2.95172e-07	-9.20255			Cytoplasm	Cytoplasm	Membrane			2	yes
OG_204
NC_000907	COG0222J	16272584	HI0641	rplL	50S ribosomal protein L7/L12	50S / LSU ribosomal protein L7/L12 (P1/P2)	372		40	7.5989e-40	-6.89096	hin03010	5198	Unknown	Cytoplasm		Cytoplasm		12	yes
NC_003028	COG0222J	15901208	SP_1354	rplL	50S ribosomal protein L7/L12	50S / LSU ribosomal protein L7/L12 (P1/P2)	369		26	1.062e-05	-6.01128	spn03010	5198	Cytoplasm	Cytoplasm	Cytoplasm			19	yes
NC_003098	COG0222J	161410745	spr1211	rplL	50S ribosomal protein L7/L12	50S / LSU ribosomal protein L7/L12 (P1/P2)	369		26	2.11717e-06	-8.38028	spr03010	5198	Cytoplasm	Cytoplasm	Cytoplasm			19	yes
NC_007146	COG0222J	68249219	NTHI0761	rplL	50S ribosomal protein L7/L12	50S / LSU ribosomal protein L7/L12 (P1/P2)	372		40	5.54897e-24	-6.7638	hit03010	5198	Unknown	Cytoplasm		Cytoplasm		12	yes
NC_014147	COG0222J	296112483	MCR_0256	rplL	50S ribosomal protein L7/L12	50S / LSU ribosomal protein L7/L12 (P1/P2)	375		38	0.000613816	-8.26257	mct03010		Unknown	Cytoplasm	Cytoplasm	Cytoplasm		13	yes
OG_2046
NC_003028	COG0187L	15900737	SP_0852	-	DNA topoisomerase IV subunit B	Topoisomerase IV subunit B (EC 5.99.1)	1944		205	7.06708e-10	-8.33227		003676, 000166, 016853, 016787,	Cytoplasm	Cytoplasm	Cytoplasm			7	yes
NC_003098	COG0187L	15902800	spr0756	parE	DNA topoisomerase IV subunit B	Topoisomerase IV subunit B (EC 5.99.1)	1944	DB04395	206	2.03804e-07	-9.84914			Cytoplasm	Cytoplasm	Cytoplasm			7	yes
OG_2047
NC_003028	COG0188L	15900740	SP_0855	-	DNA topoisomerase IV subunit A	Topoisomerase IV subunit A (EC 5.99.1)	2472		229	3.3945e-10	-8.56258		003676, 000166, 016853, 016787,	Cytoplasm	Cytoplasm	Cytoplasm			3	yes
NC_003098	COG0188L	15902801	spr0757	parC	DNA topoisomerase IV subunit A	Topoisomerase IV subunit A (EC 5.99.1)	2481	DB00218; DB00365; DB00467; DB00487; DB00537; DB00685; DB00978; DB01059; DB01137; DB01155; DB01165; DB01208; DB01405; DB04576	233	2.03804e-07	-9.76454			Cytoplasm	Cytoplasm	Cytoplasm			3	yes
OG_205
NC_000907	COG1207M	16272585	HI0642	glmU	bifunctional N-acetylglucosamine-1-phosphate uridyltransferase/glucosamine-1-phosphate acetyltransferase	acetylglucosaminphosphate uridyltransferase (EC 2.7.7.23) / Glucosaminphosphate acetyltransferase (EC 2.3.1.157)	1371	DB01992; DB03397; DB03814	199	1.26787e-198	-8.36991	hin00520, 00970	003824, 043167, 016740	Cytoplasm	Cytoplasm		Cytoplasm		6	yes
NC_003028	COG1207M	15900863	SP_0988	glmU	bifunctional N-acetylglucosamine-1-phosphate uridyltransferase/glucosamine-1-phosphate acetyltransferase	acetylglucosaminphosphate uridyltransferase (EC 2.7.7.23) / Glucosaminphosphate acetyltransferase (EC 2.3.1.157)	1380	DB01992; DB03397; DB03814	136	1.79027e-09	-8.10846	spn00520	003824, 043167, 016740	Cytoplasm	Cytoplasm	Cytoplasm			5	no
NC_003098	COG1207M	15902935	spr0891	glmU	bifunctional N-acetylglucosamine-1-phosphate uridyltransferase/glucosamine-1-phosphate acetyltransferase	acetylglucosaminphosphate uridyltransferase (EC 2.7.7.23) / Glucosaminphosphate acetyltransferase (EC 2.3.1.157)	1440	DB01992; DB03397; DB03814	145	0.0297429	-3.48556	spr00520		Cytoplasm	Cytoplasm	Cytoplasm				no
NC_007146	COG1207M	68249220	NTHI0762	glmU	bifunctional N-acetylglucosamine-1-phosphate uridyltransferase/glucosamine-1-phosphate acetyltransferase	acetylglucosaminphosphate uridyltransferase (EC 2.7.7.23) / Glucosaminphosphate acetyltransferase (EC 2.3.1.157)	1371	DB01992; DB03397; DB03814	203	6.96204e-46	-8.57997	hit00520	003824, 043167, 016740	Cytoplasm	Cytoplasm		Cytoplasm		6	yes
NC_014147	COG1207M	296113908	MCR_1696	glmU	bifunctional UDP-N-acetylglucosamine diphosphorylase/glucosamine-1-phosphate N-acetyltransferase	acetylglucosaminphosphate uridyltransferase (EC 2.7.7.23) / Glucosaminphosphate acetyltransferase (EC 2.3.1.157)	1362	DB01992; DB03397; DB03814	170	0.0232431	-4.45831	mct00520		Cytoplasm	Cytoplasm	Cytoplasm	Cytoplasm			no
OG_2051
NC_003028	-	15900745	SP_0861	-	hypothetical protein	Hypothetical protein	231		30	9.11598e-06	-6.00324			Cytoplasm	Cytoplasm	Cytoplasm			1	yes
NC_003098	-	15902807	spr0763	-	hypothetical protein	Hypothetical protein	231		30	2.57238e-05	-7.13834			Cytoplasm	Cytoplasm	Cytoplasm			1	yes
OG_2052
NC_003028	COG1956T	15900747	SP_0864	-	hypothetical protein	GAF domain-containing proteins	498		50	0.776281	-0.617639			Unknown	Cytoplasm	Cytoplasm				no
NC_003098	COG1956T	15902812	spr0768	-	hypothetical protein	GAF domain-containing proteins	498		50	1.63727e-05	-7.08512			Unknown	Cytoplasm	Cytoplasm				no
OG_2054
NC_003028	COG0396O	15900750	SP_0867	-	ABC transporter ATP-binding protein	Iron-sulfur cluster assembly ATPase protein SufC	771		66	4.38083e-08	-7.32248		000166, 016787,	Cytoplasm	Cytoplasm	Cytoplasm			10	yes
NC_003098	COG0396O	15902815	spr0771	ABC-NBD	ABC transporter ATP-binding protein	Iron-sulfur cluster assembly ATPase protein SufC	792		70	1.58544e-05	-7.06756			Cytoplasm	Cytoplasm	Cytoplasm			10	yes
OG_2055
NC_003028	COG0719O	15900751	SP_0868	-	hypothetical protein	Iron-sulfur cluster assembly protein SufD	1263		126	1.53884e-09	-8.24508			Cytoplasm	Cytoplasm	Cytoplasm			6	yes
NC_003098	COG0719O	15902816	spr0772	-	hypothetical protein	Iron-sulfur cluster assembly protein SufD	1263		120	8.06054e-07	-8.38998			Cytoplasm	Cytoplasm	Cytoplasm			6	yes
OG_2056
NC_003028	COG0719O	15900754	SP_0871	-	intein-containing protein	Iron-sulfur cluster assembly protein SufB	1413		172	7.06708e-10	-8.48367			Cytoplasm	Cytoplasm	Cytoplasm			9	yes
NC_003098	COG0719O	15902819	spr0775	-	hypothetical protein	Iron-sulfur cluster assembly protein SufB	1413		170	1.01275e-06	-8.28971			Cytoplasm	Cytoplasm	Cytoplasm			9	yes
OG_2057
NC_003028	COG0628R	15900756	SP_0873	-	hypothetical protein	membrane protein	1110		214	2.97507e-10	-8.79955			Cytoplasmic Membrane	Membrane	Membrane			3	no
NC_003098	COG0628R	15902821	spr0777	-	hypothetical protein	membrane protein	1110		214	0.00296637	-4.63158			Cytoplasmic Membrane	Membrane	Membrane				no
OG_206
NC_000907	COG0136E	16272589	HI0646	asd	aspartate-semialdehyde dehydrogenase	Aspartate-semialdehyde dehydrogenase (EC 1.2.1.11)	1116	DB03461; DB03502; DB04498	136	8.03557e-137	-7.82409	hin00260, 00270, 00300	016491, 005515, 000166, 048037,	Cytoplasm	Cytoplasm		Cytoplasm		7	yes
NC_003028	COG0136E	15900885	SP_1013	-	aspartate-semialdehyde dehydrogenase	Aspartate-semialdehyde dehydrogenase (EC 1.2.1.11)	1077		98	0.893617	0.803159	spn00260, 00270, 00300	016491, 005515, 000166, 048037,	Cytoplasm	Cytoplasm	Cytoplasm				no
NC_003098	COG0136E	15902962	spr0918	asd	aspartate-semialdehyde dehydrogenase	Aspartate-semialdehyde dehydrogenase (EC 1.2.1.11)	1077	DB03461; DB03502; DB04498	98	0.789343	-0.417554	spr00260, 00270, 00300		Cytoplasm	Cytoplasm	Cytoplasm				no
NC_007146	COG0136E	68249223	NTHI0765	asd	aspartate-semialdehyde dehydrogenase	Aspartate-semialdehyde dehydrogenase (EC 1.2.1.11)	1116	DB03461; DB03502; DB04498	136	2.91857e-41	-7.93408	hit00260, 00270, 00300	016491, 005515, 000166, 048037,	Cytoplasm	Cytoplasm		Cytoplasm		7	yes
NC_014147	COG0136E	296113459	MCR_1241	asd	aspartate-semialdehyde dehydrogenase	Aspartate-semialdehyde dehydrogenase (EC 1.2.1.11)	1134	DB03461; DB03502; DB04498	96	0.000292884	-8.88782	mct00260, 00270, 00300		Cytoplasm	Cytoplasm	Cytoplasm	Cytoplasm		1	no
OG_207
NC_000907	COG0669H	16272594	HI0651	coaD	phosphopantetheine adenylyltransferase	Phosphopantetheine adenylyltransferase (EC 2.7.7.3)	471	DB01992; DB03170; DB03912	48	4.42453e-48	-7.14812	hin00770		Cytoplasm	Cytoplasm		Cytoplasm		2	yes
NC_003028	COG0669H	15901791	SP_1968	coaD	phosphopantetheine adenylyltransferase	Phosphopantetheine adenylyltransferase (EC 2.7.7.3)	489	DB01992; DB03170; DB03912	58	9.40519e-08	-7.13904	spn00770	003824, 016740, 000166	Cytoplasm	Cytoplasm	Cytoplasm				yes
NC_003098	COG0669H	15903825	spr1783	coaD	phosphopantetheine adenylyltransferase	Phosphopantetheine adenylyltransferase (EC 2.7.7.3)	489	DB01992; DB03170; DB03912	56	3.13505e-07	-9.77626	spr00770	003824, 016740, 000166	Cytoplasm	Cytoplasm	Cytoplasm				yes
NC_007146	COG0669H	68249229	NTHI0771	coaD	phosphopantetheine adenylyltransferase	Phosphopantetheine adenylyltransferase (EC 2.7.7.3)	471	DB01992; DB03170; DB03912	50	4.29402e-29	-7.60192	hit00770		Cytoplasm	Cytoplasm		Cytoplasm		2	yes
NC_014147	COG0669H	296113922	MCR_1710	coaD	pantetheine-phosphate adenylyltransferase	Phosphopantetheine adenylyltransferase (EC 2.7.7.3)	495	DB01992; DB03170; DB03912	44	0.000736113	-7.45293	mct00770		Cytoplasm	Cytoplasm	Cytoplasm	Cytoplasm			no
OG_2085
NC_003028	COG0470L	15900816	SP_0936	holB	DNA polymerase III subunit delta'	DNA polymerase III delta prime subunit B (EC 2.7.7.7)	891		84	6.08251e-08	-7.02881	spn00230, 00240, 03030, 03430, 03440	016740, 016787,	Cytoplasm	Cytoplasm	Cytoplasm				yes
NC_003098	COG0470L	15902880	spr0836	holB	DNA polymerase III subunit delta'	DNA polymerase III delta prime subunit B (EC 2.7.7.7)	891		78	3.35817e-07	-9.26214	spr00230, 00240, 03030, 03430, 03440		Cytoplasm	Cytoplasm	Cytoplasm				yes
OG_2086
NC_003028	COG4467S	15900817	SP_0937	-	DNA replication intiation control protein YabA	DNA replication intiation control protein YabA	318		26	1.062e-05	-6.01128			Cytoplasm	Cytoplasm	Cytoplasm			2	no
NC_003098	COG4467S	15902881	spr0837	-	DNA replication intiation control protein YabA	DNA replication intiation control protein YabA	345		26	0.52411	-1.31257			Cytoplasm	Cytoplasm	Cytoplasm				no
OG_210
NC_000907	COG1211I	16272614	HI0672	ispD	2-C-methyl-D-erythritol 4-phosphate cytidylyltransferase	2-C-methyl-D-erythritol 4-phosphate cytidylyltransferase (EC 2.7.7.60)	678	DB02431; DB03687; DB03854	84	3.966e-83	-7.62087	hin00900		Cytoplasm	Cytoplasm		Cytoplasm		2	yes
NC_003028	COG1211I	15901131	SP_1271	ispD	2-C-methyl-D-erythritol 4-phosphate cytidylyltransferase	2-C-methyl-D-erythritol 4-phosphate cytidylyltransferase (EC 2.7.7.60)	708	DB02431; DB03687; DB03854	76	3.66142e-08	-7.31583	spn00900	003824, 016740,	Cytoplasm	Cytoplasm	Cytoplasm			1	yes
NC_003098	COG1211I	15903192	spr1149	ispD	2-C-methyl-D-erythritol 4-phosphate cytidylyltransferase	2-C-methyl-D-erythritol 4-phosphate cytidylyltransferase (EC 2.7.7.60)	708	DB02431; DB03687; DB03854	76	2.18364e-07	-10.2102	spr00900		Cytoplasm	Cytoplasm	Cytoplasm			1	yes
NC_007146	COG1211I	68249251	NTHI0794	ispD	2-C-methyl-D-erythritol 4-phosphate cytidylyltransferase	2-C-methyl-D-erythritol 4-phosphate cytidylyltransferase (EC 2.7.7.60)	678	DB02431; DB03687; DB03854	86	1.87811e-37	-7.95629	hit00900		Cytoplasm	Cytoplasm		Cytoplasm		2	yes
NC_014147	COG1211I	296113530	MCR_1315	ispD	2-C-methyl-D-erythritol 4-phosphate cytidylyltransferase	2-C-methyl-D-erythritol 4-phosphate cytidylyltransferase (EC 2.7.7.60)	729	DB02431; DB03687; DB03854	66	0.000396862	-8.1064	mct00900		Cytoplasm	Cytoplasm	Cytoplasm	Cytoplasm			no
OG_2103
NC_003028	COG1314U	15900851	SP_0974	secG	preprotein translocase subunit SecG	Preprotein translocase subunit SecG (TC 3.A.5.1.1)	234		30	8.32081e-06	-5.96987	spn03060, 03070		Cytoplasmic Membrane	Membrane	Membrane			3	no
NC_003098	COG1314U	15902921	spr0877	secG	preprotein translocase subunit SecG	Preprotein translocase subunit SecG (TC 3.A.5.1.1)	234		30	0.000999134	-5.24213	spr03060, 03070		Cytoplasmic Membrane	Membrane	Membrane				no
OG_211
NC_000907	COG0149G	16272620	HI0678	tpiA	triosephosphate isomerase	Triosephosphate isomerase (EC 5.3.1.1)	792	DB02726	90	1.44428e-48	-3.51764	hin00010, 00051, 00562		Cytoplasm	Cytoplasm		Cytoplasm			no	7167
NC_003028	COG0149G	15901416	SP_1574	tpiA	triosephosphate isomerase	Triosephosphate isomerase (EC 5.3.1.1)	759	DB02726	58	0.893617	0.326447	spn00010, 00051, 00562	003824, 016853,	Cytoplasm	Cytoplasm	Cytoplasm				no	7167
NC_003098	COG0149G	15903475	spr1432	tpiA	triosephosphate isomerase	Triosephosphate isomerase (EC 5.3.1.1)	780	DB02726	60	1.20654e-06	-8.34322	spr00010, 00051, 00562	003824, 016853,	Cytoplasm	Cytoplasm	Cytoplasm			1	no	7167
NC_007146	COG0149G	68249257	NTHI0800	tpiA	triosephosphate isomerase	Triosephosphate isomerase (EC 5.3.1.1)	792	DB02726	90	3.64671e-38	-7.78523	hit00010, 00051, 00562		Cytoplasm	Cytoplasm		Cytoplasm		6	yes	7167
NC_014147	COG0149G	296113984	MCR_1772	tpiA	triose-phosphate isomerase	Triosephosphate isomerase (EC 5.3.1.1)	753	DB02726	76	0.000286935	-9.24396	mct00010, 00051, 00562		Cytoplasm	Cytoplasm	Cytoplasm	Cytoplasm			no	7167
OG_2113
NC_003028	-	15900867	SP_0992	-	hypothetical protein	Transcriptional regulator OrfX	492		42	1.1518e-06	-6.43718			Cytoplasm	Cytoplasm	Cytoplasm			3	yes
NC_003098	-	15902939	spr0895	-	hypothetical protein	Transcriptional regulator OrfX	492		42	1.87897e-05	-7.14327			Cytoplasm	Cytoplasm	Cytoplasm			3	yes
OG_2114
NC_003028	COG0847L	15900868	SP_0993	-	DNA polymerase III subunit epsilon	DNA polymerase III alpha subunit (EC 2.7.7.7) DNA polymerase III epsilon chain (EC 2.7.7.7)	591		72	0.828619	-0.48089	spn00230, 00240, 03030, 03430, 03440		Cytoplasm	Cytoplasm	Cytoplasm				no
NC_003098	COG0847L	15902940	spr0896	dnaQ	DNA polymerase III subunit epsilon	DNA polymerase III alpha subunit (EC 2.7.7.7) DNA polymerase III epsilon chain (EC 2.7.7.7)	627	DB01643	78	0.685677	-0.846065	spr00230, 00240, 03030, 03430, 03440		Cytoplasm	Cytoplasm	Cytoplasm				no
OG_2115
NC_003028	COG4781C	15900869	SP_0994	-	hypothetical protein	Glycerophosphoryl diester phosphodiesterase (EC 3.1.4.46)	1770		254	1.73799e-08	-6.9995	spn00564	16787	Cytoplasmic Membrane	Membrane	Membrane				yes
NC_003098	COG4781C	15902941	spr0897	-	hypothetical protein	Glycerophosphoryl diester phosphodiesterase (EC 3.1.4.46)	1770		252	2.20742e-07	-9.39894	spr00564	16787	Cytoplasmic Membrane	Membrane	Membrane				yes
OG_2136
NC_003028	-	15900910	SP_1039	-	hypothetical protein	Hypothetical protein	162		16	0.893617	0.302042			Unknown	Cytoplasm	Cytoplasm				no
NC_003098	-	15902985	spr0941	-	hypothetical protein	Hypothetical protein	162		16	1.15469e-05	-8.03083			Unknown	Unknown	Cytoplasm			2	yes
OG_214
NC_000907	COG0740OU	161350016	HI0714	clpP	ATP-dependent Clp protease proteolytic subunit	ATP-dependent Clp protease proteolytic subunit (EC 3.4.21.92)	582	DB07571	70	4.88168e-29	-2.81279		008233, 000166, 016787	Cytoplasm	Cytoplasm		Cytoplasm			no
NC_003028	COG0740OU	15900641	SP_0746	clpP	ATP-dependent Clp protease proteolytic subunit	ATP-dependent Clp protease proteolytic subunit (EC 3.4.21.92)	591	DB07571	60	1.16241e-05	-5.47307			Cytoplasm	Unknown	Cytoplasm			5	yes
NC_003098	COG0740OU	15902700	spr0656	clpP	ATP-dependent Clp protease proteolytic subunit	ATP-dependent Clp protease proteolytic subunit (EC 3.4.21.92)	591	DB07571	60	3.83047e-07	-9.26777		008233, 000166, 016787	Cytoplasm	Unknown	Cytoplasm			5	yes
NC_007146	COG0740OU	68249290	NTHI0844	clpP	ATP-dependent Clp protease proteolytic subunit	ATP-dependent Clp protease proteolytic subunit (EC 3.4.21.92)	582	DB07571	70	0.885439	0.238462		008233, 000166, 016787	Cytoplasm	Cytoplasm		Cytoplasm			no
NC_014147	COG0740OU	296112317	MCR_0088	clpP	ATP-dependent Clp protease proteolytic subunit ClpP	ATP-dependent Clp protease proteolytic subunit (EC 3.4.21.92)	654	DB07571	62	0.858345	2.76844			Cytoplasm	Cytoplasm	Cytoplasm	Cytoplasm			no
OG_215
NC_000907	COG1219O	16272655	HI0715	clpX	ATP-dependent protease ATP-binding subunit ClpX	ATP-dependent Clp protease ATP-binding subunit ClpX	1236	DB03431	169	3.89833e-97	1.92467			Cytoplasm	Cytoplasm		Cytoplasm			no
NC_003028	COG1219O	15901412	SP_1569	clpX	ATP-dependent protease ATP-binding subunit ClpX	ATP-dependent Clp protease ATP-binding subunit ClpX	1233	DB03431	84	1.12948e-08	-7.66579		000166, 016787, 005515, 043167,	Cytoplasm	Cytoplasm	Cytoplasm			4	yes
NC_003098	COG1219O	15903470	spr1427	clpX	ATP-dependent protease ATP-binding subunit ClpX	ATP-dependent Clp protease ATP-binding subunit ClpX	1233	DB03431	82	5.37953e-07	-8.78753		000166, 016787, 005515, 043167,	Cytoplasm	Cytoplasm	Cytoplasm			4	yes
NC_007146	COG1219O	68249291	NTHI0846	clpX	ATP-dependent protease ATP-binding subunit ClpX	ATP-dependent Clp protease ATP-binding subunit ClpX	1236	DB03431	173	0.0852327	1.29084			Cytoplasm	Cytoplasm		Cytoplasm			no
NC_014147	COG1219O	296112318	MCR_0089	clpX	ATP-dependent Clp protease ATP-binding subunit ClpX	ATP-dependent Clp protease ATP-binding subunit ClpX	1317	DB03431	110	0.858345	1.8212			Cytoplasm	Cytoplasm	Cytoplasm	Cytoplasm			no
OG_2152
NC_003028	COG2151R	15900943	SP_1074	-	hypothetical protein	Aromatic ring hydroxylase	330		30	4.77749e-06	-6.21059			Cytoplasm	Cytoplasm	Cytoplasm			4	yes
NC_003098	COG2151R	15903024	spr0980	-	hypothetical protein	Aromatic ring hydroxylase	363		36	2.52996e-06	-8.23347			Cytoplasm	Cytoplasm	Cytoplasm			4	yes
OG_2153
NC_003028	COG0438M	15900944	SP_1075	-	glycosyl transferase CpoA	Glycosyltransferase LafB, responsible for the formation of GaGlDAG	1017		118	1.44641e-08	-7.37027			Cytoplasm	Cytoplasm	Cytoplasm				no
NC_003098	COG0438M	15903025	spr0981	cpoA	glycosyl transferase CpoA	Glycosyltransferase LafB, responsible for the formation of GaGlDAG	1125		138	0.000678759	-5.31153			Unknown	Unknown	Cytoplasm				no
OG_2155
NC_003028	-	15900949	SP_1080	-	hypothetical protein	Hypothetical protein	159		12	0.000724554	-4.95683			Extracellular	Cytoplasm	Cytoplasm			4	no
NC_003098	-	15903029	spr0985	-	hypothetical protein	Hypothetical protein	159		12	0.00643744	-4.54279			Extracellular	Unknown	Cytoplasm				no
OG_2156
NC_003028	COG0766M	15900950	SP_1081	-	UDP-N-acetylglucosamine 1-carboxyvinyltransferase	UDP-N-acetylglucosamine 1-carboxyvinyltransferase (EC 2.5.1.7)	1260		186	1.6273e-08	-7.18705	spn00520, 00550	016740, 003824,	Cytoplasm	Cytoplasm	Cytoplasm			5	no
NC_003098	COG0766M	15903033	spr0989	murZ	UDP-N-acetylglucosamine 1-carboxyvinyltransferase	UDP-N-acetylglucosamine 1-carboxyvinyltransferase (EC 2.5.1.7)	1260		182	0.81077	1.2932	spr00520, 00550		Cytoplasm	Cytoplasm	Cytoplasm				no
OG_216
NC_000907	COG0250K	16272657	HI0717	nusG	transcription antitermination protein NusG	Transcription antitermination protein NusG	558		74	7.33022e-72	-6.95487			Cytoplasm	Cytoplasm		Cytoplasm		5	yes
NC_003028	COG0250K	15901830	SP_2007	nusG	transcription antitermination protein NusG	Transcription antitermination protein NusG	537		62	6.50262e-08	-7.23368			Cytoplasm	Cytoplasm	Cytoplasm			3	no
NC_003098	COG0250K	15903862	spr1820	nusG	transcription antitermination protein NusG	Transcription antitermination protein NusG	552		66	0.00225518	-4.80911			Cytoplasm	Cytoplasm	Cytoplasm				no
NC_007146	COG0250K	68249293	NTHI0848	nusG	transcription antitermination protein NusG	Transcription antitermination protein NusG	558		71	2.82414e-34	-8.07713			Cytoplasm	Cytoplasm		Cytoplasm		5	yes
NC_014147	COG0250K	296112479	MCR_0252	nusG	transcription termination/antitermination protein NusG	Transcription antitermination protein NusG	531		62	0.000327259	-8.95445			Cytoplasm	Cytoplasm	Cytoplasm	Cytoplasm			no
OG_2167
NC_003028	COG2868J	15900973	SP_1106	-	hypothetical protein	Potential ribosomal protein	345		36	1.56097e-06	-6.46585			Cytoplasm	Cytoplasm	Cytoplasm			2	no
NC_003098	COG2868J	15903057	spr1013	-	hypothetical protein	Potential ribosomal protein	345		34	0.0412396	-3.36575			Cytoplasm	Cytoplasm	Cytoplasm				no
OG_2175
NC_003028	COG3857L	15901016	SP_1151	-	exonuclease RexB	ATP-dependent nuclease, subunit B	3276		327	1.91155e-09	-7.63144		000166, 016787,	Cytoplasmic Membrane	Cytoplasm	Cytoplasm				yes
NC_003098	COG3857L	15903083	spr1039	rexB	second subunit of major exonuclease	ATP-dependent nuclease, subunit B	3276		327	2.24992e-07	-9.28358			Cytoplasmic Membrane	Cytoplasm	Cytoplasm				yes
OG_2176
NC_003028	COG1074L	15901017	SP_1152	-	exonuclease RexA	ATP-dependent nuclease, subunit A	3651		332	3.01904e-06	-5.5997			Cytoplasm	Cytoplasm	Cytoplasm				yes
NC_003098	COG1074L	15903084	spr1040	rexA	exonuclease RexA	ATP-dependent nuclease, subunit A	3651		332	2.18364e-07	-9.54815			Cytoplasm	Cytoplasm	Cytoplasm				yes
OG_2178
NC_003028	COG1161R	15901020	SP_1155	rbgA	ribosomal biogenesis GTPase	50S ribosomal subunit maturation GTPase RbgA	852		80	1.49165e-08	-7.59625		166	Cytoplasmic Membrane	Cytoplasm	Cytoplasm			6	yes
NC_003098	COG1161R	15903087	spr1043	rbgA	ribosomal biogenesis GTPase	50S ribosomal subunit maturation GTPase RbgA	852		80	9.83649e-07	-8.49551			Cytoplasmic Membrane	Cytoplasm	Cytoplasm			5	yes
OG_2180
NC_003028	COG4974L	15901024	SP_1159	xerS	site-specific tyrosine recombinase XerS	Tyrosine recombinase XerS	1071		154	7.06708e-10	-8.53252		003676, 005515,	Cytoplasm	Cytoplasm	Cytoplasm			7	yes
NC_003098	COG4974L	15903090	spr1046	xerS	site-specific tyrosine recombinase XerS	Tyrosine recombinase XerS	1071		155	8.90434e-07	-8.35008		3676	Cytoplasm	Cytoplasm	Cytoplasm			7	yes
OG_2188
NC_003028	COG0695O	15901043	SP_1178	-	NrdH-redoxin	Glutaredoxin-like protein NrdH, required for reduction of Ribonucleotide reductase class Ib	219		22	2.63489e-05	-5.77996		009055, 016491,	Unknown	Cytoplasm	Cytoplasm			1	yes
NC_003098	COG0695O	15903108	spr1064	nrdH	glutaredoxin-like protein involved in electron transport system for ribonucleotide reductase system NrdEF	Glutaredoxin-like protein NrdH, required for reduction of Ribonucleotide reductase class Ib	237		24	2.721e-06	-8.58722			Unknown	Extracellular	Cytoplasm			1	yes
OG_2202
NC_003028	COG1189J	15901067	SP_1204	-	hemolysin A	RNA binding methyltransferase FtsJ like	597		43	5.41398e-07	-6.71583			Cytoplasm	Cytoplasm	Cytoplasm			3	no
NC_003098	COG1189J	15903129	spr1086	-	hypothetical protein	RNA binding methyltransferase FtsJ like	816		61	0.150149	-2.49548			Cytoplasm	Cytoplasm	Cytoplasm				no
OG_221
NC_000907	COG0442J	16272670	HI0729	proS	prolyl-tRNA synthetase	Prolyl-tRNA synthetase (EC 6.1.1.15)	1719		182	1.77023e-181	-9.04911	hin00970	016874, 000166,	Cytoplasm	Cytoplasm		Cytoplasm		13	yes	25973
NC_003028	COG0442J	15900198	SP_0264	-	prolyl-tRNA synthetase	Prolyl-tRNA synthetase (EC 6.1.1.15)	1854		176	4.33097e-10	-8.724	spn00970	016874, 000166,	Cytoplasm	Cytoplasm	Cytoplasm			6	yes	25973
NC_003098	COG0442J	15902287	spr0243	proS	prolyl-tRNA synthetase	Prolyl-tRNA synthetase (EC 6.1.1.15)	1854		178	2.03804e-07	-9.81122	spr00970		Cytoplasm	Cytoplasm	Cytoplasm			6	yes	25973
NC_007146	COG0442J	68249330	NTHI0888	proS	prolyl-tRNA synthetase	Prolyl-tRNA synthetase (EC 6.1.1.15)	1719		184	3.60125e-41	-7.60787	hit00970		Cytoplasm	Cytoplasm		Cytoplasm		13	yes	25973
NC_014147	COG0442J	296113641	MCR_1429	proS	prolyl-tRNA synthetase	Prolyl-tRNA synthetase (EC 6.1.1.15)	1719		168	0.000265422	-9.68879	mct00970		Cytoplasm	Cytoplasm	Cytoplasm	Cytoplasm		3	no	25973
OG_2211
NC_003028	COG1235R	15901087	SP_1225	-	vicX protein	Zn-dependent hydrolase YycJ/WalJ; required for cell wall metabolism and coordination of cell division with DNA replication	810		102	2.17043e-07	-6.59883		16787	Cytoplasm	Cytoplasm	Cytoplasm			7	yes
NC_003098	COG1235R	15903148	spr1105	vicX	metal-dependent hydrolase	Zn-dependent hydrolase YycJ/WalJ; required for cell wall metabolism and coordination of cell division with DNA replication	810		102	7.773e-06	-7.30023			Cytoplasm	Cytoplasm	Cytoplasm			7	yes
OG_2213
NC_003028	COG0452H	15901092	SP_1230	-	phosphopantothenate--cysteine ligase	Phosphopantothenoylcysteine synthetase (EC 6.3.2.5)	690		74	2.23337e-08	-7.48521	spn00770		Cytoplasm	Cytoplasm	Cytoplasm				no	79717
NC_003098	COG0452H	15903153	spr1110	dfterminus	phosphopantothenate--cysteine ligase	Phosphopantothenoylcysteine synthetase (EC 6.3.2.5)	705		75	0.391726	-1.65652	spr00770		Cytoplasm	Unknown	Cytoplasm				no	79717
OG_2222
NC_003028	COG1196D	15901108	SP_1247	-	hypothetical protein	Chromosome partition protein smc	3540		308	2.3163e-07	-6.25013		003676, 000166,	Cytoplasm	Cytoplasm	Cytoplasm			1	no
NC_003098	COG1196D	15903169	spr1126	smc	chromosome condensation and segregation SMC protein	Chromosome partition protein smc	3540		316	0.0770874	-2.92136			Cytoplasm	Cytoplasm	Cytoplasm				no
OG_2231
NC_003028	-	15901125	SP_1265	-	hypothetical protein	Hypothetical protein	120		20	4.40925e-05	-5.64871			Extracellular	Unknown	Cytoplasm				no
NC_003098	-	15903186	spr1143	-	hypothetical protein	Hypothetical protein	186		24	0.436766	-1.54963			Extracellular	Extracellular	Cytoplasm				no
OG_2232
NC_003028	COG1063ER	15901130	SP_1270	-	zinc-containing alcohol dehydrogenase	Xylitol dehydrogenase	1023		114	2.49107e-09	-8.10189		000166, 016491, 043167	Cytoplasm	Cytoplasm	Cytoplasm				yes
NC_003098	COG1063ER	15903191	spr1148	-	zinc-containing alcohol dehydrogenase	Xylitol dehydrogenase	1041		118	8.35105e-07	-8.44189			Cytoplasm	Cytoplasm	Cytoplasm				yes
OG_2233
NC_003028	COG2244R	15901132	SP_1272	-	polysaccharide biosynthesis protein	Polysaccharide biosynthesis protein CarB; involved in the export of antigen and teichoic acid,Streptococci specific	1488		238	2.57144e-10	-8.95538			Cytoplasmic Membrane	Membrane	Membrane				yes
NC_003098	COG2244R	15903193	spr1150	-	polysaccharide biosynthesis protein	Polysaccharide biosynthesis protein CarB; involved in the export of antigen and teichoic acid,Streptococci specific	1488		238	6.50191e-07	-8.47241			Cytoplasmic Membrane	Membrane	Membrane				yes
OG_2235
NC_003028	COG1399R	15901140	SP_1280	-	hypothetical protein	Ribosomal protein L32p, Firmicutes subfamily	543		64	9.84228e-08	-7.07373			Cytoplasm	Cytoplasm	Cytoplasm				no
NC_003098	COG1399R	15903201	spr1158	-	hypothetical protein	Ribosomal protein L32p, Firmicutes subfamily	543		64	0.0421613	-3.31003			Cytoplasm	Cytoplasm	Cytoplasm				no
OG_224
NC_000907	COG0587L	16272681	HI0739	dnaE	DNA polymerase III subunit alpha	DNA polymerase III alpha subunit (EC 2.7.7.7)	3480		439		-8.99284	hin00230, 00240, 03030, 03430, 03440	003824, 003676, 016740, 016787,	Cytoplasm	Cytoplasm		Cytoplasm		5	yes
NC_003028	COG0587L	15900778	SP_0895	dnaE	DNA polymerase III DnaE	DNA polymerase III alpha subunit (EC 2.7.7.7)	3129		414	1.01036e-10	-9.38821	spn00230, 00240, 03030, 03430, 03440	003824, 003676, 016740, 016787,	Cytoplasm	Cytoplasm	Cytoplasm				yes
NC_003098	COG0587L	15902839	spr0795	dnaE	DNA polymerase III DnaE	DNA polymerase III alpha subunit (EC 2.7.7.7)	3129		420	8.05014e-07	-8.27245	spr00230, 00240, 03030, 03430, 03440		Cytoplasm	Cytoplasm	Cytoplasm				yes
NC_007146	COG0587L	68249339	NTHI0897	dnaE	DNA polymerase III subunit alpha	DNA polymerase III alpha subunit (EC 2.7.7.7)	3480		429	7.76189e-49	-8.20265	hit00230, 00240, 03030, 03430, 03440	003824, 003676, 016740, 016787,	Cytoplasm	Cytoplasm		Cytoplasm		5	yes
NC_014147	COG0587L	296113397	MCR_1178	dnaE	DNA polymerase III subunit alpha	DNA polymerase III alpha subunit (EC 2.7.7.7)	3723		409	0.000265422	-8.97938	mct00230, 00240, 03030, 03430, 03440		Cytoplasm	Cytoplasm	Cytoplasm	Cytoplasm			no
OG_2244
NC_003028	COG0618R	15901158	SP_1298	-	DHH subfamily 1 protein	3' 5' oligoribonuclease A, Bacillus type	936		97	2.68129e-08	-7.22565		043167, 003676, 016787	Cytoplasm	Cytoplasm	Cytoplasm			1	no
NC_003098	COG0618R	15903219	spr1176	-	DHH subfamily 1 protein	3' 5' oligoribonuclease A, Bacillus type	948		97	0.000673288	-5.33741			Cytoplasm	Cytoplasm	Cytoplasm				no
OG_2261
NC_003028	-	15901217	SP_1363	-	hypothetical protein	Conserved domain protein in cluster with two glycosyl transferases	1035		126	4.25487e-09	-7.86033			Unknown	Cytoplasm	Membrane				yes
NC_003098	-	15903264	spr1221	-	hypothetical protein	Conserved domain protein in cluster with two glycosyl transferases	1035		124	7.50058e-07	-8.48482			Unknown	Membrane	Membrane				yes
OG_2262
NC_003028	COG1541H	15901218	SP_1364	-	hypothetical protein	Putative Uncharacterized protein in cluster with two glycosyl transferases	1434		272	2.77813e-10	-8.63608			Cytoplasmic Membrane	Membrane	Membrane				yes
NC_003098	COG1541H	15903265	spr1222	-	hypothetical protein	Putative Uncharacterized protein in cluster with two glycosyl transferases	1434		268	7.53808e-07	-8.35325			Cytoplasmic Membrane	Membrane	Membrane				yes
OG_2263
NC_003028	COG3475M	15901221	SP_1367	licD3	licD3 protein	Lipopolysaccharide choline-phosphotransferase LicD3 (EC 2.7.8)	846		80	1.49165e-08	-7.59625			Cytoplasm	Cytoplasm	Cytoplasm			2	yes
NC_003098	COG3475M	15903268	spr1225	licD1	LicD1 paralog	Lipopolysaccharide choline-phosphotransferase LicD3 (EC 2.7.8)	846		82	2.93398e-06	-7.82428			Cytoplasm	Cytoplasm	Cytoplasm			2	yes
OG_227
NC_000907	COG0254J	16272699	HI0758	rpmE	50S ribosomal protein L31	50S / LSU ribosomal protein L31p	213		24	6.09207e-23	-6.17727	hin03010	005198, 003676, 043167	Cytoplasm	Cytoplasm		Outer membrane		3	yes
NC_003028	COG0254J	15901159	SP_1299	rpmE2	50S ribosomal protein L31	50S / LSU ribosomal protein L31p	243		16	0.000143762	-5.34386	spn03010		Cytoplasm	Unknown	Cytoplasm			9	yes
NC_003098	COG0254J	15903220	spr1177	rpmE2	50S ribosomal protein L31	50S / LSU ribosomal protein L31p	243		16	1.15469e-05	-8.03083	spr03010		Cytoplasm	Unknown	Cytoplasm			9	yes
NC_007146	COG0254J	68249354	NTHI0917	rpmE	50S ribosomal protein L31	50S / LSU ribosomal protein L31p	213		22	6.95103e-18	-7.05633	hit03010		Cytoplasm	Cytoplasm		Inner membrane		2	yes
NC_014147	COG0254J	296112370	MCR_0143	rpmE	50S ribosomal protein L31	50S / LSU ribosomal protein L31p	261		30	0.00214839	-6.78434	mct03010		Unknown	Cytoplasm	Cytoplasm	Cytoplasm			no
OG_2287
NC_003028	COG1493T	15901267	SP_1413	-	HPr kinase/phosphorylase	HPr kinase/phosphorylase (EC 2.7.1) (EC 2.7.4)	939		98	5.15253e-09	-7.88575		016740, 003824, 000166, 004871, 043167	Cytoplasm	Cytoplasm	Cytoplasm			5	yes
NC_003098	COG1493T	15903313	spr1270	hprK	HPr kinase/phosphorylase	HPr kinase/phosphorylase (EC 2.7.1) (EC 2.7.4)	951		98	1.12506e-06	-8.29171			Cytoplasm	Cytoplasm	Cytoplasm			5	yes
OG_23
NC_000907	COG0184J	16273238	HI1328	rpsO	30S ribosomal protein S15	30S / SSU ribosomal protein S15p (S13e)	270	DB08185	NA	NA	NA	hin03010		Cytoplasm	Cytoplasm		Cytoplasm			no
NC_000907	COG0184J	16273372	HI1468	rpsO	30S ribosomal protein S15	30S / SSU ribosomal protein S15p (S13e)	270	DB08185	NA	NA	NA	hin03010		Cytoplasm	Cytoplasm		Cytoplasm			no
NC_003028	COG0184J	15901462	SP_1626	rpsO	30S ribosomal protein S15	30S / SSU ribosomal protein S15p (S13e)	270	DB08185	24	1.62738e-05	-5.90025	spn03010	005198, 003676,	Cytoplasm	Unknown	Cytoplasm			8	yes
NC_003098	COG0184J	15903510	spr1467	rpsO	30S ribosomal protein S15	30S / SSU ribosomal protein S15p (S13e)	270	DB08185	24	2.721e-06	-8.58722	spr03010	005198, 003676,	Cytoplasm	Cytoplasm	Cytoplasm			8	yes
NC_007146	COG0184J	68249997	NTHI1652	rpsO	30S ribosomal protein S15	30S / SSU ribosomal protein S15p (S13e)	270	DB08185	34	3.88548e-16	-5.32221	hit03010	005198, 003676,	Cytoplasm	Cytoplasm		Cytoplasm		3	yes
NC_014147	COG0184J	296113972	MCR_1760	rpsO	30S ribosomal protein S15	30S / SSU ribosomal protein S15p (S13e)	267	DB08185	38	0.0547808	-3.84702	mct03010		Cytoplasm	Cytoplasm	Cytoplasm	Cytoplasm			no
OG_230
NC_000907	COG0742L	16272708	HI0767	-	hypothetical protein	Ribosomal RNA small subunit methyltransferase D (EC 2.1.1)	582		68	7.77911e-05	-0.812212		016740, 003676,	Cytoplasm	Cytoplasm		Cytoplasm			no
NC_003028	COG0742L	15901792	SP_1969	-	type II DNA modification methyltransferase	Ribosomal RNA small subunit methyltransferase D (EC 2.1.1)	540		50	4.77749e-06	-5.88681		016740, 003676,	Cytoplasm	Cytoplasm	Cytoplasm			2	no
NC_003098	COG0742L	15903826	spr1784	-	type II DNA modification (methyltransferase	Ribosomal RNA small subunit methyltransferase D (EC 2.1.1)	540		52	0.0677933	-3.03539		003676, 016740,	Cytoplasm	Cytoplasm	Cytoplasm				no
NC_007146	COG0742L	68249363	NTHI0928	-	hypothetical protein	Ribosomal RNA small subunit methyltransferase D (EC 2.1.1)	582		70	0.819404	0.299198		016740, 003676,	Cytoplasm	Cytoplasm		Cytoplasm			no
NC_014147	COG0742L	296113458	MCR_1240	-	putative methyltransferase	Ribosomal RNA small subunit methyltransferase D (EC 2.1.1)	609		66	0.858345	1.27701			Unknown	Cytoplasm	Cytoplasm	Cytoplasm			no
OG_2308
NC_003028	-	15901309	SP_1459	-	hypothetical protein	Hypothetical protein	237		24	1.62738e-05	-5.90025			Cytoplasmic Membrane	Membrane	Membrane				no
NC_003098	-	15903356	spr1313	-	hypothetical protein	Hypothetical protein	237		26	0.387411	-1.69422			Cytoplasmic Membrane	Membrane	Membrane				no
OG_2309
NC_003028	COG0765E	15901311	SP_1461	-	amino acid ABC transporter permease	Amino acid ABC transporter, permease	801		70	6.05299e-08	-7.20111		5215	Cytoplasmic Membrane	Membrane	Membrane			5	no
NC_003098	COG0765E	15903358	spr1315	ABMSP	amino acid ABC transporter permease	Amino acid ABC transporter, permease	801		70	0.000354428	-5.64628			Cytoplasmic Membrane	Membrane	Membrane				no
OG_231
NC_000907	COG0552U	16272709	HI0768	ftsY	cell division protein FtsY	Signal recognition particle receptor protein FtsY (alpha subunit) (TC 3.A.5.1.1)	1245		145	1.27066e-141	-7.2638	hin03060, 03070		Cytoplasm	Cytoplasm		Cytoplasm		8	yes
NC_003028	COG0552U	15901105	SP_1244	-	signal recognition particle-docking protein FtsY	Signal recognition particle receptor protein FtsY (alpha subunit) (TC 3.A.5.1.1)	1290		106	3.54734e-09	-7.99786	spn03060, 03070	016787, 000166,	Cytoplasmic Membrane	Cytoplasm	Cytoplasm			1	yes
NC_003098	COG0552U	15903166	spr1123	ftsY	signal recognition particle-docking protein FtsY	Signal recognition particle receptor protein FtsY (alpha subunit) (TC 3.A.5.1.1)	1278		108	4.56275e-07	-8.85109	spr03060, 03070		Cytoplasmic Membrane	Cytoplasm	Cytoplasm				yes
NC_007146	COG0552U	68249364	NTHI0929	ftsY	cell division protein FtsY	Signal recognition particle receptor protein FtsY (alpha subunit) (TC 3.A.5.1.1)	1245		143	5.07489e-42	-7.944	hit03060	016787, 000166,	Cytoplasm	Cytoplasm		Cytoplasm		8	yes
NC_014147	COG0552U	296113141	MCR_0921	ftsY	signal recognition particle-docking protein FtsY	Signal recognition particle receptor protein FtsY (alpha subunit) (TC 3.A.5.1.1)	942		72	0.000356707	-8.47773	mct03060, 03070		Cytoplasm	Cytoplasm	Cytoplasm	Cytoplasm			no
OG_232
NC_000907	COG0051J	161350025	HI0776	rpsJ	30S ribosomal protein S10	30S / SSU ribosomal protein S10p (S20e)	312	DB00698	34	7.44103e-31	-5.85534	hin03010	005198, 003676,	Cytoplasm	Cytoplasm		Cytoplasm		37	yes
NC_003028	COG0051J	15900144	SP_0208	rpsJ	30S ribosomal protein S10	30S / SSU ribosomal protein S10p (S20e)	309	DB00698	24	1.62738e-05	-5.90025	spn03010	005198, 003676,	Cytoplasm	Cytoplasm	Cytoplasm			75	yes
NC_003098	COG0051J	15902231	spr0187	rpsJ	30S ribosomal protein S10	30S / SSU ribosomal protein S10p (S20e)	309	DB00698	24	5.66105e-06	-8.21969	spr03010		Cytoplasm	Cytoplasm	Cytoplasm			75	yes
NC_007146	COG0051J	68249372	NTHI0937	rpsJ	30S ribosomal protein S10	30S / SSU ribosomal protein S10p (S20e)	312	DB00698	34	2.42806e-23	-7.90445	hit03010		Cytoplasm	Cytoplasm		Cytoplasm		37	yes
NC_014147	COG0051J	296113798	MCR_1586	rpsJ	30S ribosomal protein S10	30S / SSU ribosomal protein S10p (S20e)	159	DB00698	10	0.0167662	-5.09705	mct03010		Cytoplasm	Cytoplasm	Cytoplasm	Cytoplasm		35	yes
OG_2323
NC_003028	COG0513LKJ	15901333	SP_1483	-	DEAD/DEAH box helicase	ATP-dependent RNA helicase YfmL	1083		116	6.15808e-09	-7.58148		000166, 004386, 003676	Cytoplasm	Cytoplasm	Cytoplasm			2	no
NC_003098	COG0513LKJ	15903379	spr1336	DEAD/H	DEAD RNA helicase	ATP-dependent RNA helicase YfmL	1083		116	0.0279956	-3.52167			Cytoplasm	Cytoplasm	Cytoplasm				no
OG_233
NC_000907	COG0087J	16272718	HI0777	rplC	50S ribosomal protein L3	50S / LSU ribosomal protein L3p (L3e)	627	DB01256	88	2.94308e-89	-8.00914	hin03010	005198, 003676,	Cytoplasm	Cytoplasm		Cytoplasm		5	yes
NC_003028	COG0087J	15900145	SP_0209	rplC	50S ribosomal protein L3	50S / LSU ribosomal protein L3p (L3e)	627	DB01256	60	7.82528e-08	-7.18713	spn03010	005198, 003676,	Cytoplasm	Cytoplasm	Cytoplasm			7	yes
NC_003098	COG0087J	15902232	spr0188	rplC	50S ribosomal protein L3	50S / LSU ribosomal protein L3p (L3e)	627	DB01256	60	3.83047e-07	-9.31277	spr03010	005198, 003676,	Cytoplasm	Cytoplasm	Cytoplasm			7	yes
NC_007146	COG0087J	68249373	NTHI0938	rplC	50S ribosomal protein L3	50S / LSU ribosomal protein L3p (L3e)	627	DB01256	88	4.32963e-37	-7.87395	hit03010		Cytoplasm	Cytoplasm		Cytoplasm		5	yes
NC_014147	COG0087J	296113797	MCR_1585	rplC	50S ribosomal protein L3	50S / LSU ribosomal protein L3p (L3e)	639	DB01256	44	0.000488889	-8.46902	mct03010		Cytoplasm	Unknown	Cytoplasm	Cytoplasm			no
OG_2334
NC_003028	COG2706G	15901353	SP_1506	-	hypothetical protein	Phosphogluconolactonase (EC 3.1.1.31)	1014		132	7.75873e-05	-4.79791	spn00030		Cytoplasm	Cytoplasm	Cytoplasm			1	no
NC_003098	COG2706G	15903401	spr1358	-	hypothetical protein	Phosphogluconolactonase (EC 3.1.1.31)	1014		132	0.0477761	-3.21978	spr00030		Cytoplasm	Cytoplasm	Cytoplasm				no
OG_2335
NC_003028	COG0711C	15901359	SP_1512	-	ATP synthase F0F1 subunit B	ATP synthase B chain (EC 3.6.3.14)	495		62	6.50262e-08	-7.23368	spn00190	5215	Cytoplasmic Membrane	Unknown	Membrane				yes
NC_003098	COG0711C	15903407	spr1364	atpF	ATP synthase F0F1 subunit B	ATP synthase B chain (EC 3.6.3.14)	495	DB03091	62	3.59051e-07	-9.16778	spr00190	5215	Cytoplasmic Membrane	Unknown	Membrane				yes
OG_2336
NC_003028	COG0636C	15901361	SP_1514	-	ATP synthase F0F1 subunit C	ATP synthase C chain (EC 3.6.3.14)	201		30	4.77749e-06	-6.21059	spn00190		Cytoplasmic Membrane	Unknown	Membrane				yes
NC_003098	COG0636C	15903409	spr1366	atpE	ATP synthase F0F1 subunit C	ATP synthase C chain (EC 3.6.3.14)	201	DB03143	30	2.59559e-06	-8.53003	spr00190	005215, 008289,	Cytoplasmic Membrane	Membrane	Membrane				yes
OG_234
NC_000907	COG0088J	16272719	HI0778	rplD	50S ribosomal protein L4	50S / LSU ribosomal protein L4p (L1e)	603	DB00199; DB00207	66	3.88271e-67	-7.5995	hin03010		Cytoplasm	Cytoplasm		Cytoplasm		3	yes
NC_003028	COG0088J	15900146	SP_0210	rplD	50S ribosomal protein L4	50S / LSU ribosomal protein L4p (L1e)	624	DB00199; DB00207	46	3.69718e-07	-6.81098	spn03010	005198, 003676,	Unknown	Unknown	Cytoplasm			5	yes
NC_003098	COG0088J	15902233	spr0189	rplD	50S ribosomal protein L4	50S / LSU ribosomal protein L4p (L1e)	624	DB00199; DB00207	46	1.1804e-06	-8.63353	spr03010	005198, 003676,	Unknown	Unknown	Cytoplasm			5	yes
NC_007146	COG0088J	68249374	NTHI0939	rplD	50S ribosomal protein L4	50S / LSU ribosomal protein L4p (L1e)	603	DB00199; DB00207	72	3.58229e-37	-8.72259	hit03010		Cytoplasm	Cytoplasm		Cytoplasm		3	yes
NC_014147	COG0088J	296113796	MCR_1584	rplD	50S ribosomal protein L4	50S / LSU ribosomal protein L4p (L1e)	603	DB00199; DB00207	54	0.20107	-2.62895	mct03010		Cytoplasm	Cytoplasm	Cytoplasm	Cytoplasm			no
OG_2342
NC_003028	COG2244R	15901374	SP_1529	-	polysaccharide biosynthesis protein	polysaccharide biosynthesis protein	1590		200	2.77453e-05	-5.01659			Cytoplasmic Membrane	Membrane	Membrane			3	yes
NC_003098	COG2244R	15903426	spr1383	-	polysaccharide biosynthesis protein	polysaccharide biosynthesis protein	1623		204	3.27203e-05	-6.59009			Cytoplasmic Membrane	Membrane	Membrane			3	yes
OG_2345
NC_003028	COG1227C	15901378	SP_1534	-	manganese-dependent inorganic pyrophosphatase	Manganesdependent inorganic pyrophosphatase (EC 3.6.1.1)	936		66	4.38083e-08	-7.32248	spn00190	043167, 016787,	Cytoplasm	Cytoplasm	Cytoplasm			6	yes	27068
NC_003098	COG1227C	15903432	spr1389	ppaC	manganese-dependent inorganic pyrophosphatase	Manganesdependent inorganic pyrophosphatase (EC 3.6.1.1)	936		68	3.15852e-07	-9.44555	spr00190		Cytoplasm	Cytoplasm	Cytoplasm			6	yes	27068
OG_2349
NC_003028	COG0436E	15901387	SP_1544	-	aspartate aminotransferase	Aspartate aminotransferase (EC 2.6.1.1)	1188		124	3.50713e-05	-4.98824			Unknown	Cytoplasm	Cytoplasm			5	no
NC_003098	COG0436E	15903442	spr1399	aspB	aspartate aminotransferase	Aspartate aminotransferase (EC 2.6.1.1)	1188		122	0.565141	-1.18762			Cytoplasm	Cytoplasm	Cytoplasm				no
OG_235
NC_000907	COG0089J	16272720	HI0779	rplW	50S ribosomal protein L23	50S / LSU ribosomal protein L23p (L23Ae)	300		36	4.47812e-35	-6.42094	hin03010	005198, 003676, 000166	Cytoplasm	Cytoplasm		Cytoplasm		3	yes
NC_003028	COG0089J	15900147	SP_0211	rplW	50S ribosomal protein L23	50S / LSU ribosomal protein L23p (L23Ae)	297		30	4.77749e-06	-6.21059	spn03010	005198, 003676, 000166	Cytoplasm	Cytoplasm	Cytoplasm			3	yes
NC_003098	COG0089J	15902234	spr0190	rplW	50S ribosomal protein L23	50S / LSU ribosomal protein L23p (L23Ae)	297		30	7.77766e-06	-7.60429	spr03010	005198, 003676, 000166	Cytoplasm	Cytoplasm	Cytoplasm			3	yes
NC_007146	COG0089J	68249375	NTHI0940	rplW	50S ribosomal protein L23	50S / LSU ribosomal protein L23p (L23Ae)	300		36	1.58152e-23	-7.30582	hit03010		Cytoplasm	Cytoplasm		Cytoplasm		3	yes
NC_014147	COG0089J	296113795	MCR_1583	rplW	50S ribosomal protein L23	50S / LSU ribosomal protein L23p (L23Ae)	330		28	0.00104737	-7.83515	mct03010		Cytoplasm	Cytoplasm	Cytoplasm	Cytoplasm			no
OG_2354
NC_003028	COG0474P	15901394	SP_1551	-	cation transporter E1-E2 family ATPase	Calcium-transporting ATPase (EC 3.6.3.8)	2745		240	6.08251e-08	-6.6929		003824, 000166, 005215, 016787, 043167	Cytoplasmic Membrane	Unknown	Membrane			4	yes
NC_003098	COG0474P	15903453	spr1410	pacL	P-type ATPase - calcium transporter	Calcium-transporting ATPase (EC 3.6.3.8)	2697		238	2.20742e-07	-9.39845			Cytoplasmic Membrane	Membrane	Membrane			4	yes
OG_2358
NC_003028	COG4856S	15901403	SP_1560	-	hypothetical protein	Uncharacterized secreted protein	780		122	3.01051e-09	-7.99387			Cytoplasmic Membrane	Membrane	Membrane				yes
NC_003098	COG4856S	15903461	spr1418	-	hypothetical protein	Uncharacterized secreted protein	780		117	3.29833e-07	-9.2451			Cytoplasmic Membrane	Membrane	Membrane				yes
OG_2359
NC_003028	COG1624S	15901404	SP_1561	-	hypothetical protein	Hypothetical protein	771		94	1.12948e-08	-7.62437			Cytoplasmic Membrane	Membrane	Membrane			4	yes
NC_003098	COG1624S	15903462	spr1419	-	hypothetical protein	Hypothetical protein	879		108	3.13505e-07	-9.38437			Cytoplasmic Membrane	Membrane	Membrane			4	yes
OG_236
NC_000907	COG0090J	16272721	HI0780	rplB	50S ribosomal protein L2	50S / LSU ribosomal protein L2p (L8e)	822		132	1.0846e-132	-8.00373	hin03010	005198, 016740, 003676	Cytoplasm	Unknown		Cytoplasm		7	yes
NC_003028	COG0090J	15900148	SP_0212	rplB	50S ribosomal protein L2	50S / LSU ribosomal protein L2p (L8e)	834		72	2.72088e-08	-7.44622	spn03010	005198, 016740, 003676	Unknown	Cytoplasm	Cytoplasm			59	yes
NC_003098	COG0090J	15902235	spr0191	rplB	50S ribosomal protein L2	50S / LSU ribosomal protein L2p (L8e)	834		72	2.20742e-07	-10.1332	spr03010		Unknown	Cytoplasm	Cytoplasm			59	yes
NC_007146	COG0090J	68249376	NTHI0941	rplB	50S ribosomal protein L2	50S / LSU ribosomal protein L2p (L8e)	822		130	2.31227e-42	-8.49682	hit03010		Cytoplasm	Unknown		Cytoplasm		7	yes
NC_014147	COG0090J	296113794	MCR_1582	rplB	50S ribosomal protein L2	50S / LSU ribosomal protein L2p (L8e)	828		102	0.000312385	-8.33394	mct03010		Cytoplasm	Unknown	Cytoplasm	Cytoplasm		3	yes
OG_2366
NC_003028	COG3935L	15901417	SP_1575	dnaD	hypothetical protein	Chromosome replication initiation protein dnaD	678		43	5.41398e-07	-6.71583			Cytoplasm	Cytoplasm	Cytoplasm				yes
NC_003098	COG3935L	15903476	spr1433	dnaD	hypothetical protein	Chromosome replication initiation protein dnaD	678		43	8.89685e-07	-9.03526			Cytoplasm	Cytoplasm	Cytoplasm				yes
OG_237
NC_000907	COG0185J	16272722	HI0781	rpsS	30S ribosomal protein S19	30S / SSU ribosomal protein S19p (S15e)	276	DB00560; DB00759	20	1.33291e-19	-5.92573	hin03010		Cytoplasm	Unknown		Cytoplasm		21	yes
NC_003028	COG0185J	15900149	SP_0213	rpsS	30S ribosomal protein S19	30S / SSU ribosomal protein S19p (S15e)	282	DB00560; DB00759	26	1.062e-05	-6.01128	spn03010	005198, 003676,	Cytoplasm	Unknown	Cytoplasm			144	yes
NC_003098	COG0185J	15902236	spr0192	rpsS	30S ribosomal protein S19	30S / SSU ribosomal protein S19p (S15e)	282	DB00560; DB00759	26	2.11717e-06	-8.69826	spr03010		Cytoplasm	Unknown	Cytoplasm			144	yes
NC_007146	COG0185J	68249377	NTHI0942	rpsS	30S ribosomal protein S19	30S / SSU ribosomal protein S19p (S15e)	276	DB00560; DB00759	20	1.14886e-16	-6.94781	hit03010	005198, 003676,	Cytoplasm	Unknown		Cytoplasm		21	yes
NC_014147	COG0185J	296113793	MCR_1581	rpsS	30S ribosomal protein S19	30S / SSU ribosomal protein S19p (S15e)	276	DB00560; DB00759	22	0.00163506	-7.50073	mct03010		Cytoplasm	Unknown	Cytoplasm	Cytoplasm		4	yes
OG_2370
NC_003028	COG4465K	15901426	SP_1584	codY	transcriptional repressor CodY	GTP-sensing transcriptional pleiotropic repressor codY	789		92	1.26025e-08	-7.54958		003676, 000166, 003674	Cytoplasm	Unknown	Cytoplasm			5	yes
NC_003098	COG4465K	15903482	spr1439	codY	transcriptional repressor CodY	GTP-sensing transcriptional pleiotropic repressor codY	789		90	3.37773e-07	-9.31454			Cytoplasm	Cytoplasm	Cytoplasm			5	yes
OG_2372
NC_003028	COG0769M	15901431	SP_1589	-	hypothetical protein	Amino acid ligase; Clustered with an amidotransferase	1344		150	6.66523e-07	-6.04884	spn00300, 00550	000166, 016874,	Cytoplasm	Membrane	Cytoplasm			7	yes
NC_003098	COG0769M	15903486	spr1443	-	hypothetical protein	Amino acid ligase; Clustered with an amidotransferase	1344		148	3.48755e-07	-9.01657	spr00300, 00550		Cytoplasm	Unknown	Cytoplasm			7	yes
OG_2373
NC_003028	COG3442R	15901432	SP_1590	-	hypothetical protein	Putative amidotransferase similar to cobyric acid synthase	783		76	1.9334e-08	-7.52318		3824	Unknown	Extracellular	Cytoplasm			7	yes
NC_003098	COG3442R	15903487	spr1444	cobQ	hypothetical protein	Putative amidotransferase similar to cobyric acid synthase	783		78	1.04809e-06	-8.4353			Unknown	Unknown	Cytoplasm			7	yes
OG_238
NC_000907	COG0091J	16272723	HI0782	rplV	50S ribosomal protein L22	50S / LSU ribosomal protein L22p (L17e)	333	DB00199; DB00207; DB01369	42	2.87259e-39	-6.15232	hin03010	005198, 003676,	Cytoplasm	Cytoplasm		Cytoplasm		3	yes
NC_003028	COG0091J	15900150	SP_0214	rplV	50S ribosomal protein L22	50S / LSU ribosomal protein L22p (L17e)	345	DB00199; DB00207; DB01369	32	3.03116e-06	-6.30079	spn03010	005198, 003676,	Cytoplasm	Cytoplasm	Cytoplasm			10	yes
NC_003098	COG0091J	15902238	spr0194	rplV	50S ribosomal protein L22	50S / LSU ribosomal protein L22p (L17e)	345	DB00199; DB00207; DB01369	32	2.11717e-06	-8.62022	spr03010	005198, 003676,	Cytoplasm	Cytoplasm	Cytoplasm			10	yes
NC_007146	COG0091J	68249378	NTHI0943	rplV	50S ribosomal protein L22	50S / LSU ribosomal protein L22p (L17e)	333	DB00199; DB00207; DB01369	42	2.26168e-25	-7.33438	hit03010	005198, 003676,	Cytoplasm	Cytoplasm		Cytoplasm		3	yes
NC_014147	COG0091J	296113792	MCR_1580	rplV	50S ribosomal protein L22	50S / LSU ribosomal protein L22p (L17e)	330	DB00199; DB00207; DB01369	40	0.000564975	-8.33472	mct03010		Cytoplasm	Cytoplasm	Cytoplasm	Cytoplasm			yes
OG_2382
NC_003028	COG2384R	15901450	SP_1610	-	hypothetical protein	tRNm1A22 methylase	678		60	7.82528e-08	-7.18713		16740	Cytoplasm	Unknown	Cytoplasm			1	yes
NC_003098	COG2384R	15903506	spr1463	-	hypothetical protein	tRNm1A22 methylase	678		60	1.72883e-06	-8.22492			Cytoplasm	Cytoplasm	Cytoplasm			1	yes
OG_2384
NC_003028	COG0204I	15901460	SP_1624	-	acyltransferase	1-acylglycerol-3-phosphate O-acyltransferase (EC 2.3.1.51)	750		79	1.59708e-08	-7.57832	spn00561, 00564	16740	Cytoplasmic Membrane	Unknown	Membrane			3	no
NC_003098	COG0204I	15903508	spr1465	-	hypothetical protein	1-acylglycerol-3-phosphate O-acyltransferase (EC 2.3.1.51)	795		89	0.0225747	-3.64623	spr00561, 00564		Cytoplasmic Membrane	Membrane	Membrane				no
OG_239
NC_000907	COG0092J	16272724	HI0783	rpsC	30S ribosomal protein S3	30S / SSU ribosomal protein S3p (S3e)	708	DB08185	89	6.02674e-90	-8.02526	hin03010		Cytoplasm	Cytoplasm		Cytoplasm		3	yes
NC_003028	COG0092J	15900151	SP_0215	rpsC	30S ribosomal protein S3	30S / SSU ribosomal protein S3p (S3e)	654	DB08185	60	7.82528e-08	-7.18713	spn03010	005198, 003676,	Cytoplasm	Cytoplasm	Cytoplasm			9	yes
NC_003098	COG0092J	15902239	spr0195	rpsC	30S ribosomal protein S3	30S / SSU ribosomal protein S3p (S3e)	654	DB08185	60	3.83047e-07	-9.50657	spr03010		Cytoplasm	Cytoplasm	Cytoplasm			9	yes
NC_007146	COG0092J	68249379	NTHI0945	rpsC	30S ribosomal protein S3	30S / SSU ribosomal protein S3p (S3e)	708	DB08185	93	2.4351e-40	-8.84662	hit03010		Cytoplasm	Cytoplasm		Cytoplasm		3	yes
NC_014147	COG0092J	296113791	MCR_1579	rpsC	30S ribosomal protein S3	30S / SSU ribosomal protein S3p (S3e)	723	DB08185	90	0.00029998	-8.7957	mct03010		Cytoplasm	Cytoplasm	Cytoplasm	Cytoplasm			no
OG_2395
NC_003028	COG1321K	15901474	SP_1638	-	iron-dependent transcriptional regulator	Mn(2+)-dependent transcriptional regulator MntR	651		68	5.41398e-07	-6.46315		043167, 003674,	Cytoplasm	Cytoplasm	Cytoplasm			2	no
NC_003098	COG1321K	15903523	spr1480	marR	iron-dependent transcriptional regulator	Mn(2+)-dependent transcriptional regulator MntR	651		66	0.788009	-0.427004			Cytoplasm	Cytoplasm	Cytoplasm				no
OG_24
NC_000907	COG0465O	16273245	HI1335	ftsH	cell division protein	Cell division protein FtsH (EC 3.4.24)	1908	DB03431; DB04395	78	1.38892e-79	-7.83719		008233, 000166, 016787, 043167,	Cytoplasmic Membrane	Inner Membrane		Cytoplasm		4	yes
NC_000907	COG0465O	16273370	HI1465	-	cell division FtsH-like protein	Cell division protein FtsH (EC 3.4.24)	1146		NA	NA	NA			Cytoplasmic Membrane	Cytoplasm		Cytoplasm			no
NC_003028	COG0465O	15899962	SP_0013	-	cell division protein FtsH	Cell division protein FtsH (EC 3.4.24)	1959		235	2.57144e-10	-8.89832			Cytoplasmic Membrane	Membrane	Membrane			6	yes
NC_003098	COG0465O	15902056	spr0012	ftsH	cell division protein FtsH	Cell division protein FtsH (EC 3.4.24)	1959	DB03431; DB04395	236	2.03804e-07	-9.69445		008233, 000166, 016787, 043167,	Cytoplasmic Membrane	Membrane	Membrane			6	yes
NC_007146	COG0465O	68250004	NTHI1662	ftsH	cell division protein FtsH-like protein	Cell division protein FtsH (EC 3.4.24)	1908	DB03431; DB04395	214	2.23102e-44	-8.05585		008233, 000166, 016787, 043167,	Cytoplasmic Membrane	Inner Membrane		Cytoplasm		4	yes
NC_014147	COG0465O	296112664	MCR_0437	ftsH	cell division protease FtsH	Cell division protein FtsH (EC 3.4.24)	1905	DB03431; DB04395	154	0.000265422	-9.05694			Cytoplasmic Membrane	Inner Membrane	Inner membrane	Cytoplasm			no
OG_240
NC_000907	COG0197J	16272725	HI0784	rplP	50S ribosomal protein L16	50S / LSU ribosomal protein L16p (L10e)	411		56	1.24274e-55	-7.04437	hin03010	005198, 003676,	Cytoplasm	Cytoplasm		Cytoplasm		9	yes
NC_003028	COG0197J	15900152	SP_0216	rplP	50S ribosomal protein L16	50S / LSU ribosomal protein L16p (L10e)	414		48	2.90614e-07	-6.87111	spn03010	005198, 003676,	Cytoplasm	Cytoplasm	Cytoplasm			35	yes
NC_003098	COG0197J	15902240	spr0196	rplP	50S ribosomal protein L16	50S / LSU ribosomal protein L16p (L10e)	414		48	3.90118e-07	-9.55808	spr03010		Cytoplasm	Cytoplasm	Cytoplasm			35	yes
NC_007146	COG0197J	68249380	NTHI0946	rplP	50S ribosomal protein L16	50S / LSU ribosomal protein L16p (L10e)	411		56	5.2543e-31	-7.63525	hit03010		Cytoplasm	Cytoplasm		Cytoplasm		9	yes
NC_014147	COG0197J	296113790	MCR_1578	rplP	50S ribosomal protein L16	50S / LSU ribosomal protein L16p (L10e)	414		52	0.000557228	-8.00169	mct03010		Cytoplasm	Cytoplasm	Cytoplasm	Cytoplasm		6	yes
OG_241
NC_000907	COG0255J	16272726	HI0785	rpmC	50S ribosomal protein L29	50S / LSU ribosomal protein L29p (L35e)	192		20	1.33291e-19	-5.92573	hin03010	5198	Cytoplasm	Cytoplasm		Inner membrane		3	yes
NC_003028	COG0255J	15900153	SP_0217	rpmC	50S ribosomal protein L29	50S / LSU ribosomal protein L29p (L35e)	207		NA	NA	NA	spn03010	5198	Unknown	Cytoplasm	Cytoplasm				no
NC_003098	COG0255J	15902241	spr0197	rpmC	50S ribosomal protein L29	50S / LSU ribosomal protein L29p (L35e)	207		12	3.4218e-05	-7.64381	spr03010	5198	Unknown	Cytoplasm	Cytoplasm			4	yes
NC_007146	COG0255J	68249381	NTHI0947	rpmC	50S ribosomal protein L29	50S / LSU ribosomal protein L29p (L35e)	192		20	5.55412e-16	-6.52496	hit03010		Cytoplasm	Cytoplasm		Inner membrane		3	yes
NC_014147	COG0255J	296113789	MCR_1577	rpmC	50S ribosomal protein L29	50S / LSU ribosomal protein L29p (L35e)	198		16	0.00288618	-6.67715	mct03010		Cytoplasm	Cytoplasm	Cytoplasm	Cytoplasm			no
OG_242
NC_000907	COG0186J	16272727	HI0786	rpsQ	30S ribosomal protein S17	30S / SSU ribosomal protein S17p (S11e)	258	DB08185	40	7.5989e-40	-6.89096	hin03010	005198, 003676,	Cytoplasm	Cytoplasm		Cytoplasm		2	yes
NC_003028	COG0186J	15900154	SP_0218	rpsQ	30S ribosomal protein S17	30S / SSU ribosomal protein S17p (S11e)	261	DB08185	34	2.14585e-06	-6.38568	spn03010		Cytoplasm	Cytoplasm	Cytoplasm			30	yes
NC_003098	COG0186J	15902242	spr0198	rpsQ	30S ribosomal protein S17	30S / SSU ribosomal protein S17p (S11e)	261	DB08185	34	1.78304e-06	-8.40549	spr03010	005198, 003676,	Cytoplasm	Cytoplasm	Cytoplasm			30	yes
NC_007146	COG0186J	68249382	NTHI0948	rpsQ	30S ribosomal protein S17	30S / SSU ribosomal protein S17p (S11e)	258	DB08185	40	6.76858e-24	-7.10335	hit03010		Cytoplasm	Cytoplasm		Cytoplasm		2	yes
NC_014147	COG0186J	296113788	MCR_1576	rpsQ	30S ribosomal protein S17	30S / SSU ribosomal protein S17p (S11e)	273	DB08185	32	0.00082537	-7.61765	mct03010		Cytoplasm	Cytoplasm	Cytoplasm	Cytoplasm			no
OG_2425
NC_003028	COG0736I	15901533	SP_1699	acpS	4'-phosphopantetheinyl transferase	4'-phosphopantetheinyl transferase	363	DB01992; DB04447	28	0.0375194	-2.82015	spn00770	016740, 043167, 005515	Cytoplasm	Cytoplasm	Cytoplasm				no
NC_003098	COG0736I	15903584	spr1541	acpS	4'-phosphopantetheinyl transferase	4'-phosphopantetheinyl transferase	363	DB01992; DB04447	28	1.7075e-06	-8.80135	spr00770	016740, 043167,	Cytoplasm	Cytoplasm	Cytoplasm				no
OG_243
NC_000907	COG0093J	16272729	HI0788	rplN	50S ribosomal protein L14	50S / LSU ribosomal protein L14p (L23e)	372		40	1.82634e-38	-6.56903	hin03010	005198, 003676,	Cytoplasm	Cytoplasm		Cytoplasm		21	yes
NC_003028	COG0093J	15900155	SP_0219	rplN	50S ribosomal protein L14	50S / LSU ribosomal protein L14p (L23e)	369		26	1.062e-05	-6.01128	spn03010	005198, 003676,	Cytoplasm	Cytoplasm	Cytoplasm			245	yes
NC_003098	COG0093J	15902243	spr0199	rplN	50S ribosomal protein L14	50S / LSU ribosomal protein L14p (L23e)	369		26	2.11717e-06	-8.69826	spr03010	005198, 003676,	Cytoplasm	Cytoplasm	Cytoplasm			245	yes
NC_007146	COG0093J	68249384	NTHI0951	rplN	50S ribosomal protein L14	50S / LSU ribosomal protein L14p (L23e)	372		40	4.47291e-26	-7.87413	hit03010	005198, 003676,	Cytoplasm	Cytoplasm		Cytoplasm		21	yes
NC_014147	COG0093J	296113787	MCR_1575	rplN	50S ribosomal protein L14	50S / LSU ribosomal protein L14p (L23e)	369		24	0.00140381	-7.62103	mct03010		Cytoplasm	Cytoplasm	Cytoplasm	Cytoplasm		38	yes
OG_2432
NC_003028	-	15901542	SP_1708	-	hypothetical protein	Hypothetical protein	345		43	0.000197686	-4.6887			Cytoplasmic Membrane	Unknown	Membrane				no
NC_003098	-	15903595	spr1552	-	hypothetical protein	Hypothetical protein	345		43	0.138973	-2.56798			Cytoplasmic Membrane	Membrane	Membrane				no
OG_2433
NC_003028	COG1484L	15901545	SP_1711	-	primosomal protein DnaI	Helicase loader DnaI	897		84	1.12948e-08	-7.66579		166	Cytoplasm	Cytoplasm	Cytoplasm				yes
NC_003098	COG1484L	15903598	spr1555	dnaI	primosomal protein DnaI	Helicase loader DnaI	897		92	5.37506e-07	-8.8419		000166, 004386,	Cytoplasm	Cytoplasm	Cytoplasm				yes
OG_2434
NC_003028	COG3611L	15901546	SP_1712	-	hypothetical protein	Helicase loader DnaB	1170		111	2.93006e-09	-8.06375			Unknown	Cytoplasm	Cytoplasm				yes
NC_003098	COG3611L	15903599	spr1556	dnaB	hypothetical protein	Helicase loader DnaB	1170		107	3.13505e-07	-9.37107			Unknown	Cytoplasm	Cytoplasm				yes
OG_2435
NC_003028	COG1725K	15901548	SP_1714	-	GntR family transcriptional regulator	Transcriptional regulator, GntR family	366		30	4.77749e-06	-6.21059			Unknown	Cytoplasm	Cytoplasm				no
NC_003098	COG1725K	15903601	spr1558	-	hypothetical protein	Transcriptional regulator, GntR family	366		30	0.000635187	-5.51016			Unknown	Cytoplasm	Cytoplasm				no
OG_244
NC_000907	COG0198J	16272730	HI0789	rplX	50S ribosomal protein L24	50S / LSU ribosomal protein L24p (L26e)	312		36	9.81682e-36	-6.74286	hin03010	005198, 003676,	Cytoplasm	Cytoplasm		Cytoplasm		3	yes
NC_003028	COG0198J	15900156	SP_0220	rplX	50S ribosomal protein L24	50S / LSU ribosomal protein L24p (L26e)	306		36	1.56097e-06	-6.46585	spn03010	005198, 003676,	Cytoplasm	Cytoplasm	Cytoplasm			6	yes
NC_003098	COG0198J	15902244	spr0200	rplX	50S ribosomal protein L24	50S / LSU ribosomal protein L24p (L26e)	306		36	1.49809e-06	-8.78528	spr03010	005198, 003676,	Cytoplasm	Cytoplasm	Cytoplasm			6	yes
NC_007146	COG0198J	68249385	NTHI0952	rplX	50S ribosomal protein L24	50S / LSU ribosomal protein L24p (L26e)	312		36	3.40589e-21	-6.3127	hit03010	005198, 003676,	Cytoplasm	Cytoplasm		Cytoplasm		3	yes
NC_014147	COG0198J	296113786	MCR_1574	rplX	50S ribosomal protein L24	50S / LSU ribosomal protein L24p (L26e)	291		32	0.00506605	-5.73334	mct03010		Cytoplasm	Unknown	Cytoplasm	Periplasm			no
OG_2442
NC_003028	COG1621G	15901557	SP_1724	-	sucrose-6-phosphate hydrolase	Sucrose-phosphate hydrolase (EC 3.2.1.26)	1455		155	1.05109e-09	-8.33676	spn00052, 00500	16787	Cytoplasm	Cytoplasm	Cytoplasm			5	no
NC_003098	COG1621G	15903610	spr1568	scrB	sucrose-6-phosphate hydrolase	Sucrose-phosphate hydrolase (EC 3.2.1.26)	1455		149	0.00127164	-5.02857	spr00052, 00500		Cytoplasm	Cytoplasm	Cytoplasm				no
OG_2443
NC_003028	COG1257I	15901559	SP_1726	-	3-hydroxy-3-methylglutaryl-CoA reductase	Hydroxymethylglutaryl-CoA reductase (EC 1.1.1.34)	1275		114	2.49107e-09	-8.10189	spn00900	016491, 048037,	Cytoplasm	Cytoplasm	Cytoplasm				yes
NC_003098	COG1257I	15903612	spr1570	mvaA	3-hydroxy-3-methylglutaryl-CoA reductase	Hydroxymethylglutaryl-CoA reductase (EC 1.1.1.34)	1275	DB01907; DB01992; DB03169; DB03518; DB03785	112	2.24992e-07	-9.67685	spr00900		Cytoplasm	Unknown	Cytoplasm				yes
OG_2444
NC_003028	COG3425I	15901560	SP_1727	-	hydroxymethylglutaryl-CoA synthase	Hydroxymethylglutaryl-CoA synthase (EC 2.3.3.10)	1197		130	2.24784e-09	-8.08478	spn00072, 00280, 00650, 00900	003824, 016740,	Unknown	Cytoplasm	Cytoplasm			2	yes	3157
NC_003098	COG3425I	15903613	spr1571	mvaS	hydroxymethylglutaryl-CoA synthase	Hydroxymethylglutaryl-CoA synthase (EC 2.3.3.10)	1197	DB02039; DB03059; DB03169	127	2.03804e-07	-10.024	spr00072, 00280, 00650, 00900		Unknown	Cytoplasm	Cytoplasm			2	yes	3157
OG_2448
NC_003028	COG2815S	15901564	SP_1732	-	serine/threonine protein kinase	Serine/threonine protein kinase PrkC, regulator of stationary phase	1980		210	2.57144e-10	-8.97749		016740, 000166, 008144, 031406,	Cytoplasmic Membrane	Cytoplasm	Cytoplasm			1	no
NC_003098	COG2815S	15903619	spr1577	pkn2	serine/threonine protein kinase	Serine/threonine protein kinase PrkC, regulator of stationary phase	1980		214	0.81077	0.618437			Cytoplasmic Membrane	Membrane	Cytoplasm				no
OG_2449
NC_003028	COG1758K	15901569	SP_1737	-	DNA-directed RNA polymerase subunit omega	DNA-directed RNA polymerase omega subunit (EC 2.7.7.6)	312		18	0.00057941	-4.66636	spn00230, 00240, 03020	016740, 003676,	Cytoplasm	Cytoplasm	Cytoplasm			5	no
NC_003098	COG1758K	15903624	spr1582	-	DNA-directed RNA polymerase subunit omega	DNA-directed RNA polymerase omega subunit (EC 2.7.7.6)	315		18	0.182864	-2.41055	spr00230, 00240, 03020		Cytoplasm	Cytoplasm	Cytoplasm				no
OG_245
NC_000907	COG0094J	30995402	HI0790	rplE	50S ribosomal protein L5	50S / LSU ribosomal protein L5p (L11e)	429		60	9.28383e-60	-7.14222	hin03010	005198, 003676,	Cytoplasm	Cytoplasm		Cytoplasm		13	yes
NC_003028	COG0094J	15900157	SP_0221	rplE	50S ribosomal protein L5	50S / LSU ribosomal protein L5p (L11e)	543		50	2.29057e-07	-6.92882	spn03010	005198, 003676,	Cytoplasm	Unknown	Cytoplasm			25	yes
NC_003098	COG0094J	15902245	spr0201	rplE	50S ribosomal protein L5	50S / LSU ribosomal protein L5p (L11e)	543		50	9.36139e-07	-8.75136	spr03010		Cytoplasm	Cytoplasm	Cytoplasm			25	yes
NC_007146	COG0094J	68249386	NTHI0953	rplE	50S ribosomal protein L5	50S / LSU ribosomal protein L5p (L11e)	540		74	3.20407e-34	-7.97462	hit03010	005198, 003676,	Cytoplasm	Cytoplasm		Cytoplasm		3	yes
NC_014147	COG0094J	296113785	MCR_1573	rplE	50S ribosomal protein L5	50S / LSU ribosomal protein L5p (L11e)	537		44	0.000736113	-7.50735	mct03010		Cytoplasm	Cytoplasm	Cytoplasm	Cytoplasm			yes
OG_2456
NC_003028	COG1161R	15901581	SP_1749	-	GTP-binding protein YqeH	GTP-binding protein YqeH, required for biogenesis of 30S ribosome subunit	1107		119	2.02592e-09	-8.16329		166	Cytoplasmic Membrane	Cytoplasm	Cytoplasm			5	yes
NC_003098	COG1161R	15903636	spr1594	-	GTP-binding protein YqeH	GTP-binding protein YqeH, required for biogenesis of 30S ribosome subunit	1107		119	2.0795e-07	-9.98583			Cytoplasmic Membrane	Cytoplasm	Cytoplasm			5	yes
OG_2457
NC_003028	COG2179R	15901582	SP_1750	-	hypothetical protein	Hydrolase, HAD subfamily IIIA	528		43	5.41398e-07	-6.71583			Unknown	Cytoplasm	Cytoplasm			1	yes
NC_003098	COG2179R	15903637	spr1595	-	hypothetical protein	Hydrolase, HAD subfamily IIIA	591		47	1.75706e-06	-8.29311			Cytoplasm	Cytoplasm	Cytoplasm			1	yes
OG_246
NC_000907	COG0199J	16272732	HI0791	rpsN	30S ribosomal protein S14	30S / SSU ribosomal protein S14p (S29e)	306	DB00560; DB00759	28	5.68694e-27	-6.39139	hin03010		Cytoplasm	Cytoplasm		Cytoplasm		3	yes
NC_003028	COG0199J	15900158	SP_0222	rpsN	30S ribosomal protein S14	30S / SSU ribosomal protein S14p (S29e)	270	DB00560; DB00759	34	2.14585e-06	-6.38568	spn03010		Cytoplasm	Unknown	Cytoplasm			25	yes
NC_003098	COG0199J	15902246	spr0202	rpsN	30S ribosomal protein S14	30S / SSU ribosomal protein S14p (S29e)	270	DB00560; DB00759	34	9.37744e-07	-9.07265	spr03010	005198, 003676,	Cytoplasm	Cytoplasm	Cytoplasm			25	yes
NC_007146	COG0199J	68249387	NTHI0954	rpsN	30S ribosomal protein S14	30S / SSU ribosomal protein S14p (S29e)	306	DB00560; DB00759	28	3.56143e-21	-7.97529	hit03010		Cytoplasm	Cytoplasm		Cytoplasm		3	yes
NC_014147	COG0199J	296113784	MCR_1572	rpsN	30S ribosomal protein S14	30S / SSU ribosomal protein S14p (S29e)	306	DB00560; DB00759	42	0.00369699	-6.05868	mct03010		Cytoplasm	Cytoplasm	Cytoplasm	Cytoplasm			no
OG_247
NC_000907	COG0096J	16272733	HI0792	rpsH	30S ribosomal protein S8	30S / SSU ribosomal protein S8p (S15Ae)	393	DB08185	56	1.90559e-57	-7.3663	hin03010		Cytoplasm	Cytoplasm		Cytoplasm		3	yes
NC_003028	COG0096J	15900160	SP_0224	rpsH	30S ribosomal protein S8	30S / SSU ribosomal protein S8p (S15Ae)	399	DB08185	40	8.61636e-07	-6.61395	spn03010	005198, 003676,	Cytoplasm	Cytoplasm	Cytoplasm			11	yes
NC_003098	COG0096J	15902247	spr0203	rpsH	30S ribosomal protein S8	30S / SSU ribosomal protein S8p (S15Ae)	399	DB08185	40	6.08465e-07	-9.00118	spr03010	005198, 003676,	Cytoplasm	Cytoplasm	Cytoplasm			11	yes
NC_007146	COG0096J	68249388	NTHI0955	rpsH	30S ribosomal protein S8	30S / SSU ribosomal protein S8p (S15Ae)	393	DB08185	56	2.99486e-30	-7.47394	hit03010		Cytoplasm	Cytoplasm		Cytoplasm		3	yes
NC_014147	COG0096J	296113783	MCR_1571	rpsH	30S ribosomal protein S8	30S / SSU ribosomal protein S8p (S15Ae)	399	DB08185	52	0.000390187	-8.70509	mct03010		Cytoplasm	Cytoplasm	Cytoplasm	Inner membrane			no
OG_248
NC_000907	COG0097J	16272734	HI0793	rplF	50S ribosomal protein L6	50S / LSU ribosomal protein L6p (L9e)	534		73	4.799e-74	-7.74286	hin03010		Cytoplasm	Cytoplasm		Cytoplasm		3	yes
NC_003028	COG0097J	15900161	SP_0225	rplF	50S ribosomal protein L6	50S / LSU ribosomal protein L6p (L9e)	537		58	9.40519e-08	-7.13904	spn03010	005198, 003676,	Cytoplasm	Cytoplasm	Cytoplasm			2	yes
NC_003098	COG0097J	15902248	spr0204	rplF	50S ribosomal protein L6	50S / LSU ribosomal protein L6p (L9e)	537		58	9.41553e-05	-6.25313	spr03010	005198, 003676,	Cytoplasm	Cytoplasm	Cytoplasm				no
NC_007146	COG0097J	68249389	NTHI0956	rplF	50S ribosomal protein L6	50S / LSU ribosomal protein L6p (L9e)	534		74	3.20407e-34	-7.52805	hit03010	005198, 003676,	Cytoplasm	Cytoplasm		Cytoplasm		3	yes
NC_014147	COG0097J	296113782	MCR_1570	rplF	50S ribosomal protein L6	50S / LSU ribosomal protein L6p (L9e)	534		74	0.000292884	-9.20599	mct03010		Cytoplasm	Unknown	Cytoplasm	Cytoplasm			no
OG_2481
NC_003028	COG2856E	15901638	SP_1809	-	transcriptional regulator	Transcriptional regulator	1152		190	4.79757e-10	-8.62879		3676	Cytoplasm	Cytoplasm	Cytoplasm				yes
NC_003098	COG2856E	15903671	spr1629	-	transcriptional regulator	Transcriptional regulator	1152		190	8.50643e-07	-8.32518			Cytoplasm	Cytoplasm	Cytoplasm				yes
OG_249
NC_000907	COG0256J	16272735	HI0794	rplR	50S ribosomal protein L18	50S / LSU ribosomal protein L18p (L5e)	354		38	8.62434e-38	-6.81881	hin03010	005198, 003676,	Cytoplasm	Cytoplasm		Cytoplasm		3	yes
NC_003028	COG0256J	15900162	SP_0226	rplR	50S ribosomal protein L18	50S / LSU ribosomal protein L18p (L5e)	357		30	4.77749e-06	-6.21059	spn03010	005198, 003676,	Cytoplasm	Cytoplasm	Cytoplasm			12	yes
NC_003098	COG0256J	15902249	spr0205	rplR	50S ribosomal protein L18	50S / LSU ribosomal protein L18p (L5e)	357		30	1.36421e-06	-8.89756	spr03010	005198, 003676,	Cytoplasm	Unknown	Cytoplasm			12	yes
NC_007146	COG0256J	68249390	NTHI0957	rplR	50S ribosomal protein L18	50S / LSU ribosomal protein L18p (L5e)	354		35	3.21623e-21	-6.47415	hit03010	005198, 003676,	Cytoplasm	Cytoplasm		Cytoplasm		3	yes
NC_014147	COG0256J	296113781	MCR_1569	rplR	50S ribosomal protein L18	50S / LSU ribosomal protein L18p (L5e)	351		34	0.000748873	-8.10645	mct03010		Cytoplasm	Cytoplasm	Cytoplasm	Cytoplasm			no
OG_2491
NC_003028	-	15901665	SP_1836	-	hypothetical protein	Hypothetical protein	177		24	0.893617	0.317543			Unknown	Unknown	Cytoplasm				no
NC_003098	-	15903695	spr1653	-	hypothetical protein	Hypothetical protein	177		24	0.781094	-0.477858			Extracellular	Extracellular	Cytoplasm				no
OG_2492
NC_003028	COG0399M	15901666	SP_1837	-	capsular polysaccharide biosynthesis protein	UDP-4-amino-4-deoxy-β-L-arabinose:2-oxoglutarate aminotransferase (EC 2.6.1)	1227		130	1.3188e-09	-8.28982			Cytoplasm	Membrane	Cytoplasm				no
NC_003098	COG0399M	15903696	spr1654	-	capsular polysaccharide biosynthesis protein	UDP-4-amino-4-deoxy-β-L-arabinose:2-oxoglutarate aminotransferase (EC 2.6.1)	1254		134	0.00171143	-4.89186			Cytoplasm	Unknown	Cytoplasm				no
OG_25
NC_000907	COG0294H	16273246	HI1336	fol1	dihydropteroate synthase	Dihydropteroate synthase (EC 2.5.1.15)	828		NA	NA	NA	hin00790		Cytoplasm	Cytoplasm		Cytoplasm			no
NC_000907	COG0294H	16273369	HI1464	fol2	dihydropteroate synthase	Dihydropteroate synthase (EC 2.5.1.15)	828		NA	NA	NA			Cytoplasm	Cytoplasm		Cytoplasm			no
NC_003028	COG0294H	15900223	SP_0289	-	dihydropteroate synthase	Dihydropteroate synthase (EC 2.5.1.15)	945		82	1.33045e-08	-7.63143	spn00790	016740, 005515, 043167	Cytoplasm	Cytoplasm	Cytoplasm				yes
NC_003098	COG0294H	15902310	spr0266	sulA	dihydropteroate synthase	Dihydropteroate synthase (EC 2.5.1.15)	945		74	3.59051e-07	-9.30776	spr00790	016740, 043167,	Cytoplasm	Cytoplasm	Cytoplasm				yes
NC_007146	COG0294H	68250005	NTHI1663	folP	dihydropteroate synthase	Dihydropteroate synthase (EC 2.5.1.15)	831	DB00259; DB00263; DB00576; DB00634; DB01015; DB01298; DB01581; DB01582; DB06729	98	8.93602e-39	-8.37353	hit00790	16740	Cytoplasm	Cytoplasm		Cytoplasm		3	no
NC_014147	COG0294H	296112907	MCR_0684	folP	dihydropteroate synthase	Dihydropteroate synthase (EC 2.5.1.15)	891	DB00259; DB00263; DB00576; DB00634; DB01015; DB01298; DB01581; DB01582; DB06729	88	0.000268611	-9.04899	mct00790		Cytoplasm	Cytoplasm	Cytoplasm	Inner membrane			no
OG_250
NC_000907	COG0098J	16272736	HI0795	rpsE	30S ribosomal protein S5	30S / SSU ribosomal protein S5p (S2e)	501	DB08185	64	7.03245e-64	-7.23385	hin03010	005198, 003676,	Cytoplasm	Cytoplasm		Cytoplasm		5	yes
NC_003028	COG0098J	15900163	SP_0227	rpsE	30S ribosomal protein S5	30S / SSU ribosomal protein S5p (S2e)	495	DB08185	38	1.14024e-06	-6.5418	spn03010	005198, 003676,	Cytoplasm	Cytoplasm	Cytoplasm			12	yes
NC_003098	COG0098J	15902250	spr0206	rpsE	30S ribosomal protein S5	30S / SSU ribosomal protein S5p (S2e)	495	DB08185	38	5.30588e-06	-7.90159	spr03010	005198, 003676,	Cytoplasm	Cytoplasm	Cytoplasm			12	yes
NC_007146	COG0098J	68249391	NTHI0958	rpsE	30S ribosomal protein S5	30S / SSU ribosomal protein S5p (S2e)	501	DB08185	64	3.51121e-34	-8.53216	hit03010	005198, 003676,	Cytoplasm	Cytoplasm		Cytoplasm		5	yes
NC_014147	COG0098J	296113780	MCR_1568	rpsE	30S ribosomal protein S5	30S / SSU ribosomal protein S5p (S2e)	498	DB08185	50	0.000400392	-8.26211	mct03010		Cytoplasm	Cytoplasm	Cytoplasm	Cytoplasm		5	yes
OG_251
NC_000907	COG1841J	16272737	HI0796	rpmD	50S ribosomal protein L30	50S / LSU ribosomal protein L30p (L7e)	180		32	2.60231e-32	-6.5778	hin03010	5198	Cytoplasm	Cytoplasm		Cytoplasm		4	yes
NC_003028	COG1841J	15900164	SP_0228	rpmD	50S ribosomal protein L30	50S / LSU ribosomal protein L30p (L7e)	183		24	1.62738e-05	-5.90025	spn03010		Cytoplasm	Cytoplasm	Cytoplasm			5	yes
NC_003098	COG1841J	15902251	spr0207	rpmD	50S ribosomal protein L30	50S / LSU ribosomal protein L30p (L7e)	183		26	4.30066e-06	-8.33072	spr03010	5198	Cytoplasm	Unknown	Cytoplasm			5	yes
NC_007146	COG1841J	68249392	NTHI0959	rpmD	50S ribosomal protein L30	50S / LSU ribosomal protein L30p (L7e)	180		30	1.42738e-20	-7.4467	hit03010		Cytoplasm	Cytoplasm		Cytoplasm		3	yes
NC_014147	COG1841J	296113779	MCR_1567	rpmD	50S ribosomal protein L30	50S / LSU ribosomal protein L30p (L7e)	180		18	0.00236798	-7.2251	mct03010		Cytoplasm	Cytoplasm	Cytoplasm	Cytoplasm		1	no
OG_2517
NC_003028	COG0366G	15901711	SP_1883	-	dextran glucosidase DexS	Trehalosphosphate hydrolase (EC 3.2.1.93)	1626		172	4.59611e-10	-8.69102	spn00500	003824, 016787, 043167	Cytoplasm	Cytoplasm	Cytoplasm			3	no
NC_003098	COG0366G	15903740	spr1698	dexS	dextran glucosidase	Trehalosphosphate hydrolase (EC 3.2.1.93)	1626		170	0.0157721	-3.82393	spr00500	003824, 016787, 043167	Cytoplasm	Cytoplasm	Cytoplasm				no
OG_252
NC_000907	COG0200J	16272738	HI0797	rplO	50S ribosomal protein L15	50S / LSU ribosomal protein L15p (L27Ae)	435		64	7.03245e-64	-6.97082	hin03010	005198, 003676,	Cytoplasm	Cytoplasm		Cytoplasm		2	yes
NC_003028	COG0200J	15900165	SP_0229	rplO	50S ribosomal protein L15	50S / LSU ribosomal protein L15p (L27Ae)	441		40	0.000839361	-4.22281	spn03010		Unknown	Cytoplasm	Cytoplasm				no
NC_003098	COG0200J	15902252	spr0208	rplO	50S ribosomal protein L15	50S / LSU ribosomal protein L15p (L27Ae)	441		40	1.0672e-06	-8.63376	spr03010	005198, 003676,	Unknown	Cytoplasm	Cytoplasm			26	yes
NC_007146	COG0200J	68249393	NTHI0960	rplO	50S ribosomal protein L15	50S / LSU ribosomal protein L15p (L27Ae)	435		66	7.77139e-34	-8.33447	hit03010		Cytoplasm	Cytoplasm		Cytoplasm		2	yes
NC_014147	COG0200J	296113778	MCR_1566	rplO	50S ribosomal protein L15	50S / LSU ribosomal protein L15p (L27Ae)	441		54	0.000374177	-8.75853	mct03010		Cytoplasm	Unknown	Cytoplasm	Cytoplasm			no
OG_253
NC_000907	COG0201U	16272739	HI0798	secY	preprotein translocase subunit SecY	Preprotein translocase secY subunit (TC 3.A.5.1.1)	1326		206	1.84701e-205	-9.2269	hin03010, 03060, 03070	5215	Cytoplasmic Membrane	Inner Membrane		Inner membrane		3	yes
NC_003028	COG0201U	15900166	SP_0230	secY	preprotein translocase subunit SecY	Preprotein translocase secY subunit (TC 3.A.5.1.1)	1311		188	4.99864e-10	-8.61676	spn03060, 03070	5215	Cytoplasmic Membrane	Membrane	Membrane			3	no
NC_003098	COG0201U	15902253	spr0209	secY	preprotein translocase subunit SecY	Preprotein translocase secY subunit (TC 3.A.5.1.1)	1311		188	0.000414587	-5.51964	spr03060, 03070		Cytoplasmic Membrane	Membrane	Membrane				no
NC_007146	COG0201U	68249394	NTHI0961	secY	preprotein translocase subunit SecY	Preprotein translocase secY subunit (TC 3.A.5.1.1)	1326		204	2.68756e-40	-7.21837	hit03060	5215	Cytoplasmic Membrane	Inner Membrane		Inner membrane		3	yes
NC_014147	COG0201U	296113777	MCR_1565	secY	protein translocase subunit SecY	Preprotein translocase secY subunit (TC 3.A.5.1.1)	1242		198	0.000265422	-9.6645	mct03060, 03070		Cytoplasmic Membrane	Inner Membrane	Inner membrane	Inner membrane			no
OG_254
NC_000907	-	16272741	HI0799	rpsM	30S ribosomal protein S13	30S / SSU ribosomal protein S13p (S18e)	369	DB00560	58	1.07508e-57	-7.09413	hin03010		Cytoplasm	Cytoplasm		Cytoplasm		3	yes
NC_003028	COG0099J	15900170	SP_0234	rpsM	30S ribosomal protein S13	30S / SSU ribosomal protein S13p (S18e)	366	DB00560	34	2.14585e-06	-6.38568	spn03010	005198, 003676,	Cytoplasm	Unknown	Cytoplasm			41	yes
NC_003098	COG0099J	15902257	spr0213	rpsM	30S ribosomal protein S13	30S / SSU ribosomal protein S13p (S18e)	366	DB00560	36	2.52996e-06	-8.34391	spr03010		Cytoplasm	Cytoplasm	Cytoplasm			41	yes
NC_007146	COG0099J	68249395	NTHI0962	rpsM	30S ribosomal protein S13	30S / SSU ribosomal protein S13p (S18e)	357	DB00560	54	3.1998e-31	-8.30561	hit03010		Cytoplasm	Cytoplasm		Cytoplasm		4	yes
NC_014147	COG0099J	296113776	MCR_1564	rpsM	30S ribosomal protein S13	30S / SSU ribosomal protein S13p (S18e)	357	DB00560	39	0.000917039	-7.36224	mct03010		Cytoplasm	Cytoplasm	Cytoplasm	Cytoplasm		3	yes
OG_255
NC_000907	COG0100J	16272742	HI0800	rpS11	30S ribosomal protein S11	30S / SSU ribosomal protein S11p (S14e)	390		48	4.42453e-48	-7.14812	hin03010		Cytoplasm	Cytoplasm		Cytoplasm		4	yes
NC_003028	COG0100J	15900171	SP_0235	-	30S ribosomal protein S11	30S / SSU ribosomal protein S11p (S14e)	384		40	8.61636e-07	-6.61395	spn03010		Cytoplasm	Cytoplasm	Cytoplasm			181	yes
NC_003098	COG0100J	15902258	spr0214	rpsK	30S ribosomal protein S11	30S / SSU ribosomal protein S11p (S14e)	384	DB08185	40	1.0672e-06	-8.63376	spr03010	005198, 003676,	Cytoplasm	Cytoplasm	Cytoplasm			181	yes
NC_007146	COG0100J	68249396	NTHI0963	rpsK	30S ribosomal protein S11	30S / SSU ribosomal protein S11p (S14e)	390	DB08185	48	3.32164e-29	-7.91414	hit03010		Cytoplasm	Cytoplasm		Cytoplasm		7	yes
NC_014147	COG0100J	296113775	MCR_1563	rpsK	30S ribosomal protein S11	30S / SSU ribosomal protein S11p (S14e)	393	DB08185	40	0.000564975	-8.33472	mct03010		Cytoplasm	Unknown	Cytoplasm	Cytoplasm		18	yes
OG_2554
NC_003028	COG1316K	15901766	SP_1942	-	transcriptional regulator	Cell envelope associated transcriptional attenuator LytCpsPsr, subfamily F2	1017		135	3.01051e-09	-7.96202			Cytoplasmic Membrane	Membrane	Extracellular				yes
NC_003098	COG1316K	15903801	spr1759	lytR	transcriptional regulator	Cell envelope associated transcriptional attenuator LytCpsPsr, subfamily F2	1017		136	8.90495e-06	-7.17724			Cytoplasmic Membrane	Membrane	Extracellular				yes
OG_256
NC_000907	COG0522J	16272743	HI0801	rpsD	30S ribosomal protein S4	30S / SSU ribosomal protein S4p (S9e)	621	DB00254; DB00256; DB00453; DB00595; DB00618; DB01017	82	4.84926e-83	-7.90845	hin03010		Cytoplasm	Cytoplasm		Cytoplasm		3	yes
NC_003028	COG0522J	15900029	SP_0085	rpsD	30S ribosomal protein S4	30S / SSU ribosomal protein S4p (S9e)	612	DB00254; DB00256; DB00453; DB00595; DB00618; DB01017	54	1.43275e-07	-7.03775	spn03010	005198, 003676,	Cytoplasm	Cytoplasm	Cytoplasm			7	yes
NC_003098	COG0522J	15902122	spr0078	rpsD	30S ribosomal protein S4	30S / SSU ribosomal protein S4p (S9e)	612	DB00254; DB00256; DB00453; DB00595; DB00618; DB01017	54	7.72903e-07	-8.80537	spr03010		Cytoplasm	Cytoplasm	Cytoplasm			7	yes
NC_007146	COG0522J	68249397	NTHI0964	rpsD	30S ribosomal protein S4	30S / SSU ribosomal protein S4p (S9e)	621	DB00254; DB00256; DB00453; DB00595; DB00618; DB01017	82	2.60648e-38	-8.35541	hit03010		Cytoplasm	Cytoplasm		Cytoplasm		3	yes
NC_014147	COG0522J	296113774	MCR_1562	rpsD	30S ribosomal protein S4	30S / SSU ribosomal protein S4p (S9e)	642	DB00254; DB00256; DB00453; DB00595; DB00618; DB01017	76	0.00225845	-6.33016	mct03010		Cytoplasm	Cytoplasm	Cytoplasm	Cytoplasm			no
OG_257
NC_000907	COG0202K	16272744	HI0802	rpoA	DNA-directed RNA polymerase subunit alpha	DNA-directed RNA polymerase alpha subunit (EC 2.7.7.6)	987	DB00615	141	1.27066e-141	-8.68316	hin00230, 00240, 03020	016740, 003676, 005515	Cytoplasm	Cytoplasm		Cytoplasm		2	yes
NC_003028	COG0202K	15900172	SP_0236	-	DNA-directed RNA polymerase subunit alpha	DNA-directed RNA polymerase alpha subunit (EC 2.7.7.6)	936		104	3.9101e-09	-7.97064	spn00230, 00240, 03020	016740, 003676, 005515	Cytoplasm	Cytoplasm	Cytoplasm			4	yes
NC_003098	COG0202K	15902259	spr0215	rpoA	DNA-directed RNA polymerase subunit alpha	DNA-directed RNA polymerase alpha subunit (EC 2.7.7.6)	936	DB00615	104	2.03804e-07	-10.6576	spr00230, 00240, 03020	016740, 003676, 005515	Cytoplasm	Cytoplasm	Cytoplasm			4	yes
NC_007146	COG0202K	68249398	NTHI0965	rpoA	DNA-directed RNA polymerase subunit alpha	DNA-directed RNA polymerase alpha subunit (EC 2.7.7.6)	987	DB00615	140	8.50129e-39	-7.55105	hit00230, 00240, 03020	016740, 003676, 005515	Cytoplasm	Cytoplasm		Cytoplasm		2	yes
NC_014147	COG0202K	296113773	MCR_1561	rpoA	DNA-directed RNA polymerase subunit alpha	DNA-directed RNA polymerase alpha subunit (EC 2.7.7.6)	1005	DB00615	112	0.000265422	-9.79735	mct00230, 00240, 03020		Cytoplasm	Cytoplasm	Cytoplasm	Cytoplasm			no
OG_2575
NC_003028	COG0706U	15901798	SP_1975	-	OxaA-like protein precursor	Inner membrane protein translocase component YidC, OxaA protein	927		90	7.94955e-09	-7.76419	spn03060, 03070		Cytoplasmic Membrane	Membrane	Membrane				yes	5018
NC_003098	COG0706U	15903832	spr1790	-	OxaA-like protein precursor	Inner membrane protein translocase component YidC, OxaA protein	927		84	2.22276e-06	-7.92842	spr03060, 03070		Cytoplasmic Membrane	Membrane	Membrane				yes	5018
OG_258
NC_000907	COG0203J	16272745	HI0803	rplQ	50S ribosomal protein L17	50S / LSU ribosomal protein L17p	387		60	3.29171e-58	-6.65679	hin03010	5198	Cytoplasm	Cytoplasm		Cytoplasm		8	yes
NC_003028	COG0203J	15900173	SP_0237	rplQ	50S ribosomal protein L17	50S / LSU ribosomal protein L17p	387		44	4.77037e-07	-6.74825	spn03010	5198	Cytoplasm	Cytoplasm	Cytoplasm			7	yes
NC_003098	COG0203J	15902260	spr0216	rplQ	50S ribosomal protein L17	50S / LSU ribosomal protein L17p	387		46	7.53808e-07	-9.13042	spr03010		Cytoplasm	Cytoplasm	Cytoplasm			7	yes
NC_007146	COG0203J	68249399	NTHI0966	rplQ	50S ribosomal protein L17	50S / LSU ribosomal protein L17p	387		60	1.21484e-30	-7.81488	hit03010	5198	Cytoplasm	Cytoplasm		Cytoplasm		8	yes
NC_014147	COG0203J	296113772	MCR_1560	rplQ	50S ribosomal protein L17	50S / LSU ribosomal protein L17p	291		30	0.000935207	-7.93137	mct03010		Cytoplasm	Cytoplasm	Cytoplasm	Cytoplasm		10	yes
OG_2583
NC_003028	COG1658L	15901813	SP_1990	-	primase-like protein	Ribonuclease M5 (EC 3.1.26.8)	561		38	1.14024e-06	-6.5418			Cytoplasm	Cytoplasm	Cytoplasm			3	yes
NC_003098	COG1658L	15903846	spr1804	-	primase-related protein	Ribonuclease M5 (EC 3.1.26.8)	561		42	5.38687e-07	-9.36963			Cytoplasm	Cytoplasm	Cytoplasm			3	yes
OG_259
NC_000907	COG0233J	16272749	HI0808	frr	ribosome recycling factor	Ribosome recycling factor	558	DB04082	68	2.57055e-67	-7.32001			Cytoplasm	Cytoplasm		Cytoplasm		3	yes
NC_003028	COG0233J	15900824	SP_0945	frr	ribosome recycling factor	Ribosome recycling factor	558	DB04082	46	3.69718e-07	-6.81098			Cytoplasm	Cytoplasm	Cytoplasm			5	yes
NC_003098	COG0233J	15902890	spr0846	frr	ribosome recycling factor	Ribosome recycling factor	558	DB04082	48	6.65941e-07	-9.19054			Cytoplasm	Cytoplasm	Cytoplasm			5	yes
NC_007146	COG0233J	68249403	NTHI0972	frr	ribosome recycling factor	Ribosome recycling factor	558	DB04082	68	8.45798e-30	-6.80216			Cytoplasm	Cytoplasm		Cytoplasm		2	yes
NC_014147	COG0233J	296112767	MCR_0540	frr	ribosome recycling factor	Ribosome recycling factor	555	DB04082	62	0.000327259	-8.56697			Cytoplasm	Cytoplasm	Cytoplasm	Cytoplasm			no
OG_2593
NC_003028	COG0690U	15901831	SP_2008	secE	preprotein translocase subunit SecE	Preprotein translocase subunit SecE (TC 3.A.5.1.1)	177		20	8.18657e-05	-5.44136	spn03060, 03070		Cytoplasmic Membrane	Cytoplasm	Membrane				yes
NC_003098	COG0690U	15903863	spr1821	secE	preprotein translocase subunit SecE	Preprotein translocase subunit SecE (TC 3.A.5.1.1)	177		20	5.17922e-06	-8.33569	spr03060, 03070	5215	Cytoplasmic Membrane	Unknown	Membrane				yes
OG_2594
NC_003028	COG0267J	15901832	SP_2009	rpmG	50S ribosomal protein L33	50S / LSU ribosomal protein L33p	153		20	0.00484306	-3.86231	spn03010		Unknown	Extracellular	Cytoplasm				no
NC_003098	COG0267J	15903864	spr1822	rpmG	50S ribosomal protein L33	50S / LSU ribosomal protein L33p	153		20	5.26389e-05	-6.8042	spr03010	5198	Unknown	Extracellular	Cytoplasm				no
OG_26
NC_000907	COG1109G	16273247	HI1337	glmM	phosphoglucosamine mutase	Phosphoglucosamine mutase (EC 5.4.2.10)	1338		NA	NA	NA	hin00520		Cytoplasm	Cytoplasm		Cytoplasm			no
NC_000907	COG1109G	16273368	HI1463	glmM	phosphoglucosamine mutase	Phosphoglucosamine mutase (EC 5.4.2.10)	1338		NA	NA	NA	hin00520		Cytoplasm	Cytoplasm		Cytoplasm			no
NC_003028	COG1109G	15901402	SP_1559	glmM	phosphoglucosamine mutase	Phosphoglucosamine mutase (EC 5.4.2.10)	1353		127	2.52517e-09	-8.05136	spn00520	016853, 043167,	Cytoplasm	Cytoplasm	Cytoplasm			5	yes
NC_003098	COG1109G	15903460	spr1417	glmM	phosphoglucosamine mutase	Phosphoglucosamine mutase (EC 5.4.2.10)	1353		130	2.58254e-06	-7.81668	spr00520		Cytoplasm	Cytoplasm	Cytoplasm			5	yes
NC_007146	COG1109G	68250006	NTHI1664	glmM	phosphoglucosamine mutase	Phosphoglucosamine mutase (EC 5.4.2.10)	1338		169	1.00623e-40	-7.67588	hit00520	016853, 043167,	Cytoplasm	Cytoplasm		Cytoplasm		7	yes
NC_014147	COG1109G	296112923	MCR_0700	glmM	phosphoglucosamine mutase	Phosphoglucosamine mutase (EC 5.4.2.10)	1356		156	0.000292884	-8.45307	mct00520		Cytoplasm	Cytoplasm	Cytoplasm	Cytoplasm			no
OG_261
NC_000907	COG1210M	16272753	HI0812	galU	glucosephosphate uridylyltransferase	UTP-glucose-1-phosphate uridylyltransferase (EC 2.7.7.9)	888		106	0.0500611	0.294978	hin00040, 00052, 00500, 00520		Cytoplasm	Cytoplasm		Cytoplasm			no	7360
NC_003028	COG1210M	15901907	SP_2092	-	UTP-glucose-1-phosphate uridylyltransferase	UTP-glucose-1-phosphate uridylyltransferase (EC 2.7.7.9)	900		71	2.9314e-08	-7.42632	spn00040, 00052, 00500, 00520	16740	Cytoplasm	Cytoplasm	Extracellular			15	yes	7360
NC_003098	COG1210M	15903944	spr1903	galU	UTP-glucose-1-phosphate uridylyltransferase	UTP-glucose-1-phosphate uridylyltransferase (EC 2.7.7.9)	900		84	2.22276e-06	-7.90599	spr00040, 00052, 00500, 00520	16740	Cytoplasm	Cytoplasm	Extracellular			15	yes	7360
NC_007146	COG1210M	68249407	NTHI0976	galU	UTP-glucose-1-phosphate uridylyltransferase	UTP-glucose-1-phosphate uridylyltransferase (EC 2.7.7.9)	888		104	0.0128021	1.86996	hit00040, 00052, 00500, 00520		Cytoplasm	Cytoplasm		Cytoplasm			no	7360
NC_014147	COG1210M	296114020	MCR_1809	galU	UTP-glucose-1-phosphate uridylyltransferase	UTP-glucose-1-phosphate uridylyltransferase (EC 2.7.7.9)	873		94	0.868427	3.17387	mct00040, 00052, 00500, 00520		Cytoplasm	Periplasmic	Cytoplasm	Cytoplasm			no	7360
OG_2611
NC_003028	COG1847R	15901861	SP_2040	-	jag protein	RNA-binding protein Jag	987		106	0.000271821	-4.45773		3676	Cytoplasm	Cytoplasm	Cytoplasm			1	yes
NC_003098	COG1847R	15903893	spr1851	-	hypothetical protein	RNA-binding protein Jag	987		106	6.01716e-07	-8.68228			Cytoplasm	Cytoplasm	Cytoplasm			1	yes
OG_2612
NC_003028	COG0594J	15901863	SP_2042	rnpA	ribonuclease P	Ribonuclease P (EC 3.1.26.5)	372		38	1.14024e-06	-6.5418		016787, 003676,	Cytoplasm	Cytoplasm	Cytoplasm				yes
NC_003098	COG0594J	15903895	spr1853	rnpA	ribonuclease P	Ribonuclease P (EC 3.1.26.5)	372		38	1.2485e-06	-8.86123		016787, 003676,	Cytoplasm	Cytoplasm	Cytoplasm				yes
OG_262
NC_000907	COG0013J	16272755	HI0814	alaS	alanyl-tRNA synthetase	Alanyl-tRNA synthetase (EC 6.1.1.7)	2625		321	6.05178539262714e-318	-8.5424	hin00970	016874, 000166, 003676, 043167,	Cytoplasm	Cytoplasm		Cytoplasm		3	yes	57505
NC_003028	COG0013J	15901237	SP_1383	alaS	alanyl-tRNA synthetase	Alanyl-tRNA synthetase (EC 6.1.1.7)	2619		222	2.78462e-10	-8.84994	spn00970	016874, 000166, 003676, 043167,	Cytoplasm	Cytoplasm	Cytoplasm			5	yes	57505
NC_003098	COG0013J	15903283	spr1240	alaS	alanyl-tRNA synthetase	Alanyl-tRNA synthetase (EC 6.1.1.7)	2619		222	7.18482e-07	-8.42904	spr00970		Cytoplasm	Cytoplasm	Cytoplasm			5	yes	57505
NC_007146	COG0013J	68249409	NTHI0978	alaS	alanyl-tRNA synthetase	Alanyl-tRNA synthetase (EC 6.1.1.7)	2625		319	6.46398e-49	-8.3748	hit00970	016874, 000166, 003676, 043167,	Cytoplasm	Cytoplasm		Cytoplasm		3	yes	57505
NC_014147	COG0013J	296112817	MCR_0591	alaS	alanyl-tRNA synthetase	Alanyl-tRNA synthetase (EC 6.1.1.7)	2682		204	0.00672118	-5.38436	mct00970		Cytoplasm	Cytoplasm	Cytoplasm	Cytoplasm			no	57505
OG_2628
NC_003028	-	15901890	SP_2071	-	hypothetical protein	Hypothetical protein	180		16	0.000143762	-5.34386			Unknown	Unknown	Cytoplasm				no
NC_003098	-	15903924	spr1883	-	hypothetical protein	Hypothetical protein	180		16	0.137709	-2.63437			Unknown	Extracellular	Cytoplasm				no
OG_2629
NC_003028	COG2071R	15901891	SP_2072	-	glutamine amidotransferase, class-I	Glutamine amidotransferase, class I	729		62	0.893617	0.257388		016740, 016787,	Cytoplasm	Cytoplasm	Cytoplasm				no
NC_003098	COG2071R	15903925	spr1884	guaA	glutamine amidotransferase	Glutamine amidotransferase, class I	738	DB02212; DB04272	62	0.81077	-0.0209388		016740, 016787,	Cytoplasm	Cytoplasm	Cytoplasm				no
OG_264
NC_000907	COG0745TK	16272778	HI0837	cpxR	response regulator	Coppesensing Two component system response regulator CpxR	684		100	1.39722e-117	2.50404	hin02020		Cytoplasm	Cytoplasm		Cytoplasm			no
NC_003028	COG0745TK	15901898	SP_2082	-	response regulator	Phosphate regulon transcriptional regulatory protein PhoB (SphR)	708		72	0.893617	0.0128394	spn02020		Cytoplasm	Cytoplasm	Cytoplasm				no
NC_003098	COG0745TK	15903934	spr1893	phoP_pnpR	response regulator	Phosphate regulon transcriptional regulatory protein PhoB (SphR)	708		74	0.706828	-0.765879	spr02020	003676, 004871,	Cytoplasm	Cytoplasm	Cytoplasm				no
NC_007146	COG0745TK	68249432	NTHI1004	cpxR	transcriptional regulatory protein CpxR	Coppesensing Two component system response regulator CpxR	684		98	0.456237	0.640249	hit02020	003676, 004871,	Cytoplasm	Cytoplasm		Cytoplasm			no
NC_014147	COG0745TK	296112407	MCR_0180	-	two-component system response regulator	two component transcriptional regulator, winged helix family	723		70	0.000980462	-7.09656			Cytoplasm	Cytoplasm	Cytoplasm	Cytoplasm			no
OG_265
NC_000907	COG0749L	16272796	HI0856	polA	DNA polymerase I	DNA polymerase I (EC 2.7.7.7)	2793	DB00548; DB08432	343	3.85855e-291	-5.80993	hin00230, 00240, 03030, 03410, 03420, 03440	003824, 003676, 016787, 016740,	Cytoplasm	Cytoplasm		Cytoplasm		2	yes
NC_003028	COG0749L	15899978	SP_0032	-	DNA polymerase I	DNA polymerase I (EC 2.7.7.7)	2634		251	2.19429e-10	-9.23368	spn00230, 00240, 03030, 03410, 03420, 03440	003824, 003676, 016787, 016740,	Cytoplasm	Cytoplasm	Cytoplasm			3	yes
NC_003098	COG0749L	15902076	spr0032	polA	DNA polymerase I	DNA polymerase I (EC 2.7.7.7)	2634	DB00548; DB08432	249	2.03804e-07	-10.0199	spr00230, 00240, 03030, 03410, 03420, 03440	003824, 003676, 016787, 016740,	Cytoplasm	Cytoplasm	Cytoplasm			3	yes
NC_007146	COG0749L	68249450	NTHI1024	polA	DNA polymerase I	DNA polymerase I (EC 2.7.7.7)	2793	DB00548; DB08432	341	1.32447e-45	-7.79235	hit00230, 00240, 03030, 03420, 03440	003824, 003676, 016787, 016740,	Cytoplasm	Cytoplasm		Cytoplasm		2	yes
NC_014147	COG0749L	296113895	MCR_1683	polA	DNA polymerase I	DNA polymerase I (EC 2.7.7.7)	2880	DB00548; DB08432	350	0.858345	-0.315972	mct00230, 00240, 03030, 03410, 03420, 03440		Cytoplasm	Cytoplasm	Cytoplasm	Cytoplasm			no
OG_2665
NC_003028	COG0333J	15901948	SP_2134	rpmF	50S ribosomal protein L32	50S / LSU ribosomal protein L32p	183	DB01361	24	0.18875	-1.94362	spn03010		Cytoplasm	Unknown	Cytoplasm				no
NC_003098	COG0333J	15903984	spr1943	rpmF	50S ribosomal protein L32	50S / LSU ribosomal protein L32p	183	DB01361	24	5.66105e-06	-8.00964	spr03010	5198	Cytoplasm	Extracellular	Cytoplasm			3	no
OG_2684
NC_003028	COG1108P	15901980	SP_2170	-	zinc ABC transporter permease	Zinc ABC transporter, inner membrane permease protein ZnuB	807		90	6.65488e-08	-6.92063	spn02010		Cytoplasmic Membrane	Membrane	Membrane			3	no
NC_003098	COG1108P	15904017	spr1976	adcB	zinc ABC transporter permease	Zinc ABC transporter, inner membrane permease protein ZnuB	837		90	0.000389043	-5.59078	spr02010	000166, 005215, 016787	Cytoplasmic Membrane	Membrane	Membrane				no
OG_269
NC_000907	COG1217T	16272804	HI0864	-	GTP-binding protein	GTP-binding protein TypA/BipA	1851		246	3.49761e-100	1.69002			Cytoplasmic Membrane	Cytoplasm		Cytoplasm			no
NC_003028	COG1217T	15900582	SP_0681	-	elongation factor Tu family protein	GTP-binding protein TypA/BipA	1842		163	1.93351e-08	-7.07971		016787, 003676, 000166	Cytoplasmic Membrane	Cytoplasm	Cytoplasm			8	yes
NC_003098	COG1217T	15902642	spr0598	typA	elongation factor Tu family protein	GTP-binding protein TypA/BipA	1863		165	0.0644398	-3.03918		016787, 000166,	Cytoplasmic Membrane	Cytoplasm	Cytoplasm				no
NC_007146	COG1217T	68249458	NTHI1033	typA	GTP-binding protein TypA	GTP-binding protein TypA/BipA	1851		256	0.149611	1.09193		016787, 000166,	Cytoplasmic Membrane	Cytoplasm		Cytoplasm			no
NC_014147	COG1217T	296113909	MCR_1697	typA	GTP-binding protein TypA	GTP-binding protein TypA/BipA	1845		194	0.0291429	-4.2857			Cytoplasmic Membrane	Cytoplasm	Cytoplasm	Cytoplasm			no
OG_2698
NC_003028	COG4466S	15902009	SP_2202	-	hypothetical protein	Hypothetical protein	267		34	2.14585e-06	-6.38568			Cytoplasm	Cytoplasm	Cytoplasm			3	yes
NC_003098	COG4466S	15904048	spr2007	-	hypothetical protein	Hypothetical protein	267		34	9.37744e-07	-9.07265			Cytoplasm	Cytoplasm	Cytoplasm			3	yes
OG_270
NC_000907	COG0174E	16272805	HI0865	glnA	glutamine synthetase	Glutamine synthetase type I (EC 6.3.1.2)	1419	DB02663; DB03431	198	6.12716e-198	-8.36268	hin00250, 00330, 00910, 02020	003824, 000166, 016874	Cytoplasm	Cytoplasm		Cytoplasm		8	yes	2752
NC_003028	COG0174E	15900416	SP_0502	-	glutamine synthetase, type I	Glutamine synthetase type I (EC 6.3.1.2)	1347		125	0.00899494	-3.29612	spn00250, 00330, 00910, 02020	003824, 016874,	Cytoplasm	Cytoplasm	Cytoplasm				no	2752
NC_003098	COG0174E	15902488	spr0444	glnA	glutamine synthetase, type I	Glutamine synthetase type I (EC 6.3.1.2)	1347	DB02663; DB03431	123	6.44946e-05	-6.33996	spr00250, 00330, 00910, 02020		Cytoplasm	Cytoplasm	Cytoplasm				no	2752
NC_007146	COG0174E	68249460	NTHI1036	glnA	glutamine synthetase	Glutamine synthetase type I (EC 6.3.1.2)	1413	DB02663; DB03431	192	2.72593e-43	-7.8806	hit00250, 00330, 00910, 02020	003824, 016874,	Cytoplasm	Cytoplasm		Cytoplasm		8	yes	2752
NC_014147	COG0174E	296113310	MCR_1090	glnA	glutamine synthetase type I	Glutamine synthetase type I (EC 6.3.1.2)	1410	DB02663; DB03431	146	0.000265422	-9.77293	mct00250, 00330, 00910, 02020		Cytoplasm	Cytoplasm	Cytoplasm	Cytoplasm		2	no	2752
OG_2701
NC_003028	COG3883S	15902020	SP_2216	-	hypothetical protein	Secreted antigen GbpB/SagA/PcsB, Putative peptidoglycan hydrolase	1179		142	9.84463e-10	-8.41627			Extracellular	Extracellular	Extracellular				yes
NC_003098	COG3883S	15904062	spr2021	gs781	general stress protein GSP-781	Secreted antigen GbpB/SagA/PcsB, Putative peptidoglycan hydrolase	1179		142	2.03804e-07	-9.82173			Extracellular	Extracellular	Extracellular				yes
OG_2702
NC_003028	COG2891M	15902021	SP_2217	-	rod shpae-determining protein MreD	Rod-shape determining protein MreD	495		88	1.59708e-08	-7.48616			Cytoplasmic Membrane	Membrane	Membrane				yes
NC_003098	COG2891M	15904063	spr2022	mreD	rod shpae-determining protein MreD	Rod-shape determining protein MreD	495		88	2.20742e-07	-9.75194			Cytoplasmic Membrane	Membrane	Membrane				yes
OG_2705
NC_003028	COG1122P	15902025	SP_2221	cbiO	cobalt transporter ATP-binding subunit	ATPase component of general energizing module of ECF transporters	828		88	0.0203571	-3.0105	spn02010		Cytoplasmic Membrane	Cytoplasm	Cytoplasm				no
NC_003098	COG1122P	15904067	spr2026	cbiO	cobalt transporter ATP-binding subunit	ATPase component of general energizing module of ECF transporters	828		88	1.22622e-06	-8.22683	spr02010	000166, 016787,	Cytoplasmic Membrane	Cytoplasm	Cytoplasm			2	no
OG_2708
NC_003028	COG2501S	15902030	SP_2226	-	hypothetical protein	Hypothetical protein	369		44	0.000216528	-4.64677		3676	Cytoplasm	Cytoplasm	Cytoplasm				no
NC_003098	COG2501S	15904072	spr2031	-	hypothetical protein	Hypothetical protein	369		43	0.00373308	-4.59367		3676	Cytoplasm	Cytoplasm	Cytoplasm				no
OG_272
NC_000907	COG0536R	16272817	HI0877	obgE	GTPase ObgE	GTP-binding protein Obg	1173		140	4.59987e-138	-8.088			Cytoplasm	Cytoplasm		Cytoplasm		7	yes
NC_003028	COG0536R	15900948	SP_1079	obgE	GTPase ObgE	GTP-binding protein Obg	1305		134	1.17151e-09	-8.33321		016787, 043167, 000166	Cytoplasm	Cytoplasm	Cytoplasm			5	yes
NC_003098	COG0536R	161410747	spr0984	obgE	GTPase ObgE	GTP-binding protein Obg	1305		134	2.03804e-07	-10.4138			Cytoplasm	Cytoplasm	Cytoplasm			5	yes
NC_007146	COG0536R	68249464	NTHI1040	obgE	GTPase ObgE	GTP-binding protein Obg	1173		140	1.15757e-40	-7.76618			Cytoplasm	Cytoplasm		Cytoplasm		7	yes
NC_014147	COG0536R	296113438	MCR_1220	-	GTP-binding protein Obg/CgtA	GTP-binding protein Obg	1215		116	0.000265883	-9.15827			Cytoplasm	Cytoplasm	Cytoplasm	Cytoplasm			no
OG_273
NC_000907	COG0211J	16272819	HI0879	rpmA	50S ribosomal protein L27	50S / LSU ribosomal protein L27p	258	DB04447	34	2.29865e-34	-6.66269	hin03010		Cytoplasm	Cytoplasm		Outer membrane		25	yes
NC_003028	COG0211J	15900974	SP_1107	rpmA	50S ribosomal protein L27	50S / LSU ribosomal protein L27p	285	DB04447	28	7.08144e-06	-6.11438	spn03010	5198	Cytoplasm	Unknown	Cytoplasm			157	yes
NC_003098	COG0211J	15903058	spr1014	rpmA	50S ribosomal protein L27	50S / LSU ribosomal protein L27p	270	DB04447	26	4.30066e-06	-8.33072	spr03010		Cytoplasm	Unknown	Cytoplasm			160	yes
NC_007146	COG0211J	68249466	NTHI1042	rpmA	50S ribosomal protein L27	50S / LSU ribosomal protein L27p	258	DB04447	34	1.89605e-23	-7.25485	hit03010	5198	Cytoplasm	Cytoplasm		Outer membrane		24	yes
NC_014147	COG0211J	296112799	MCR_0573	rpmA	50S ribosomal protein L27	50S / LSU ribosomal protein L27p	258	DB04447	26	0.00119355	-7.34457	mct03010		Cytoplasm	Cytoplasm	Cytoplasm	Outer membrane		5	no
OG_274
NC_000907	COG0261J	16272820	HI0880	rplU	50S ribosomal protein L21	50S / LSU ribosomal protein L21p	312		22	6.24442e-21	-6.05697	hin03010	005198, 003676,	Cytoplasm	Cytoplasm		Cytoplasm		2	yes
NC_003028	COG0261J	15900972	SP_1105	rplU	50S ribosomal protein L21	50S / LSU ribosomal protein L21p	315		32	3.03116e-06	-6.30079	spn03010	005198, 003676,	Unknown	Unknown	Cytoplasm			5	yes
NC_003098	COG0261J	15903056	spr1012	rplU	50S ribosomal protein L21	50S / LSU ribosomal protein L21p	315		32	9.55767e-06	-7.61893	spr03010	005198, 003676,	Unknown	Unknown	Cytoplasm			5	yes
NC_007146	COG0261J	68249467	NTHI1043	rplU	50S ribosomal protein L21	50S / LSU ribosomal protein L21p	312		24	3.68895e-10	-4.1546	hit03010		Cytoplasm	Cytoplasm		Cytoplasm			no
NC_014147	COG0261J	296112798	MCR_0572	rplU	50S ribosomal protein L21	50S / LSU ribosomal protein L21p	312		36	0.00067328	-7.78271	mct03010		Cytoplasm	Cytoplasm	Cytoplasm	Cytoplasm			no
OG_277
NC_000907	COG0112E	16272829	HI0889	glyA	serine hydroxymethyltransferase	Serine hydroxymethyltransferase (EC 2.1.2.1)	1266	DB03256	150	6.81674e-150	-8.77181	hin00260, 00460, 00670, 00680	003824, 016740, 019842, 048037,	Cytoplasm	Cytoplasm		Cytoplasm		2	yes	6472
NC_003028	COG0112E	15900895	SP_1024	glyA	serine hydroxymethyltransferase	Serine hydroxymethyltransferase (EC 2.1.2.1)	1257	DB03256	122	0.893617	0.519627	spn00260, 00460, 00670, 00680		Cytoplasm	Cytoplasm	Cytoplasm				no	6472
NC_003098	COG0112E	15902972	spr0928	glyA	serine hydroxymethyltransferase	Serine hydroxymethyltransferase (EC 2.1.2.1)	1257	DB03256	122	0.81077	0.165386	spr00260, 00460, 00670, 00680		Cytoplasm	Cytoplasm	Cytoplasm				no	6472
NC_007146	COG0112E	68249476	NTHI1054	glyA	serine hydroxymethyltransferase	Serine hydroxymethyltransferase (EC 2.1.2.1)	1266	DB03256	156	1.14118e-42	-8.06721	hit00260, 00460, 00670, 00680	003824, 016740, 019842, 048037,	Cytoplasm	Cytoplasm		Cytoplasm		2	yes	6472
NC_014147	COG0112E	296113837	MCR_1625	-	serine hydroxymethyltransferase	Serine hydroxymethyltransferase (EC 2.1.2.1)	1263		104	0.858345	2.53539	mct00260, 00460, 00670, 00680		Cytoplasm	Cytoplasm	Cytoplasm	Cytoplasm			no	6472
OG_278
NC_000907	COG0237H	16273638	HI0890m	coaE	dephospho-CoA kinase	Dephospho-CoA kinase (EC 2.7.1.24)	621	DB01690; DB03431	71	1.74484e-61	-5.61587			Cytoplasm	Cytoplasm		Inner membrane		1	yes
NC_003028	COG0237H	15900848	SP_0971	coaE	dephospho-CoA kinase	Dephospho-CoA kinase (EC 2.7.1.24)	606	DB01690; DB03431	42	6.60567e-07	-6.68266	spn00770	000166, 016740,	Cytoplasmic Membrane	Cytoplasm	Cytoplasm				yes
NC_003098	COG0237H	15902917	spr0873	coaE	dephospho-CoA kinase	Dephospho-CoA kinase (EC 2.7.1.24)	633	DB01690; DB03431	42	9.36139e-07	-8.74716	spr00770		Cytoplasmic Membrane	Cytoplasm	Cytoplasm				yes
NC_007146	COG0237H	68249477	NTHI1055	coaE	dephospho-CoA kinase	Dephospho-CoA kinase (EC 2.7.1.24)	633	DB01690; DB03431	75	6.16731e-32	-7.1472	hit00770		Cytoplasm	Cytoplasm		Inner membrane		1	yes
NC_014147	COG0237H	296112333	MCR_0106	coaE	dephospho-CoA kinase	Dephospho-CoA kinase (EC 2.7.1.24)	636	DB01690; DB03431	54	0.000730566	-7.71282	mct00770		Cytoplasm	Cytoplasm	Cytoplasm	Cytoplasm			no
OG_279
NC_000907	COG0262H	16272837	HI0899	folA	dihydrofolate reductase	Dihydrofolate reductase (EC 1.5.1.3)	483	DB02809; DB03125	64	4.67028e-65	-7.55578	hin00670, 00790	016491, 000166, 048037	Unknown	Cytoplasm		Cytoplasm		2	yes	1719
NC_003028	COG0262H	15901414	SP_1571	-	dihydrofolate reductase	Dihydrofolate reductase (EC 1.5.1.3)	507		34	2.14585e-06	-6.38568	spn00670, 00790	016491, 000166, 048037	Cytoplasm	Cytoplasm	Cytoplasm				yes	1719
NC_003098	COG0262H	15903472	spr1429	dfr	dihydrofolate reductase	Dihydrofolate reductase (EC 1.5.1.3)	507		34	1.78304e-06	-8.45702	spr00670, 00790	016491, 000166, 048037	Cytoplasm	Cytoplasm	Cytoplasm				yes	1719
NC_007146	COG0262H	68249486	NTHI1065	folA	dihydrofolate reductase	Dihydrofolate reductase (EC 1.5.1.3)	483	DB02809; DB03125	66	2.03966e-30	-7.07788	hit00670, 00790	016491, 000166, 048037	Unknown	Cytoplasm		Cytoplasm		2	yes	1719
NC_014147	COG0262H	296113702	MCR_1490	folA	dihydrofolate reductase	Dihydrofolate reductase (EC 1.5.1.3)	513	DB02809; DB03125	54	0.000374177	-8.75853	mct00670, 00790		Cytoplasm	Cytoplasm	Cytoplasm	Cytoplasm			no	1719
OG_280
NC_000907	COG0682M	16272841	HI0904	lgt	prolipoprotein diacylglyceryl transferase	Prolipoprotein diacylglyceryl transferase (EC 2.4.99)	807		99	2.9381e-98	-7.5923		16740	Cytoplasmic Membrane	Inner Membrane		Inner membrane		3	yes
NC_003028	COG0682M	15901266	SP_1412	-	prolipoprotein diacylglyceryl transferase	Prolipoprotein diacylglyceryl transferase (EC 2.4.99)	789		116	0.893617	-0.221246		16740	Cytoplasmic Membrane	Membrane	Membrane				no
NC_003098	COG0682M	15903312	spr1269	lgt	prolipoprotein diacylglyceryl transferase	Prolipoprotein diacylglyceryl transferase (EC 2.4.99)	801		114	0.639877	-0.973371			Cytoplasmic Membrane	Membrane	Membrane				no
NC_007146	COG0682M	68249490	NTHI1071	lgt	prolipoprotein diacylglyceryl transferase	Prolipoprotein diacylglyceryl transferase (EC 2.4.99)	807		99	2.91606e-38	-7.92218			Cytoplasmic Membrane	Inner Membrane		Inner membrane		3	yes
NC_014147	COG0682M	296113704	MCR_1492	lgt	prolipoprotein diacylglyceryl transferase	Prolipoprotein diacylglyceryl transferase (EC 2.4.99)	879		108	0.000265422	-9.74535			Cytoplasmic Membrane	Inner Membrane	Inner membrane	Inner membrane			no
OG_281
NC_000907	COG0207F	16272842	HI0905	thyA	thymidylate synthase	Thymidylate synthase (EC 2.1.1.45)	852	DB02031; DB02223; DB02256; DB02301; DB02467; DB02752; DB02899; DB03038; DB03157; DB03274; DB03541; DB03558; DB03761; DB03800; DB03818; DB04447; DB04457; DB04503; DB04530; DB04586; DB04696; DB08131	118	1.63145e-05	-0.665016	hin00240, 00670		Cytoplasm	Cytoplasm		Cytoplasm			no	7298
NC_003028	COG0207F	15900570	SP_0669	thyA	thymidylate synthase	Thymidylate synthase (EC 2.1.1.45)	840	DB02031; DB02223; DB02256; DB02301; DB02467; DB02752; DB02899; DB03038; DB03157; DB03274; DB03541; DB03558; DB03761; DB03800; DB03818; DB04447; DB04457; DB04503; DB04530; DB04586; DB04696; DB08131	76	3.66142e-08	-7.28246	spn00240, 00670	016740, 005515,	Cytoplasm	Cytoplasm	Cytoplasm			7	yes	7298
NC_003098	COG0207F	15902629	spr0585	thyA	thymidylate synthase	Thymidylate synthase (EC 2.1.1.45)	840	DB02031; DB02223; DB02256; DB02301; DB02467; DB02752; DB02899; DB03038; DB03157; DB03274; DB03541; DB03558; DB03761; DB03800; DB03818; DB04447; DB04457; DB04503; DB04530; DB04586; DB04696; DB08131	76	2.63352e-07	-9.84262	spr00240, 00670	16740	Cytoplasm	Cytoplasm	Cytoplasm			7	yes	7298
NC_007146	COG0207F	68249491	NTHI1072	thyA	thymidylate synthase	Thymidylate synthase (EC 2.1.1.45)	852	DB02031; DB02223; DB02256; DB02301; DB02467; DB02752; DB02899; DB03038; DB03157; DB03274; DB03541; DB03558; DB03761; DB03800; DB03818; DB04447; DB04457; DB04503; DB04530; DB04586; DB04696; DB08131	116	0.25909	0.891398	hit00240, 00670		Cytoplasm	Cytoplasm		Cytoplasm			no	7298
NC_014147	COG0207F	296113703	MCR_1491	thyA	thymidylate synthase	Thymidylate synthase (EC 2.1.1.45)	843	DB02031; DB02223; DB02256; DB02301; DB02467; DB02752; DB02899; DB03038; DB03157; DB03274; DB03541; DB03558; DB03761; DB03800; DB03818; DB04447; DB04457; DB04503; DB04530; DB04586; DB04696; DB08131	88	0.000302106	-8.7495	mct00240, 00670		Cytoplasm	Cytoplasm	Cytoplasm	Cytoplasm		2	no	7298
OG_282
NC_000907	COG0590FJ	16272843	HI0906	-	hypothetical protein	tRNA-specific adenosine-34 deaminase (EC 3.5.4)	522		56	4.59819e-51	-6.04437		003824, 016787, 043167	Cytoplasm	Cytoplasm		Cytoplasm		5	yes
NC_003028	COG0590FJ	15899968	SP_0020	-	cytidine/deoxycytidylate deaminase	tRNA-specific adenosine-34 deaminase (EC 3.5.4)	468		34	0.309046	-1.60615		003824, 016787, 043167	Cytoplasm	Cytoplasm	Cytoplasm				no
NC_003098	COG0590FJ	15902066	spr0022	-	cytidine/deoxycytidylate deaminase	tRNA-specific adenosine-34 deaminase (EC 3.5.4)	468		38	0.0272325	-3.58396			Cytoplasm	Cytoplasm	Cytoplasm				no
NC_007146	COG0590FJ	68249492	NTHI1073	-	hypothetical protein	tRNA-specific adenosine-34 deaminase (EC 3.5.4)	522		56	1.44624e-29	-7.33272		003824, 016787, 043167	Cytoplasm	Cytoplasm		Cytoplasm		5	yes
NC_014147	COG0590FJ	296113086	MCR_0866	-	tRNA-specific adenosine deaminase	tRNA-specific adenosine-34 deaminase (EC 3.5.4)	480		60	0.00662271	-5.48811			Cytoplasm	Cytoplasm	Cytoplasm	Cytoplasm			no
OG_283
NC_000907	COG0052J	161350022	HI0913	rpsB	30S ribosomal protein S2	30S / SSU ribosomal protein S2p (SAe)	723	DB08185	98	6.2894e-99	-7.84084	hin03010	5198	Cytoplasm	Cytoplasm		Cytoplasm		3	yes
NC_003028	COG0052J	15902019	SP_2215	rpsB	30S ribosomal protein S2	30S / SSU ribosomal protein S2p (SAe)	780	DB08185	85	1.08413e-08	-7.68266	spn03010	5198	Cytoplasm	Cytoplasm	Cytoplasm			8	yes
NC_003098	COG0052J	15904061	spr2020	rpsB	30S ribosomal protein S2	30S / SSU ribosomal protein S2p (SAe)	780	DB08185	83	5.23743e-07	-8.88103	spr03010		Cytoplasm	Cytoplasm	Cytoplasm			8	yes
NC_007146	COG0052J	161761272	NTHI1080	rpsB	30S ribosomal protein S2	30S / SSU ribosomal protein S2p (SAe)	723	DB08185	96	9.21658e-38	-7.89806	hit03010		Cytoplasm	Cytoplasm		Cytoplasm		3	yes
NC_014147	COG0052J	296112503	MCR_0276	rpsB	30S ribosomal protein S2	30S / SSU ribosomal protein S2p (SAe)	816	DB08185	80	0.00668312	-5.41672	mct03010		Cytoplasm	Cytoplasm	Cytoplasm	Cytoplasm			no
OG_284
NC_000907	COG0264J	16272851	HI0914	tsf	elongation factor Ts	Translation elongation factor Ts	852		102	4.54391e-103	-8.21991		3676	Cytoplasm	Cytoplasm		Cytoplasm		2	yes
NC_003028	COG0264J	15902018	SP_2214	tsf	elongation factor Ts	Translation elongation factor Ts	1041		92	6.84055e-09	-7.79555		3676	Cytoplasm	Cytoplasm	Cytoplasm			4	yes
NC_003098	COG0264J	15904060	spr2019	tsf	elongation factor Ts	Translation elongation factor Ts	1041		96	2.18364e-07	-9.87612		3676	Cytoplasm	Cytoplasm	Cytoplasm			4	yes
NC_007146	COG0264J	68249500	NTHI1081	tsf	elongation factor Ts	Translation elongation factor Ts	852		102	4.4127e-38	-7.85783			Cytoplasm	Cytoplasm		Cytoplasm		2	yes
NC_014147	COG0264J	296112504	MCR_0277	tsf	translation elongation factor Ts	Translation elongation factor Ts	879		74	0.000292884	-8.80208			Cytoplasm	Cytoplasm	Cytoplasm	Cytoplasm			no
OG_285
NC_000907	COG0750M	16272855	HI0918	-	hypothetical protein	Zinc metalloprotease (EC:3.4.24.-)	1332		184	3.13697e-184	-8.06479		008233, 016787, 043167	Cytoplasmic Membrane	Inner Membrane		Cytoplasm		2	yes
NC_003028	COG0750M	15900197	SP_0263	-	eep protein	Putative zinc metalloprotease	1260		116	0.40329	-1.34307			Cytoplasmic Membrane	Membrane	Membrane				no
NC_003098	COG0750M	15902286	spr0242	eep	determinant for enhanced expression of pheromone	Putative zinc metalloprotease	1260		116	0.583597	-1.13948			Cytoplasmic Membrane	Membrane	Membrane				no
NC_007146	COG0750M	68249504	NTHI1085	-	zinc metalloprotease	Zinc metalloprotease (EC:3.4.24.-)	1332		184	1.07996e-42	-7.82643		008233, 016787,	Cytoplasmic Membrane	Inner Membrane		Cytoplasm		2	yes
NC_014147	COG0750M	296112771	MCR_0544	rseP	RIP metalloprotease RseP	Zinc metalloprotease (EC:3.4.24.-)	1374		160	0.858345	2.69687			Cytoplasmic Membrane	Inner Membrane	Inner membrane	Inner membrane			no
OG_286
NC_000907	COG0575I	16272856	HI0919	cdsA	CDP-diglyceride synthetase	Phosphatidate cytidylyltransferase (EC 2.7.7.41)	867		151	2.85627e-151	-8.78134	hin00564	16740	Cytoplasmic Membrane	Inner Membrane		Inner membrane		3	yes	1040
NC_003028	COG0575I	15900196	SP_0262	-	phosphatidate cytidylyltransferase	Phosphatidate cytidylyltransferase (EC 2.7.7.41)	804		92	6.84055e-09	-7.79555	spn00564	16740	Cytoplasmic Membrane	Membrane	Membrane				yes	1040
NC_003098	COG0575I	15902285	spr0241	cdsA	phosphatidate cytidylyltransferase	Phosphatidate cytidylyltransferase (EC 2.7.7.41)	804		96	3.80384e-06	-7.62362	spr00564		Cytoplasmic Membrane	Membrane	Membrane				yes	1040
NC_007146	COG0575I	68249505	NTHI1087	cdsA	phosphatidate cytidylyltransferase	Phosphatidate cytidylyltransferase (EC 2.7.7.41)	867		149	3.55957e-40	-7.62381	hit00564	16740	Cytoplasmic Membrane	Inner Membrane		Inner membrane		3	yes	1040
NC_014147	COG0575I	296112769	MCR_0542	-	phosphatidate cytidylyltransferase	Phosphatidate cytidylyltransferase (EC 2.7.7.41)	849		108	0.000265422	-9.35787	mct00564		Cytoplasmic Membrane	Inner Membrane	Inner membrane	Inner membrane			no	1040
OG_287
NC_000907	COG0020I	16272857	HI0920	-	hypothetical protein	Undecaprenyl pyrophosphate synthetase (EC 2.5.1.31)	720		97	3.04589e-98	-7.82619	hin00900	16740	Cytoplasm	Cytoplasm		Cytoplasm		4	yes
NC_003028	COG0020I	15900195	SP_0261	-	undecaprenyl pyrophosphate synthase	Undecaprenyl pyrophosphate synthetase (EC 2.5.1.31)	759		86	1.01267e-08	-7.69934	spn00900	016740, 005515,	Cytoplasm	Cytoplasm	Cytoplasm			2	yes
NC_003098	COG0020I	15902284	spr0240	uppS	undecaprenyl pyrophosphate synthase	Undecaprenyl pyrophosphate synthetase (EC 2.5.1.31)	777	DB04695; DB04714; DB07404; DB07409; DB07410; DB07426; DB07780	88	2.03804e-07	-10.4191	spr00900		Cytoplasm	Cytoplasm	Cytoplasm			2	yes
NC_007146	COG0020I	68249506	NTHI1088	uppS	undecaprenyl pyrophosphate synthetase	Undecaprenyl pyrophosphate synthetase (EC 2.5.1.31)	720	DB04695; DB04714; DB07404; DB07409; DB07410; DB07426; DB07780	97	4.82018e-34	-7.08929	hit00900	16740	Cytoplasm	Cytoplasm		Cytoplasm		4	yes
NC_014147	COG0020I	296112768	MCR_0541	uppS	undecaprenyl pyrophosphate synthetase	Undecaprenyl pyrophosphate synthetase (EC 2.5.1.31)	747	DB04695; DB04714; DB07404; DB07409; DB07410; DB07426; DB07780	64	0.000400392	-8.31028	mct00900		Cytoplasm	Cytoplasm	Cytoplasm	Cytoplasm			no
OG_288
NC_000907	COG0495J	16272858	HI0921	leuS	leucyl-tRNA synthetase	Leucyl-tRNA synthetase (EC 6.1.1.4)	2586		310	4.35916e-307	-9.49225	hin00970	016874, 000166,	Cytoplasm	Unknown		Cytoplasm		5	yes	51520
NC_003028	COG0495J	15900189	SP_0254	leuS	leucyl-tRNA synthetase	Leucyl-tRNA synthetase (EC 6.1.1.4)	2502		224	2.57144e-10	-9.07018	spn00970	016874, 000166,	Cytoplasm	Cytoplasm	Cytoplasm			5	yes	51520
NC_003098	COG0495J	15902279	spr0235	leuS	leucyl-tRNA synthetase	Leucyl-tRNA synthetase (EC 6.1.1.4)	2502		224	2.03804e-07	-9.85491	spr00970		Cytoplasm	Cytoplasm	Cytoplasm			5	yes	51520
NC_007146	COG0495J	68249507	NTHI1090	leuS	leucyl-tRNA synthetase	Leucyl-tRNA synthetase (EC 6.1.1.4)	2586		305	2.69609e-43	-7.43942	hit00970		Cytoplasm	Unknown		Cytoplasm		5	yes	51520
NC_014147	COG0495J	296113510	MCR_1295	leuS	leucyl-tRNA synthetase	Leucyl-tRNA synthetase (EC 6.1.1.4)	2637		296	0.000474423	-7.57561	mct00970		Cytoplasm	Unknown	Cytoplasm	Cytoplasm			no	51520
OG_289
NC_000907	COG0751J	16272861	HI0924	glyS	glycyl-tRNA synthetase subunit beta	Glycyl-tRNA synthetase beta chain (EC 6.1.1.14)	2067		180	3.98821e-180	-8.44829	hin00970	016874, 000166,	Cytoplasm	Cytoplasm		Cytoplasm		9	yes
NC_003028	COG0751J	15901324	SP_1474	glyS	glycyl-tRNA synthetase subunit beta	Glycyl-tRNA synthetase beta chain (EC 6.1.1.14)	2037		144	1.35573e-09	-8.23442	spn00970	003824, 016874, 000166	Cytoplasm	Cytoplasm	Cytoplasm			5	yes
NC_003098	COG0751J	15903371	spr1328	glyS	glycyl-tRNA synthetase subunit beta	Glycyl-tRNA synthetase beta chain (EC 6.1.1.14)	2037		136	2.49558e-07	-9.41018	spr00970		Cytoplasm	Cytoplasm	Cytoplasm			5	yes
NC_007146	COG0751J	68249510	NTHI1093	glyS	glycyl-tRNA synthetase subunit beta	Glycyl-tRNA synthetase beta chain (EC 6.1.1.14)	2169		220	1.37754e-42	-7.67938	hit00970	016874, 000166,	Cytoplasm	Cytoplasm		Cytoplasm		8	yes
NC_014147	COG0751J	296113853	MCR_1641	glyS	glycyl-tRNA synthetase subunit beta	Glycyl-tRNA synthetase beta chain (EC 6.1.1.14)	2079		212	0.000265422	-10.0226	mct00970		Cytoplasm	Cytoplasm	Cytoplasm	Cytoplasm			no
OG_29
NC_000907	COG0021G	16272957	HI1023	tktA	transketolase	Transketolase (EC 2.2.1.1)	1998	DB01987	244	1.99313e-242	-9.14812	hin00030, 01051	003824, 016740, 043167	Cytoplasm	Cytoplasm		Cytoplasm		13	yes	7086
NC_003028	COG0021G	118090030	SP_1615	rec1	transketolase	Transketolase (EC 2.2.1.1)	1968		243	0.896561	1.76961	spn00030, 01051		Unknown	Cytoplasm	Cytoplasm				no	7086
NC_003028	COG0021G	15901851	SP_2030	-	transketolase	Transketolase (EC 2.2.1.1)	1977		170	0.000371686	-4.31732	spn00030, 01051	003824, 016740, 043167	Cytoplasm	Cytoplasm	Cytoplasm				no	7086
NC_003098	COG0021G	15903883	spr1841	tktA	transketolase	Transketolase (EC 2.2.1.1)	1977	DB01987	173	0.101623	-2.74701	spr00030, 01051		Cytoplasm	Cytoplasm	Cytoplasm				no	7086
NC_007146	COG0021G	68249596	NTHI1189	tktA	transketolase	Transketolase (EC 2.2.1.1)	1998	DB01987	225	7.86533e-47	-8.47094	hit00030	003824, 016740,	Cytoplasm	Cytoplasm		Cytoplasm		13	yes	7086
NC_014147	COG0021G	296112764	MCR_0537	tkt	transketolase	Transketolase (EC 2.2.1.1)	1989		204	0.000265422	-9.26236	mct00030, 01051		Cytoplasm	Cytoplasm	Cytoplasm	Cytoplasm		1	no	7086
OG_290
NC_000907	COG0752J	16272864	HI0927	glyQ	glycyl-tRNA synthetase subunit alpha	Glycyl-tRNA synthetase alpha chain (EC 6.1.1.14)	909		128	1.48566e-128	-8.54464	hin00970	016874, 000166,	Cytoplasm	Cytoplasm		Cytoplasm		14	yes
NC_003028	COG0752J	15901325	SP_1475	glyQ	glycyl-tRNA synthetase subunit alpha	Glycyl-tRNA synthetase alpha chain (EC 6.1.1.14)	918		87	9.63044e-09	-7.71583	spn00970	016874, 000166,	Cytoplasm	Cytoplasm	Cytoplasm			20	yes
NC_003098	COG0752J	15903372	spr1329	glyQ	glycyl-tRNA synthetase subunit alpha	Glycyl-tRNA synthetase alpha chain (EC 6.1.1.14)	918		89	2.75064e-06	-7.8082	spr00970		Cytoplasm	Cytoplasm	Cytoplasm			21	yes
NC_007146	COG0752J	68249514	NTHI1098	glyQ	glycyl-tRNA synthetase subunit alpha	Glycyl-tRNA synthetase alpha chain (EC 6.1.1.14)	909		122	9.59505e-23	-5.08152	hit00970		Cytoplasm	Cytoplasm		Cytoplasm		14	yes
NC_014147	COG0752J	296113854	MCR_1642	glyQ	glycyl-tRNA synthetase subunit alpha	Glycyl-tRNA synthetase alpha chain (EC 6.1.1.14)	957		92	0.00293418	-6.10292	mct00970		Cytoplasm	Cytoplasm	Cytoplasm	Cytoplasm		19	yes
OG_291
NC_000907	COG0148G	16272869	HI0932	eno	phosphopyruvate hydratase	Enolase (EC 4.2.1.11)	1311	DB04077	158	1.27732e-154	-7.67637	hin00010, 00680, 03018	043167, 016829,	Cytoplasm	Cytoplasm		Cytoplasm		3	yes	2027
NC_003028	COG0148G	15900994	SP_1128	eno	phosphopyruvate hydratase	Enolase (EC 4.2.1.11)	1305	DB04077	141	1.01128e-09	-8.40614	spn00010, 00680, 03018	043167, 016829, 005515	Cytoplasm	Cytoplasm	Cytoplasm			50	yes	2027
NC_003098	COG0148G	15903080	spr1036	eno	phosphopyruvate hydratase	Enolase (EC 4.2.1.11)	1305	DB04077	141	2.03804e-07	-10.1738	spr00010, 00680, 03018		Cytoplasm	Cytoplasm	Cytoplasm			50	yes	2027
NC_007146	COG0148G	68249519	NTHI1103	eno	phosphopyruvate hydratase	Enolase (EC 4.2.1.11)	1311	DB04077	160	3.4915e-41	-7.70534	hit00010, 00680, 03018	043167, 016829,	Cytoplasm	Cytoplasm		Cytoplasm		3	yes	2027
NC_014147	COG0148G	296113532	MCR_1317	eno	enolase	Enolase (EC 4.2.1.11)	1317	DB04077	146	0.00176304	-6.44459	mct00010, 00680, 03018		Cytoplasm	Cytoplasm	Cytoplasm	Cytoplasm			no	2027
OG_294
NC_000907	COG1327K	16272880	HI0943	nrdR	transcriptional regulator NrdR	Ribonucleotide reductase transcriptional regulator NrdR	450		58	2.22903e-07	-1.19205		003676, 000166, 043167	Cytoplasm	Cytoplasm		Cytoplasm			no
NC_003028	COG1327K	15901547	SP_1713	nrdR	transcriptional regulator NrdR	Ribonucleotide reductase transcriptional regulator NrdR	474		44	4.77037e-07	-6.74825		003676, 000166, 043167	Cytoplasm	Cytoplasm	Cytoplasm			6	no
NC_003098	COG1327K	161410741	spr1557	nrdR	transcriptional regulator NrdR	Ribonucleotide reductase transcriptional regulator NrdR	474		44	0.191986	-2.33026			Cytoplasm	Cytoplasm	Cytoplasm				no
NC_007146	COG1327K	68249530	NTHI1114	nrdR	transcriptional regulator NrdR	Ribonucleotide reductase transcriptional regulator NrdR	450		58	7.05901e-07	-2.69523		003676, 000166, 043167	Cytoplasm	Cytoplasm		Cytoplasm			no
NC_014147	COG1327K	296114111	MCR_1900	nrdR	transcriptional regulator NrdR	Ribonucleotide reductase transcriptional regulator NrdR	471		44	0.858345	0.445086			Cytoplasm	Cytoplasm	Cytoplasm	Cytoplasm			no
OG_295
NC_000907	COG0117H	16272881	HI0944	ribD	riboflavin biosynthesis protein	Diaminohydroxyphosphoribosylaminopyrimidine deaminase (EC 3.5.4.26) amin(phosphoribosylamino)uracil reductase (EC 1.1.1.193)	1119		122	4.81975e-123	-8.154	hin00740	003824, 000166, 048037, 016491, 016787	Unknown	Unknown		Cytoplasm		3	yes
NC_003028	COG1985H	15900115	SP_0178	-	riboflavin biosynthesis protein RibD	Diaminohydroxyphosphoribosylaminopyrimidine deaminase (EC 3.5.4.26)amin(phosphoribosylamino)uracil reductase (EC 1.1.1.193)	1101		174	0.893617	1.09729	spn00740		Cytoplasm	Cytoplasm	Cytoplasm				no
NC_003098	COG1985H	15902208	spr0164	ribD	riboflavin biosynthesis protein RibD	Diaminohydroxyphosphoribosylaminopyrimidine deaminase (EC 3.5.4.26) / amin(phosphoribosylamino)uracil reductase (EC 1.1.1.193)	1101		170	0.81077	0.430181	spr00740		Cytoplasm	Cytoplasm	Cytoplasm				no
NC_007146	COG1985H	68249531	NTHI1115	ribD	riboflavin biosynthesis protein RibD	Diaminohydroxyphosphoribosylaminopyrimidine deaminase (EC 3.5.4.26) / amin(phosphoribosylamino)uracil reductase (EC 1.1.1.193)	1119		126	1.53429e-42	-8.6085	hit00740	003824, 000166, 048037, 016491, 016787	Unknown	Cytoplasm		Cytoplasm		3	yes
NC_014147	COG0117H	296114110	MCR_1899	ribD	riboflavin biosynthesis protein RibD	Diaminohydroxyphosphoribosylaminopyrimidine deaminase (EC 3.5.4.26) / amin(phosphoribosylamino)uracil reductase (EC 1.1.1.193)	1053		112	0.000730566	-7.19708	mct00740		Cytoplasm	Cytoplasm	Cytoplasm	Cytoplasm			no
OG_298
NC_000907	COG0227J	16272889	HI0951	rpmB	50S ribosomal protein L28	50S / LSU ribosomal protein L28p	237		28	5.68694e-27	-6.39139	hin03010	5198	Cytoplasm	Cytoplasm		Cytoplasm		7	yes
NC_003028	COG0227J	15900358	SP_0441	rpmB	50S ribosomal protein L28	50S / LSU ribosomal protein L28p	189		22	0.000314168	-4.74247	spn03010	5198	Cytoplasm	Extracellular	Cytoplasm			6	yes
NC_003098	COG0227J	15902442	spr0398	rpmB	50S ribosomal protein L28	50S / LSU ribosomal protein L28p	189		22	0.81077	0.376954	spr03010	5198	Cytoplasm	Extracellular	Cytoplasm				no
NC_007146	COG0227J	68249539	NTHI1124	rpmB	50S ribosomal protein L28	50S / LSU ribosomal protein L28p	237		28	2.03002e-18	-6.60892	hit03010		Cytoplasm	Cytoplasm		Cytoplasm		7	yes
NC_014147	COG0227J	296112807	MCR_0581	rpmB	50S ribosomal protein L28	50S / LSU ribosomal protein L28p	237		18	0.00236798	-6.83761	mct03010		Cytoplasm	Cytoplasm	Cytoplasm	Cytoplasm		7	yes
OG_299
NC_000907	COG0452H	16272891	HI0953	dfp	bifunctional phosphopantothenoylcysteine decarboxylase/phosphopantothenate synthase	Phosphopantothenoylcysteine decarboxylase (EC 4.1.1.36) / Phosphopantothenoylcysteine synthetase (EC 6.3.2.5)	1203		129	4.897e-116	-6.09635	hin00770	003824, 016829, 000166, 048037, 016874	Cytoplasm	Cytoplasm		Cytoplasm		4	yes
NC_003028	COG0452H	15901093	SP_1231	-	phosphopantothenoylcysteine decarboxylase	Phosphopantothenoylcysteine decarboxylase (EC 4.1.1.36)	552		78	1.68139e-08	-7.56018	spn00770		Unknown	Cytoplasm	Cytoplasm				no	60490
NC_003098	COG0452H	15903154	spr1111	-	phosphopantothenoylcysteine decarboxylase	Phosphopantothenoylcysteine decarboxylase (EC 4.1.1.36)	552		78	0.354093	-1.77126	spr00770		Unknown	Cytoplasm	Cytoplasm				no	60490
NC_007146	COG0452H	68249541	NTHI1126	dfp	bifunctional phosphopantothenoylcysteine decarboxylase/phosphopantothenate synthase	Bifunctional phosphopantothenoylcysteine decarboxylase (EC 4.1.1.36) / Phosphopantothenoylcysteine synthetase (EC 6.3.2.5)	1203		128	2.39752e-38	-7.53928	hit00770	003824, 000166, 048037, 016829, 016874	Cytoplasm	Cytoplasm		Cytoplasm		4	yes
NC_014147	COG0452H	296113604	MCR_1391	coaBC	bifunctional phosphopantothenoylcysteine decarboxylase/phosphopantothenate synthase	Bifunctional phosphopantothenoylcysteine decarboxylase (EC 4.1.1.36) / Phosphopantothenoylcysteine synthetase (EC 6.3.2.5)	1263	DB02431; DB03403	114	0.00315927	-6.02127	mct00770		Periplasmic	Periplasmic	Outer membrane	Cytoplasm			no
OG_30
NC_000907	COG0653U	16272846	HI0909	secA	preprotein translocase subunit SecA	Protein export cytoplasm protein SecA ATPase RNA helicase (TC 3.A.5.1.1)	2706	DB03431	312		-8.6535	hin03060, 03070	000166, 043167,	Cytoplasm	Cytoplasm		Cytoplasm		2	yes
NC_003028	COG0653U	15901536	SP_1702	secA	preprotein translocase subunit SecA	Protein export cytoplasm protein SecA ATPase RNA helicase (TC 3.A.5.1.1)	2514	DB03431	232	0.00176375	-3.82606	spn03060, 03070		Cytoplasm	Cytoplasm	Cytoplasm				no
NC_003028	COG0653U	15901590	SP_1759	-	preprotein translocase subunit SecA	Protein export cytoplasm protein SecA2 ATPase RNA helicase (TC 3.A.5.1.1)	2373		347	0.89768	1.7963	spn03060, 03070	000166, 005215,	Cytoplasm	Cytoplasm	Cytoplasm				no
NC_003098	COG0653U	15903587	spr1544	secA	preprotein translocase subunit SecA	Protein export cytoplasm protein SecA ATPase RNA helicase (TC 3.A.5.1.1)	2514	DB03431	236	0.000421235	-5.50409	spr03060, 03070		Cytoplasm	Cytoplasm	Cytoplasm				no
NC_007146	COG0653U	68249495	NTHI1076	secA	preprotein translocase subunit SecA	Protein export cytoplasm protein SecA ATPase RNA helicase (TC 3.A.5.1.1)	2706	DB03431	316	1.98854e-42	-7.28644	hit03060	000166, 043167,	Cytoplasm	Cytoplasm		Cytoplasm		2	yes
NC_014147	COG0653U	296112440	MCR_0213	secA	protein translocase subunit SecA	Protein export cytoplasm protein SecA ATPase RNA helicase (TC 3.A.5.1.1)	2796	DB03431	269	0.0374534	-4.08641	mct03060, 03070		Cytoplasm	Cytoplasm	Cytoplasm	Cytoplasm			no
OG_300
NC_000907	COG0756F	16272892	HI0954	dut	deoxyuridine 5'-triphosphate nucleotidohydrolase	Deoxyuridine 5'-triphosphate nucleotidohydrolase (EC 3.6.1.23)	456	DB01965; DB02333; DB03413; DB03800	44	5.8184e-44	-7.02526	hin00240	016787, 043167,	Cytoplasm	Cytoplasm		Cytoplasm		9	yes	1854
NC_003028	COG0756F	15899969	SP_0021	dut	deoxyuridine 5'-triphosphate nucleotidohydrolase	Deoxyuridine 5'-triphosphate nucleotidohydrolase (EC 3.6.1.23)	444	DB01965; DB02333; DB03413; DB03800	40	0.366279	-1.44503	spn00240		Unknown	Cytoplasm	Cytoplasm				no	1854
NC_003098	COG0756F	15902067	spr0023	dut	deoxyuridine 5'-triphosphate nucleotidohydrolase	Deoxyuridine 5'-triphosphate nucleotidohydrolase (EC 3.6.1.23)	444	DB01965; DB02333; DB03413; DB03800	40	0.604039	-1.08081	spr00240		Unknown	Cytoplasm	Cytoplasm				no	1854
NC_007146	COG0756F	68249542	NTHI1127	dut	deoxyuridine 5'-triphosphate nucleotidohydrolase	Deoxyuridine 5'-triphosphate nucleotidohydrolase (EC 3.6.1.23)	456	DB01965; DB02333; DB03413; DB03800	42	6.04534e-27	-7.72569	hit00240	016787, 043167,	Cytoplasm	Cytoplasm		Cytoplasm		9	yes	1854
NC_014147	COG0756F	296113484	MCR_1268	dut	deoxyuridine 5'-triphosphate nucleotidohydrolase	Deoxyuridine 5'-triphosphate nucleotidohydrolase (EC 3.6.1.23)	465	DB01965; DB02333; DB03413; DB03800	52	0.000557228	-7.95395	mct00240		Unknown	Cytoplasm	Cytoplasm	Cytoplasm			no	1854
OG_302
NC_000907	COG0196H	16272900	HI0963	ribF	bifunctional riboflavin kinase/FMN adenylyltransferase	Riboflavin kinase (EC 2.7.1.26) / FMN adenylyltransferase (EC 2.7.7.2)	939		111	3.99095e-108	-7.01884	hin00740		Cytoplasm	Cytoplasm		Cytoplasm		2	yes
NC_003028	COG0196H	15900977	SP_1110	-	bifunctional riboflavin kinase/FMN adenylyltransferase	Riboflavin kinase (EC 2.7.1.26) / FMN adenylyltransferase (EC 2.7.7.2)	918		114	6.81363e-09	-7.68598	spn00740	16740	Cytoplasm	Cytoplasm	Cytoplasm				yes
NC_003098	COG0196H	15903061	spr1017	mreA	bifunctional riboflavin kinase/FMN adenylyltransferase	Riboflavin kinase (EC 2.7.1.26) / FMN adenylyltransferase (EC 2.7.7.2)	918		118	9.88527e-07	-8.35838	spr00740		Cytoplasm	Cytoplasm	Cytoplasm				yes
NC_007146	COG0196H	68249551	NTHI1136	ribF	bifunctional riboflavin kinase/FMN adenylyltransferase	Riboflavin kinase (EC 2.7.1.26) / FMN adenylyltransferase (EC 2.7.7.2)	939		111	8.95898e-39	-7.93601	hit00740	003824, 016740,	Cytoplasm	Cytoplasm		Cytoplasm		2	yes
NC_014147	COG0196H	296112569	MCR_0342	ribF	riboflavin biosynthesis protein RibF	Riboflavin kinase (EC 2.7.1.26) / FMN adenylyltransferase (EC 2.7.7.2)	972		78	0.000285402	-9.28095	mct00740		Cytoplasmic Membrane	Unknown	Cytoplasm	Cytoplasm			no
OG_303
NC_000907	COG0268J	30995413	HI0965	rpsT	30S ribosomal protein S20	30S / SSU ribosomal protein S20p	264	DB08185	32	2.60231e-32	-6.5778	hin03010	005198, 003676,	Cytoplasm	Unknown		Cytoplasm		2	yes
NC_003028	COG0268J	15900725	SP_0838	rpsT	30S ribosomal protein S20	30S / SSU ribosomal protein S20p	237	DB08185	24	0.893617	0.093077	spn03010		Cytoplasm	Unknown	Cytoplasm				no
NC_003098	COG0268J	161410750	spr0740	rpsT	30S ribosomal protein S20	30S / SSU ribosomal protein S20p	237	DB08185	24	0.300882	-1.96406	spr03010	005198, 003676,	Cytoplasm	Unknown	Cytoplasm				no
NC_007146	COG0268J	161761271	NTHI1139	rpsT	30S ribosomal protein S20	30S / SSU ribosomal protein S20p	264	DB08185	32	9.8125e-22	-7.14076	hit03010	005198, 003676,	Cytoplasm	Unknown		Cytoplasm		2	yes
NC_014147	COG0268J	296113281	MCR_1061	rpsT	30S ribosomal protein S20	30S / SSU ribosomal protein S20p	267	DB08185	26	0.00119355	-7.73206	mct03010		Cytoplasm	Cytoplasm	Cytoplasm	Cytoplasm			no
OG_304
NC_000907	COG0511I	16272908	HI0971	accB	acetyl-CoA carboxylase biotin carboxyl carrier protein subunit	Acetyl-CoA carboxylase biotin carboxyl carrier protein subunit (EC:6.4.1.2)	468		46	5.08659e-46	-7.088	hin00061, 00253, 00620, 00640	16874	Cytoplasm	Unknown		Cytoplasm		1	yes
NC_003028	COG0511I	15900342	SP_0423	-	acetyl-CoA carboxylase biotin carboxyl carrier protein subunit	Acetyl-CoA carboxylase biotin carboxyl carrier protein subunit (EC:6.4.1.2)	486		42	6.60567e-07	-6.68266	spn00061, 00253, 00620, 00640	16874	Unknown	Cytoplasm	Cytoplasm				yes
NC_003098	COG0511I	15902427	spr0383	accB	acetyl-CoA carboxylase biotin carboxyl carrier protein subunit	Acetyl-CoA carboxylase biotin carboxyl carrier protein subunit (EC:6.4.1.2)	486		42	9.36139e-07	-9.00209	spr00061, 00253, 00620, 00640	16874	Unknown	Cytoplasm	Cytoplasm				yes
NC_007146	COG0511I	68249558	NTHI1144	accB	acetyl-CoA carboxylase biotin carboxyl carrier protein subunit	Acetyl-CoA carboxylase biotin carboxyl carrier protein subunit (EC:6.4.1.2)	468		38	2.1248e-24	-7.77791	hit00061, 00253, 00620, 00640	16874	Cytoplasm	Unknown		Cytoplasm		1	yes
NC_014147	COG0511I	296113061	MCR_0841	accB	acetyl-CoA carboxylase biotin carboxyl carrier protein AccB	Acetyl-CoA carboxylase biotin carboxyl carrier protein subunit (EC:6.4.1.2)	423		38	0.000613816	-8.26257	mct00061, 00253, 00620, 00640		Unknown	Cytoplasm	Cytoplasm	Cytoplasm			no
OG_305
NC_000907	COG0439I	16272909	HI0972	accC	acetyl-CoA carboxylase biotin carboxylase subunit	Biotin carboxylase of acetyl-CoA carboxylase (EC 6.3.4.14)	1347	DB08074; DB08075; DB08076; DB08144; DB08145; DB08146; DB08314; DB08315; DB08316; DB08317; DB08318	161	6.92929e-161	-8.55133	hin00061, 00253, 00620, 00640	003824, 000166, 016874, 043167,	Cytoplasm	Cytoplasm		Cytoplasm		8	yes
NC_003028	COG0439I	15900344	SP_0425	-	acetyl-CoA carboxylase biotin carboxylase subunit	Biotin carboxylase of acetyl-CoA carboxylase (EC 6.3.4.14)	1368		132	1.19501e-09	-8.31168	spn00061, 00253, 00620, 00640	003824, 000166, 016874, 043167,	Cytoplasm	Cytoplasm	Cytoplasm			4	yes
NC_003098	COG0439I	15902429	spr0385	accC	acetyl-CoA carboxylase biotin carboxylase subunit	Biotin carboxylase of acetyl-CoA carboxylase (EC 6.3.4.14)	1368	DB08074; DB08075; DB08076; DB08144; DB08145; DB08146; DB08314; DB08315; DB08316; DB08317; DB08318	132	3.59051e-07	-9.05528	spr00061, 00253, 00620, 00640	003824, 000166, 016874, 043167,	Cytoplasm	Cytoplasm	Cytoplasm			4	yes
NC_007146	COG0439I	68249559	NTHI1145	accC	acetyl-CoA carboxylase biotin carboxylase subunit	Biotin carboxylase of acetyl-CoA carboxylase (EC 6.3.4.14)	1347	DB08074; DB08075; DB08076; DB08144; DB08145; DB08146; DB08314; DB08315; DB08316; DB08317; DB08318	170	2.22825e-43	-7.99937	hit00061, 00253, 00620, 00640	003824, 000166, 016874, 043167,	Cytoplasm	Cytoplasm		Cytoplasm		8	yes
NC_014147	COG4770I	296113060	MCR_0840	accC	acetyl-CoA carboxylase biotin carboxylase AccC	Biotin carboxylase of acetyl-CoA carboxylase (EC 6.3.4.14)	1344	DB08074; DB08075; DB08076; DB08144; DB08145; DB08146; DB08314; DB08315; DB08316; DB08317; DB08318	138	0.000514194	-7.56771	mct00061, 00253, 00620, 00640		Cytoplasm	Cytoplasm	Cytoplasm	Cytoplasm			no
OG_308
NC_000907	COG0691O	16272919	HI0981	smpB	SsrA-binding protein	tmRNA-binding protein SmpB	486		70	0.582185	0.117743			Unknown	Cytoplasm		Cytoplasm			no
NC_003028	COG0691O	15900853	SP_0976	smpB	SsrA-binding protein	tmRNA-binding protein SmpB	468		48	9.18104e-06	-5.6027		3676	Cytoplasm	Cytoplasm	Cytoplasm			5	yes
NC_003098	COG0691O	15902923	spr0879	smpB	SsrA-binding protein	tmRNA-binding protein SmpB	468		50	0.0217696	-3.68936			Cytoplasm	Cytoplasm	Cytoplasm				no
NC_007146	COG0691O	68249566	NTHI1153	smpB	SsrA-binding protein	tmRNA-binding protein SmpB	486		66	2.4729e-29	-6.82965		3676	Unknown	Cytoplasm		Cytoplasm		6	yes
NC_014147	COG0691O	296113924	MCR_1712	smpB	SsrA-binding protein	tmRNA-binding protein SmpB	465		50	0.000400392	-8.64959			Cytoplasm	Cytoplasm	Cytoplasm	Cytoplasm			no
OG_313
NC_000907	COG1195L	16272929	HI0991	recF	recombination protein F	DNA recombination and repair protein RecF	1080		106	0.606623	0.0848735	hin03440	003676, 000166,	Cytoplasm	Cytoplasm		Cytoplasm			no
NC_003028	COG1195L	15902031	SP_2227	recF	recombination protein F	DNA recombination and repair protein RecF	1098		152	7.06708e-10	-8.51378	spn03440		Cytoplasm	Cytoplasm	Cytoplasm				yes
NC_003098	COG1195L	15904073	spr2032	recF	recombination protein F	DNA recombination and repair protein RecF	1098		152	2.46088e-07	-9.44919	spr03440	003676, 000166,	Cytoplasm	Cytoplasm	Cytoplasm				yes
NC_007146	COG1195L	68249576	NTHI1165	recF	recombination protein F	DNA recombination and repair protein RecF	1080		104	0.286947	0.850556	hit03440		Cytoplasm	Cytoplasm		Cytoplasm			no
NC_014147	COG1195L	296112233	MCR_0004	recF	DNA replication and repair protein RecF	DNA recombination and repair protein RecF	1209		137	0.858345	1.44885	mct03440		Cytoplasm	Cytoplasm	Cytoplasm	Cytoplasm			no
OG_314
NC_000907	COG0592L	16272930	HI0992	dnaN	DNA polymerase III subunit beta	DNA polymerase III beta subunit (EC 2.7.7.7)	1101	DB06998	139	1.44229e-139	-8.34076	hin00230, 00240, 03030, 03430, 03440	003676, 016740, 016787	Cytoplasm	Cytoplasm		Inner membrane		2	yes
NC_003028	COG0592L	15899951	SP_0002	-	DNA polymerase III subunit beta	DNA polymerase III beta subunit (EC 2.7.7.7)	1137		170	7.06708e-10	-8.43353	spn00230, 00240, 03030, 03430, 03440		Cytoplasm	Membrane	Cytoplasm			4	yes
NC_003098	COG0592L	15902046	spr0002	dnaN	DNA polymerase III subunit beta	DNA polymerase III beta subunit (EC 2.7.7.7)	1137	DB06998	166	2.22793e-07	-9.47189	spr00230, 00240, 03030, 03430, 03440		Cytoplasm	Membrane	Cytoplasm			4	yes
NC_007146	COG0592L	68249577	NTHI1166	dnaN	DNA polymerase III subunit beta	DNA polymerase III beta subunit (EC 2.7.7.7)	1101	DB06998	125	4.76518e-40	-7.76144	hit00230, 00240, 03030, 03430, 03440	003676, 016740, 016787	Cytoplasm	Cytoplasm		Inner membrane		2	yes
NC_014147	COG0592L	296112232	MCR_0003	dnaN	DNA polymerase III subunit beta	DNA polymerase III beta subunit (EC 2.7.7.7)	1158	DB06998	122	0.000265422	-9.91968	mct00230, 00240, 03030, 03430, 03440		Cytoplasm	Cytoplasm	Cytoplasm	Cytoplasm			no
OG_315
NC_000907	COG0593L	16272931	HI0993	dnaA	chromosomal replication initiation protein	Chromosomal replication initiator protein DnaA	1365	DB03431	144	3.64106e-142	-7.90596	hin02020	003676, 000166, 016787	Cytoplasm	Cytoplasm		Cytoplasm		3	yes
NC_003028	COG0593L	15899950	SP_0001	dnaA	chromosome replication initiator DnaA	Chromosomal replication initiator protein DnaA	1362	DB03431	201	2.77813e-10	-8.91461	spn02020	003676, 000166, 016787	Cytoplasm	Cytoplasm	Cytoplasm			2	yes
NC_003098	COG0593L	15902045	spr0001	dnaA	chromosomal replication initiation protein	Chromosomal replication initiator protein DnaA	1362	DB03431	201	2.03804e-07	-10.3664	spr02020		Cytoplasm	Cytoplasm	Cytoplasm			2	yes
NC_007146	COG0593L	68249578	NTHI1167	dnaA	chromosome replication initiator DnaA	Chromosomal replication initiator protein DnaA	1365	DB03431	156	4.39696e-32	-6.24196	hit02020	003676, 000166, 016787	Cytoplasm	Cytoplasm		Cytoplasm		3	yes
NC_014147	COG0593L	296112231	MCR_0002	dnaA	chromosomal replication initiator protein DnaA	Chromosomal replication initiator protein DnaA	1404	DB03431	148	0.00146529	-6.64183	mct02020		Cytoplasm	Cytoplasm	Cytoplasm	Cytoplasm			no
OG_316
NC_000907	COG0230J	16272934	HI0998	rpmH	50S ribosomal protein L34	50S / LSU ribosomal protein L34p	135		18	1.32596e-17	-5.78134	hin03010	5198	Cytoplasm	Unknown		Cytoplasm		1	yes
NC_003028	-	15901816	SP_1993	rpmH	50S ribosomal protein L34	50S / LSU ribosomal protein L34p	135		16	0.000143762	-5.34386	spn03010		Cytoplasm	Extracellular	Cytoplasm			3	yes
NC_003098	-	15903849	spr1807	rpmH	50S ribosomal protein L34	50S / LSU ribosomal protein L34p	135		16	1.15469e-05	-8.03083	spr03010		Cytoplasm	Extracellular	Cytoplasm			3	yes
NC_007146	COG0230J	68249582	NTHI1172	rpmH	50S ribosomal protein L34	50S / LSU ribosomal protein L34p	135		18	2.41234e-15	-7.04735	hit03010		Cytoplasm	Unknown		Cytoplasm		1	yes
NC_014147	-	296112230	MCR_0001	rpmH	50S ribosomal protein L34	50S / LSU ribosomal protein L34p	135		NA	NA	NA	mct03010		Cytoplasm	Cytoplasm	Cytoplasm	Cytoplasm			no
OG_318
NC_000907	COG0706U	16272937	HI1001	yidC	inner membrane protein translocase component YidC	Inner membrane protein translocase component YidC, long form	1626		250	1.19083e-244	-7.59806	hin03060, 03070		Cytoplasmic Membrane	Inner Membrane		Inner membrane		4	yes	5018
NC_003028	COG0706U	15901862	SP_2041	-	SpoIIIJ family protein	Inner membrane protein translocase component YidC, short form Oxalike	825		102	0.828619	-0.481202	spn03060, 03070		Cytoplasmic Membrane	Membrane	Membrane				no	5018
NC_003098	COG0706U	15903894	spr1852	-	SpoIIIJ family protein	Inner membrane protein translocase component YidC, short form Oxalike	831		102	0.808702	-0.326131	spr03060, 03070		Cytoplasmic Membrane	Membrane	Membrane				no	5018
NC_007146	COG0706U	68249585	NTHI1175	yidC	inner membrane protein translocase component YidC	Inner membrane protein translocase component YidC, long form	1626		252	5.31658e-41	-7.21585	hit03060		Cytoplasmic Membrane	Inner Membrane		Inner membrane		4	yes	5018
NC_014147	COG0706U	296114113	MCR_1902	yidC	protein translocase insertase subunit YidC	Inner membrane protein translocase component YidC, long form	1671		210	0.0257204	-4.38035	mct03060, 03070		Cytoplasmic Membrane	Inner Membrane	Inner membrane	Inner membrane			no	5018
OG_319
NC_000907	COG0486R	16272938	HI1002	trmE	tRNA modification GTPase TrmE	GTPase and tRNA-U34 formylation enzyme TrmE	1386		168	9.34339e-168	-8.93429			Cytoplasm	Cytoplasm		Cytoplasm		8	yes
NC_003028	COG0486R	15900887	SP_1016	trmE	tRNA modification GTPase TrmE	GTPase and tRNA-U34 formylation enzyme TrmE	1374		131	6.72484e-07	-6.09729		016787, 004871, 016740, 000166, 043167	Cytoplasm	Cytoplasm	Cytoplasm			7	no
NC_003098	COG0486R	161410748	spr0920	trmE	tRNA modification GTPase TrmE	GTPase and tRNA-U34 formylation enzyme TrmE	1374		127	0.000822152	-5.23197			Cytoplasm	Cytoplasm	Cytoplasm				no
NC_007146	COG0486R	68249586	NTHI1178	trmE	tRNA modification GTPase TrmE	GTPase and tRNA-U34 formylation enzyme TrmE	1359		158	6.12254e-42	-7.99398		016787, 000166, 043167	Cytoplasm	Cytoplasm		Cytoplasm		8	yes
NC_014147	COG0486R	296114112	MCR_1901	trmE	tRNA modification GTPase TrmE	GTPase and tRNA-U34 formylation enzyme TrmE	1401		126	0.000389109	-8.01589			Cytoplasm	Cytoplasm	Cytoplasm	Cytoplasm			no
OG_320
NC_000907	COG0597MU	16272941	HI1006	lspA	lipoprotein signal peptidase	Lipoprotein signal peptidase (EC 3.4.23.36)	516		78	6.18219e-56	-4.58926	hin03060	008233, 016787,	Cytoplasmic Membrane	Inner Membrane		Inner membrane		3	yes
NC_003028	COG0597MU	15900808	SP_0928	-	lipoprotein signal peptidase	Lipoprotein signal peptidase (EC 3.4.23.36)	462		46	0.256447	-1.73458	spn03060		Cytoplasmic Membrane	Membrane	Membrane				no
NC_003098	COG0597MU	15902873	spr0829	lspA	lipoprotein signal peptidase	Lipoprotein signal peptidase (EC 3.4.23.36)	462		48	0.0191807	-3.76599	spr03060		Cytoplasmic Membrane	Membrane	Membrane				no
NC_007146	COG0597MU	68249589	NTHI1181	lspA	lipoprotein signal peptidase	Lipoprotein signal peptidase (EC 3.4.23.36)	516		78	1.38501e-32	-7.17002	hit03060	008233, 016787,	Cytoplasmic Membrane	Inner Membrane		Inner membrane	yes	3	yes
NC_014147	COG0597MU	296112726	MCR_0499	lspA	signal peptidase II	Lipoprotein signal peptidase (EC 3.4.23.36)	513		80	0.000327259	-8.62776	mct03060		Cytoplasmic Membrane	Inner Membrane	Inner membrane	Inner membrane			no
OG_322
NC_000907	COG0270L	16272974	HI1041	-	modification methylase	DNA-cytosine methyltransferase (EC 2.1.1.37)	915		164	1.47765e-22	1.0347	hin00270		Cytoplasm	Cytoplasm		Cytoplasm			no	1788
NC_003028	COG0270L	15901190	SP_1336	-	type II DNA modification methyltransferase Spn5252IP	DNA-cytosine methyltransferase (EC 2.1.1.37)	1224		148	0.893617	0.256505	spn00270		Cytoplasm	Cytoplasm	Cytoplasm				no	1788
NC_007146	COG0270L	68250112	NTHI1787	haeIIM	modification methylase HaeII	DNA-cytosine methyltransferase (EC 2.1.1.37)	957		196	0.0760753	-0.892845	hit00270		Cytoplasm	Unknown		Cytoplasm			no	1788
NC_014147	COG0270L	296114006	MCR_1795	-	DNA-cytosine methyltransferase	Modification methylase	1233		225	0.00268466	-6.11287	mct00270		Unknown	OuterMembrane	Outer membrane (No clear SP found but have barrel)	Cytoplasm		7	no	1788
NC_014147	COG0270L	296114087	MCR_1876	-	cytosine-specific methyltransferase	DNA-cytosine methyltransferase (EC 2.1.1.37)	957		147	0.00067328	-7.25158	mct00270		Cytoplasm	Cytoplasm	Cytoplasm	Cytoplasm			no	1788
OG_324
NC_000907	COG0764I	16272993	HI1062	fabZ	(3R)-hydroxymyristoyl-ACP dehydratase	(3R)-hydroxymyristoy-{acyl-carrier protein(ACP)} dehydratase (EC 4.2.1)	447	DB04216; DB06949; DB06950; DB06978; DB07044; DB07097; DB07098; DB07352; DB07715; DB08517	58	3.69314e-56	-6.6087	hin00061	16829	Cytoplasm	Cytoplasm		Cytoplasm		4	yes
NC_003028	COG0764I	15900343	SP_0424	fabZ	(3R)-hydroxymyristoyl-ACP dehydratase	(3R)-hydroxymyristoy-{acyl-carrier protein(ACP)} dehydratase (EC 4.2.1)	423	DB04216; DB06949; DB06950; DB06978; DB07044; DB07097; DB07098; DB07352; DB07715; DB08517	38	1.14024e-06	-6.5418	spn00061		Cytoplasm	Unknown	Cytoplasm			4	yes
NC_003098	COG0764I	15902428	spr0384	fabZ	(3R)-hydroxymyristoyl-ACP dehydratase	(3R)-hydroxymyristoy-{acyl-carrier protein(ACP)} dehydratase (EC 4.2.1)	423	DB04216; DB06949; DB06950; DB06978; DB07044; DB07097; DB07098; DB07352; DB07715; DB08517	40	4.44078e-06	-7.89897	spr00061	16829	Cytoplasm	Unknown	Cytoplasm			4	yes
NC_007146	COG0764I	68249621	NTHI1223	fabZ	(3R)-hydroxymyristoyl-ACP dehydratase	(3R)-hydroxymyristoy-{acyl-carrier protein(ACP)} dehydratase (EC 4.2.1)	447	DB04216; DB06949; DB06950; DB06978; DB07044; DB07097; DB07098; DB07352; DB07715; DB08517	52	9.33605e-30	-7.52363	hit00061	16829	Cytoplasm	Cytoplasm		Cytoplasm		4	yes
NC_014147	COG0764I	296112775	MCR_0548	fabZ	3-hydroxyacyl-ACP dehydratase FabZ	(3R)-hydroxymyristoy-{acyl-carrier protein(ACP)} dehydratase (EC 4.2.1)	528	DB04216; DB06949; DB06950; DB06978; DB07044; DB07097; DB07098; DB07352; DB07715; DB08517	76	0.000414133	-8.19825	mct00061		Cytoplasm	Cytoplasm	Cytoplasm	Cytoplasm			no
OG_325
NC_000907	COG0528F	16272996	HI1065	pyrH	uridylate kinase	Uridylate kinase (EC 2.7.4)	714		84	4.10318e-85	-7.9428	hin00240		Cytoplasm	Cytoplasm		Cytoplasm		4	yes
NC_003028	COG0528F	15900823	SP_0944	pyrH	uridylate kinase	Uridylate kinase (EC 2.7.4)	744		65	4.80019e-08	-7.30079	spn00240	003824, 000166, 016740	Cytoplasm	Cytoplasm	Cytoplasm			9	yes
NC_003098	COG0528F	15902889	spr0845	pyrH	uridylate kinase	Uridylate kinase (EC 2.7.4)	744		62	1.17302e-05	-7.2422	spr00240		Cytoplasm	Cytoplasm	Cytoplasm			8	yes
NC_007146	COG0528F	68249623	NTHI1225	pyrH	uridylate kinase	Uridylate kinase (EC 2.7.4)	714		82	1.42803e-34	-7.42527	hit00240	003824, 000166, 016740	Cytoplasm	Cytoplasm		Cytoplasm		4	yes
NC_014147	COG0528F	296112766	MCR_0539	pyrH	uridylate kinase	Uridylate kinase (EC 2.7.4)	726		84	0.000272459	-9.38656	mct00240		Cytoplasm	Cytoplasm	Cytoplasm	Cytoplasm			no
OG_326
NC_000907	COG0504F	16273006	HI1077	pyrG	CTP synthetase	CTP synthase (EC 6.3.4.2)	1638		210	1.40799e-16	-0.991241	hin00240	000166, 016874,	Cytoplasm	Cytoplasm		Cytoplasm			no	1503
NC_003028	COG0504F	15900408	SP_0494	pyrG	CTP synthetase	CTP synthase (EC 6.3.4.2)	1608		132	0.893617	0.623461	spn00240	000166, 016874,	Cytoplasm	Cytoplasm	Cytoplasm				no	1503
NC_003098	COG0504F	15902482	spr0438	pyrG	CTP synthetase	CTP synthase (EC 6.3.4.2)	1608		136	0.81077	1.23104	spr00240		Cytoplasm	Cytoplasm	Cytoplasm				no	1503
NC_007146	COG0504F	68249633	NTHI1238	pyrG	CTP synthetase	CTP synthase (EC 6.3.4.2)	1638		208	1.30105e-34	-6.37806	hit00240	000166, 016874,	Cytoplasm	Cytoplasm		Cytoplasm		2	yes	1503
NC_014147	COG0504F	296113534	MCR_1319	pyrG	CTP synthase	CTP synthase (EC 6.3.4.2)	1635		168	0.0013571	-6.697	mct00240		Cytoplasm	Cytoplasm	Inner membrane (Periplasm)	Cytoplasm			no	1503
OG_327
NC_000907	COG0766M	16273009	HI1081	murZ	UDP-N-acetylglucosamine 1-carboxyvinyltransferase	UDP-N-acetylglucosamine 1-carboxyvinyltransferase (EC 2.5.1.7)	1275		182	3.64846e-182	-8.46415	hin00520, 00550		Cytoplasm	Cytoplasm		Cytoplasm		7	yes
NC_003028	COG0766M	15901789	SP_1966	-	UDP-N-acetylglucosamine 1-carboxyvinyltransferase	UDP-N-acetylglucosamine 1-carboxyvinyltransferase (EC 2.5.1.7)	1284		105	0.893617	1.22925	spn00520, 00550		Cytoplasm	Cytoplasm	Cytoplasm				no
NC_003098	COG0766M	15903823	spr1781	murA	UDP-N-acetylglucosamine 1-carboxyvinyltransferase	UDP-N-acetylglucosamine 1-carboxyvinyltransferase (EC 2.5.1.7)	1284	DB00828	105	0.81077	1.17204	spr00520, 00550	016740, 003824,	Cytoplasm	Cytoplasm	Cytoplasm				no
NC_007146	COG0766M	68249638	NTHI1244	murA	UDP-N-acetylglucosamine 1-carboxyvinyltransferase	UDP-N-acetylglucosamine 1-carboxyvinyltransferase (EC 2.5.1.7)	1275	DB00828	184	1.84819e-44	-8.20082	hit00520, 00550	016740, 003824,	Cytoplasm	Cytoplasm		Cytoplasm		7	yes
NC_014147	COG0766M	296113960	MCR_1748	murA	UDP-N-acetylglucosamine 1-carboxyvinyltransferase MurA	UDP-N-acetylglucosamine 1-carboxyvinyltransferase (EC 2.5.1.7)	1263	DB00828	140	0.00501076	-5.64419	mct00520, 00550		Cytoplasm	Cytoplasm	Cytoplasm	Cytoplasm			no
OG_328
NC_000907	COG0605P	16273016	HI1088	sodA	superoxide dismutase	Manganese superoxide dismutase (EC 1.15.1.1)	648		90	2.56931e-89	-7.45624		016209, 016491, 043167	Periplasmic	Periplasmic		Cytoplasm		4	yes
NC_003028	COG0605P	15900660	SP_0766	-	superoxide dismutase, manganese-dependent	Manganese superoxide dismutase (EC 1.15.1.1)	606		36	0.134238	-2.13083			Extracellular	Extracellular	Cytoplasm				no
NC_003098	COG0605P	15902718	spr0674	sodA	superoxide dismutase, manganese-dependent	Manganese superoxide dismutase (EC 1.15.1.1)	606		38	0.81077	1.26196		016209, 016491, 043167	Extracellular	Extracellular	Cytoplasm				no
NC_007146	COG0605P	68249645	NTHI1251	sodA	superoxide dismutase	Manganese superoxide dismutase (EC 1.15.1.1)	648		88	8.34874e-38	-7.83775		016209, 016491, 043167	Periplasmic	Periplasmic		Cytoplasm		4	yes
NC_014147	COG0605P	296112862	MCR_0637	sodA	superoxide dismutase A	Manganese superoxide dismutase (EC 1.15.1.1)	618		56	0.000677722	-7.62986			Periplasmic	Cytoplasm	Cytoplasm	Cytoplasm		4	yes
OG_329
NC_000907	COG0272L	30995424	HI1100	ligA	NAD-dependent DNA ligase LigA	DNA ligase (EC 6.5.1.2)	2013	DB01907; DB03227; DB07040; DB07041; DB07042; DB07043	270	2.40972e-268	-9.0306	hin03030, 03410, 03420, 03430	003676, 016874, 043167	Cytoplasm	Cytoplasm		Cytoplasm		2	yes
NC_003028	COG0272L	15900984	SP_1117	ligA	NAD-dependent DNA ligase LigA	DNA ligase (EC 6.5.1.2)	1959	DB01907; DB03227; DB07040; DB07041; DB07042; DB07043	220	0.0312031	-2.78988	spn03030, 03410, 03420, 03430		Cytoplasm	Cytoplasm	Cytoplasm				no
NC_003098	COG0272L	15903068	spr1024	ligA	NAD-dependent DNA ligase LigA	DNA ligase (EC 6.5.1.2)	1959	DB01907; DB03227; DB07040; DB07041; DB07042; DB07043	220	3.19383e-07	-9.03158	spr03030, 03410, 03420, 03430		Cytoplasm	Cytoplasm	Cytoplasm			3	no
NC_007146	COG0272L	161761269	NTHI1265	ligA	NAD-dependent DNA ligase LigA	DNA ligase (EC 6.5.1.2)	2013	DB01907; DB03227; DB07040; DB07041; DB07042; DB07043	274	2.7612e-40	-7.10385	hit03030, 03420, 03430		Cytoplasm	Cytoplasm		Cytoplasm		2	yes
NC_014147	COG0272L	296113927	MCR_1715	ligA	NAD-dependent DNA ligase	DNA ligase (EC 6.5.1.2)	2076	DB01907; DB03227; DB07040; DB07041; DB07042; DB07043	206	0.307303	-2.1543	mct03030, 03410, 03420, 03430		Cytoplasm	Cytoplasm	Cytoplasm	Cytoplasm			no
OG_33
NC_000907	COG0057G	16271977	HI0001	gapdH	glyceraldehyde-3-phosphate dehydrogenase	NAD-dependent glyceraldehydphosphate dehydrogenase (EC 1.2.1.12)	1020		131	2.60605e-131	-8.25588	hin00010	016491, 000166, 048037	Cytoplasm	Cytoplasm		Cytoplasm		54	no	2597
NC_003028	COG0057G	15901835	SP_2012	-	glyceraldehyde-3-phosphate dehydrogenase	NAD-dependent glyceraldehydphosphate dehydrogenase (EC 1.2.1.12)Plasmin(ogen) receptor	1008		108	5.46258e-09	-7.81723	spn00010	016491, 000166, 048037	Cytoplasm	Cytoplasm	Cytoplasm			13	yes	2597
NC_003098	COG0057G	15903867	spr1825	gapA	glyceraldehyde-3-phosphate dehydrogenase	NAD-dependent glyceraldehydphosphate dehydrogenase (EC 1.2.1.12) / Plasmin(ogen) receptor	1080	DB01907; DB02263; DB03814	118	5.71038e-07	-8.66759	spr00010	016491, 000166, 048037	Cytoplasm	Cytoplasm	Cytoplasm			13	yes	2597
NC_007146	COG0057G	68248552	NTHI0001	gapA	glyceraldehyde-3-phosphate dehydrogenase	NAD-dependent glyceraldehydphosphate dehydrogenase (EC 1.2.1.12)	1020	DB01907; DB02263; DB03814	129	1.68925e-40	-7.81565	hit00010		Cytoplasm	Cytoplasm		Cytoplasm		54	yes	2597
NC_014147	COG0057G	296112887	MCR_0663	-	putative glyceraldehyde-3-phosphate dehydrogenase	NAD-dependent glyceraldehydphosphate dehydrogenase (EC 1.2.1.12)	1092		124	0.000265422	-8.93902	mct00010		Cytoplasm	Cytoplasm	Cytoplasm	Cytoplasm			no	2597
NC_014147	COG0057G	296113440	MCR_1222	gapA	glyceraldehyde-3-phosphate dehydrogenase	NADPdependent glyceraldehydphosphate dehydrogenase (EC 1.2.1.13)	1344	DB01907; DB02263; DB03814	155	0.0122365	-4.94939	mct00010		Cytoplasm	Cytoplasm	Cytoplasm	Cytoplasm			no	2597
OG_331
NC_000907	COG0218R	16273043	HI1118	engB	ribosome biogenesis GTP-binding protein YsxC	GTP-binding protein EngB	618	DB04137; DB04315	69	1.3777e-70	-7.66269		166	Unknown	Cytoplasm		Cytoplasm		8	yes
NC_003028	COG0218R	15901411	SP_1568	engB	ribosome biogenesis GTP-binding protein YsxC	GTP-binding protein EngB	588	DB04137; DB04315	52	1.84889e-07	-6.98432		166	Cytoplasm	Cytoplasm	Cytoplasm			5	yes
NC_003098	COG0218R	15903469	spr1426	engB	ribosome biogenesis GTP-binding protein YsxC	GTP-binding protein EngB	594	DB04137; DB04315	48	1.04457e-06	-8.63872		166	Cytoplasm	Cytoplasm	Cytoplasm			5	yes
NC_007146	COG0218R	68249669	NTHI1283	engB	ribosome biogenesis GTP-binding protein YsxC	GTP-binding protein EngB	618	DB04137; DB04315	67	1.17955e-30	-7.07152		166	Unknown	Cytoplasm		Cytoplasm		8	yes
NC_014147	COG0218R	296112713	MCR_0486	yihA	cell division checkpoint GTPase YihA	GTP-binding protein EngB	675		72	0.000451746	-7.79734			Unknown	Cytoplasm	Cytoplasm	Cytoplasm			no
OG_334
NC_000907	COG0275M	16273056	HI1130	mraW	S-adenosyl-methyltransferase MraW	S-adenosyl-methyltransferase MraW	966		119	2.74199e-27	-1.90503		16740	Cytoplasm	Cytoplasm		Cytoplasm			no
NC_003028	COG0275M	15900265	SP_0334	mraW	S-adenosyl-methyltransferase MraW	S-adenosyl-methyltransferase MraW	951		82	0.000294866	-4.43757		16740	Cytoplasm	Cytoplasm	Cytoplasm			5	no
NC_003098	COG0275M	15902346	spr0302	mraW	S-adenosyl-methyltransferase MraW	S-adenosyl-methyltransferase MraW	951		86	0.510752	-1.33241		16740	Cytoplasm	Cytoplasm	Cytoplasm				no
NC_007146	COG0275M	68249679	NTHI1297	mraW	S-adenosyl-methyltransferase MraW	S-adenosyl-methyltransferase MraW	966		120	8.17609e-14	-3.75143		16740	Cytoplasm	Cytoplasm		Cytoplasm			no
NC_014147	COG0275M	296113990	MCR_1778	mraW	S-adenosyl-methyltransferase MraW	S-adenosyl-methyltransferase MraW	1002		84	0.858345	0.536523			Cytoplasm	Cytoplasm	Cytoplasm	Cytoplasm			no
OG_335
NC_000907	COG0768M	16273058	HI1132	ftsI	penicillin-binding protein 3	Penicillin-binding protein 3	1833	DB00267; DB00274; DB00303; DB00430; DB00438; DB01327; DB01328; DB01329; DB01331; DB01332; DB01413; DB01415; DB01416	283	2.86034e-281	-8.36123	hin00550	003824, 016740, 008144, 031406,	Cytoplasmic Membrane	OuterMembrane		Cytoplasm		4	yes
NC_003028	COG0768M	15900267	SP_0336	-	penicillin-binding protein 2X	Penicillin-binding protein 2x	2253		244	2.57144e-10	-8.98568	spn00550	008144, 031406,	Cytoplasmic Membrane	Membrane	Membrane				yes
NC_003098	COG0768M	15902348	spr0304	pbpX	penicillin-binding protein 2X	Penicillin-binding protein 2x	2253	DB03190	240	3.339e-07	-8.96531	spr00550	008144, 031406,	Cytoplasmic Membrane	Membrane	Membrane				yes
NC_007146	COG0768M	68249681	NTHI1299	ftsI	peptidoglycan synthetase FtsI	Peptidoglycan synthetase FtsI	1833	DB00267; DB00274; DB00303; DB00430; DB00438; DB01327; DB01328; DB01329; DB01331; DB01332; DB01413; DB01415; DB01416	283	3.66079e-41	-7.20341	hit00550	016740, 008144, 031406	Cytoplasmic Membrane	OuterMembrane		Cytoplasm		4	yes
NC_014147	COG0768M	296113988	MCR_1776	ftsI	peptidoglycan synthetase FtsI	Peptidoglycan synthetase FtsI	1959	DB00267; DB00274; DB00303; DB00430; DB00438; DB01327; DB01328; DB01329; DB01331; DB01332; DB01413; DB01415; DB01416	184	0.0854826	-3.40091	mct00550		Cytoplasmic Membrane	OuterMembrane	Outer membrane	Inner membrane			no
OG_336
NC_000907	COG0769M	16273059	HI1133	murE	UDP-N-acetylmuramoylalanyl-D-glutamate--2,6-diaminopimelate ligase	UDP-N-acetylmuramoyl-L-alanyl-D-glutamate--2, 6-diaminopimelate ligase MurE (EC 6.3.2.13)	1467	DB02314; DB03590; DB03801	188	2.46436e-185	-8.09565	hin00300, 00550	016874, 000166,	Cytoplasm	Cytoplasm		Cytoplasm			yes
NC_003028	COG0769M	15901375	SP_1530	murE	UDP-N-acetylmuramoylalanyl-D-glutamate--L-lysine ligase	UDP-N-acetylmuramoylalanyglutamate-lysine ligase (EC 6.3.2.7)	1446	DB02314; DB03590; DB03801	144	9.14773e-10	-8.4363	spn00550	000166, 016874,	Cytoplasm	Unknown	Cytoplasm			3	yes
NC_003098	COG0769M	15903427	spr1384	murE	UDP-N-acetylmuramoylalanyl-D-glutamate--L-lysine ligase	UDP-N-acetylmuramoylalanyglutamate-lysine ligase (EC 6.3.2.7)	1446	DB02314; DB03590; DB03801	146	2.68158e-07	-9.26225	spr00550	000166, 016874,	Cytoplasm	Cytoplasm	Cytoplasm			2	yes
NC_007146	COG0769M	68249682	NTHI1300	murE	UDP-N-acetylmuramoylalanyl-D-glutamate--2,6-diaminopimelate ligase	UDP-N-acetylmuramoyl-L-alanyl-D-glutamate--2, 6-diaminopimelate ligase MurE (EC 6.3.2.13)	1467	DB02314; DB03590; DB03801	194	9.16689e-46	-8.42188	hit00300, 00550	016874, 000166,	Cytoplasm	Cytoplasm		Cytoplasm		1	yes
NC_014147	COG0769M	296113987	MCR_1775	murE	UDP-N-acetylmuramoyl-L-alanyl-D-glutamate--2,6-diaminopimelate ligase MurE	UDP-N-acetylmuramoyl-L-alanyl-D-glutamate--2, 6-diaminopimelate ligase MurE (EC 6.3.2.13)	1563	DB02314; DB03590; DB03801	150	0.000265422	-9.45053	mct00300, 00550		Cytoplasm	Cytoplasm	Cytoplasm	Cytoplasm			no
OG_337
NC_000907	COG0770M	16273060	HI1134	murF	UDP-MurNAc-pentapeptide synthetase	UDP-N-acetylmuramoylalanyl-D-glutamyl-2, 6-diaminopimelate--D-alanyl-D-Alanine ligase (EC 6.3.2.10)	1374	DB06970	183	1.53685e-178	-7.73504	hin00300, 00550	000166, 016874,	Cytoplasm	Cytoplasm		Inner membrane		5	yes
NC_003028	COG0770M	15901505	SP_1670	-	UDP-N-acetylmuramoylalanyl-D-glutamyl-2,6-diaminopimelate--D-alanyl-D-alanyl ligase	UDP-N-acetylmuramoylalanyl-D-glutamyl-2, 6-diaminopimelate--D-alanyl-D-Alanine ligase (EC 6.3.2.10)	1374		112	4.68939e-09	-7.87154	spn00300, 00550	000166, 016874,	Cytoplasm	Cytoplasm	Cytoplasm			5	yes
NC_003098	COG0770M	15903557	spr1514	murF	UDP-N-acetylmuramoylalanine-D-glutamyl-lysine-D-alanyl-D-alanine ligase	UDP-N-acetylmuramoylalanyl-D-glutamyl-2, 6-diaminopimelate--D-alanyl-D-Alanine ligase (EC 6.3.2.10)	1374	DB06970	114	2.9188e-07	-9.46168	spr00300, 00550		Cytoplasm	Cytoplasm	Cytoplasm			5	yes
NC_007146	COG0770M	68249683	NTHI1301	murF	UDP-N-acetylmuramoyl-tripeptide--D-alanyl-D-alanine ligase	UDP-N-acetylmuramoylalanyl-D-glutamyl-2, 6-diaminopimelate--D-alanyl-D-Alanine ligase (EC 6.3.2.10)	1374	DB06970	188	9.37101e-41	-7.44864	hit00300, 00550		Cytoplasm	Cytoplasm		Inner membrane		5	yes
NC_014147	COG0770M	296113986	MCR_1774	murF	UDP-N-acetylmuramoyl-tripeptide--D-alanyl-D-alanine ligase MurF	UDP-N-acetylmuramoylalanyl-D-glutamyl-2, 6-diaminopimelate--D-alanyl-D-Alanine ligase (EC 6.3.2.10)	1485	DB06970	134	0.000356707	-7.95171	mct00300, 00550		Cytoplasm	Cytoplasm	Cytoplasm	Cytoplasm			no
OG_338
NC_000907	COG0472M	16273061	HI1135	mraY	phospho-N-acetylmuramoyl-pentapeptide-transferase	Phospho-N-acetylmuramoyl-pentapeptide-transferase (EC 2.7.8.13)	1083		155	2.18967e-155	-8.81881	hin00550	16740	Cytoplasmic Membrane	Inner Membrane		Inner membrane		11	yes
NC_003028	COG0472M	15900268	SP_0337	mraY	phospho-N-acetylmuramoyl-pentapeptide-transferase	Phospho-N-acetylmuramoyl-pentapeptide-transferase (EC 2.7.8.13)	981		110	3.01051e-09	-8.05081	spn00550		Cytoplasmic Membrane	Membrane	Membrane			3	yes
NC_003098	COG0472M	15902349	spr0305	mraY	phospho-N-acetylmuramoyl-pentapeptide-transferase	Phospho-N-acetylmuramoyl-pentapeptide-transferase (EC 2.7.8.13)	981		110	3.59051e-07	-9.02288	spr00550		Cytoplasmic Membrane	Membrane	Membrane			3	yes
NC_007146	COG0472M	68249684	NTHI1302	mraY	phospho-N-acetylmuramoyl-pentapeptide-transferase	Phospho-N-acetylmuramoyl-pentapeptide-transferase (EC 2.7.8.13)	1083		157	2.31584e-41	-7.71233	hit00550	16740	Cytoplasmic Membrane	Inner Membrane		Inner membrane		11	yes
NC_014147	COG0472M	296113985	MCR_1773	mraY	phospho-N-acetylmuramoyl-pentapeptide-transferase MraY	Phospho-N-acetylmuramoyl-pentapeptide-transferase (EC 2.7.8.13)	1098		116	0.000265883	-9.14413	mct00550		Cytoplasmic Membrane	Inner Membrane	Inner membrane	Inner membrane			no
OG_339
NC_000907	COG0771M	16273062	HI1136	murD	UDP-N-acetylmuramoyl-L-alanyl-D-glutamate synthetase	UDP-N-acetylmuramoylAlanine-glutamate ligase (EC 6.3.2.9)	1314	DB01673; DB02314; DB03431; DB03801; DB08105; DB08106; DB08107; DB08108; DB08112	183	1.52979e-180	-7.73504	hin00471, 00550	000166, 016874,	Cytoplasm	Cytoplasm		Cytoplasm		6	yes
NC_003028	COG0771M	15900589	SP_0688	murD	UDP-N-acetylmuramoyl-L-alanyl-D-glutamate synthetase	UDP-N-acetylmuramoylAlanine-glutamate ligase (EC 6.3.2.9)	1353	DB01673; DB02314; DB03431; DB03801; DB08105; DB08106; DB08107; DB08108; DB08112	110	5.15253e-09	-7.80484	spn00471, 00550	000166, 016874,	Cytoplasm	Cytoplasm	Cytoplasm			3	yes
NC_003098	COG0771M	15902647	spr0603	murD	UDP-N-acetylmuramoyl-L-alanyl-D-glutamate synthetase	UDP-N-acetylmuramoylAlanine-glutamate ligase (EC 6.3.2.9)	1353	DB01673; DB02314; DB03431; DB03801; DB08105; DB08106; DB08107; DB08108; DB08112	108	7.25662e-07	-8.52685	spr00471, 00550		Cytoplasm	Cytoplasm	Cytoplasm			3	yes
NC_007146	COG0771M	68249685	NTHI1303	murD	UDP-N-acetylmuramoyl-L-alanyl-D-glutamate synthetase	UDP-N-acetylmuramoylAlanine-glutamate ligase (EC 6.3.2.9)	1314	DB01673; DB02314; DB03431; DB03801; DB08105; DB08106; DB08107; DB08108; DB08112	175	2.21966e-39	-7.31854	hit00471, 00550		Cytoplasm	Cytoplasm		Cytoplasm		6	yes
NC_014147	COG0771M	296113749	MCR_1537	murD	UDP-N-acetylmuramoylalanine-D-glutamate ligase MurD	UDP-N-acetylmuramoylAlanine-glutamate ligase (EC 6.3.2.9)	1410	DB01673; DB02314; DB03431; DB03801; DB08105; DB08106; DB08107; DB08108; DB08112	130	0.000488889	-7.69048	mct00471, 00550		Cytoplasm	Periplasmic	Cytoplasm	Cytoplasm			no
OG_34
NC_000907	COG0708L	16272016	HI0041	xthA	exonuclease III	Exodeoxyribonuclease III (EC 3.1.11.2)	804		106	2.65557e-70	-4.23048	hin03410	003676, 016787, 043167	Cytoplasm	Cytoplasm		Cytoplasm			no
NC_003028	COG0708L	15901674	SP_1845	-	exodeoxyribonuclease	Exodeoxyribonuclease III (EC 3.1.11.2)	828		80	1.49165e-08	-7.59625	spn03410	003676, 016787, 043167	Cytoplasm	Cytoplasm	Cytoplasm			8	yes
NC_003098	COG0708L	15903702	spr1660	exoA	exodeoxyribonuclease	Exodeoxyribonuclease III (EC 3.1.11.2)	828		84	2.22793e-07	-9.73028	spr03410	003676, 016787, 043167	Cytoplasm	Cytoplasm	Cytoplasm			8	yes
NC_007146	COG0708L	68248592	NTHI0049	xthA	exonuclease III	Exodeoxyribonuclease III (EC 3.1.11.2)	804		114	0.116396	1.19037	hit03410	003676, 016787,	Cytoplasm	Cytoplasm		Cytoplasm			no
NC_014147	COG0708L	296113045	MCR_0825	-	catabolite repression control protein	Catabolite repression control protein	1011		110	0.858345	1.08986	mct03410		Cytoplasm	Unknown	Cytoplasm	Cytoplasm			no
NC_014147	COG0708L	296113240	MCR_1020	xthA	exodeoxyribonuclease III	Exodeoxyribonuclease III (EC 3.1.11.2)	816		92	0.858345	0.716955	mct03410		Cytoplasm	Cytoplasm	Cytoplasm	Cytoplasm			no
OG_340
NC_000907	COG0772D	16273063	HI1137	ftsW	cell division protein	Cell division protein FtsW	1185		200	5.43223e-200	-8.18446			Cytoplasmic Membrane	Inner Membrane		Inner membrane		3	yes
NC_003028	COG0772D	15900936	SP_1067	-	cell division protein FtsW	Cell division protein FtsW	1230		160	8.51999e-09	-7.486			Cytoplasmic Membrane	Membrane	Membrane			2	yes
NC_003098	COG0772D	15903017	spr0973	ftsW	cell division protein FtsW	Cell division protein FtsW	1230		162	2.18364e-07	-9.61437			Cytoplasmic Membrane	Membrane	Membrane			2	yes
NC_007146	COG0772D	68249686	NTHI1304	ftsW	cell division protein FtsW	Cell division protein FtsW	1185		196	9.00886e-43	-7.83697			Cytoplasmic Membrane	Inner Membrane		Inner membrane		3	yes
NC_014147	COG0772D	296113750	MCR_1538	ftsW	cell cycle family protein FtsW	Cell division protein FtsW	1176		134	0.00254292	-6.1712			Cytoplasmic Membrane	Inner Membrane	Inner membrane	Inner membrane			no
OG_341
NC_000907	COG0707M	16273064	HI1138	murG	undecaprenyldiphospho-muramoylpentapeptide beta-N- acetylglucosaminyltransferase	UDP-N-acetylglucosamine-N-acetylmuramy-(pentapeptide) pyrophosphoryl-undecaprenol N-acetylglucosamine transferase (EC 2.4.1.227)	1056	DB02196	149	5.60408e-147	-8.17727	hin00550		Cytoplasmic Membrane	Cytoplasm		Cytoplasm		4	yes
NC_003028	COG0707M	15900590	SP_0689	murG	undecaprenyldiphospho-muramoylpentapeptide beta-N- acetylglucosaminyltransferase	UDP-N-acetylglucosamine-N-acetylmuramy-(pentapeptide) pyrophosphoryl-undecaprenol N-acetylglucosamine transferase (EC 2.4.1.227)	1059	DB02196	94	1.88863e-08	-7.28695	spn00550	016740, 030246,	Cytoplasmic Membrane	Cytoplasm	Cytoplasm			3	yes
NC_003098	COG0707M	15902648	spr0604	murG	undecaprenyldiphospho-muramoylpentapeptide beta-N- acetylglucosaminyltransferase	UDP-N-acetylglucosamine-N-acetylmuramy-(pentapeptide) pyrophosphoryl-undecaprenol N-acetylglucosamine transferase (EC 2.4.1.227)	1059	DB02196	94	2.39196e-07	-9.46952	spr00550		Cytoplasmic Membrane	Cytoplasm	Cytoplasm			3	yes
NC_007146	COG0707M	68249687	NTHI1305	murG	undecaprenyldiphospho-muramoylpentapeptide beta-N- acetylglucosaminyltransferase	UDP-N-acetylglucosamine-N-acetylmuramy-(pentapeptide) pyrophosphoryl-undecaprenol N-acetylglucosamine transferase (EC 2.4.1.227)	1056	DB02196	147	8.05549e-37	-6.9852	hit00550	016740, 030246,	Cytoplasmic Membrane	Cytoplasm		Cytoplasm		4	yes
NC_014147	COG0707M	296112507	MCR_0280	murG	undecaprenyldiphospho-muramoylpentapeptide beta-N-acetylglucosaminyltransferase MurG	UDP-N-acetylglucosamine-N-acetylmuramy-(pentapeptide) pyrophosphoryl-undecaprenol N-acetylglucosamine transferase (EC 2.4.1.227)	1104	DB02196	84	0.000272459	-8.99908	mct00550		Cytoplasmic Membrane	Cytoplasm	Inner membrane (Periplasm)	Cytoplasm			no
OG_342
NC_000907	COG0773M	16273065	HI1139	murC	UDP-N-acetylmuramate--L-alanine ligase	UDP-N-acetylmuramat-Alanine ligase (EC 6.3.2.8)	1428	DB01673; DB03909; DB04395	162	2.89611e-162	-8.56021	hin00471, 00550	016874, 000166,	Cytoplasm	Cytoplasm		Cytoplasm		6	yes
NC_003028	COG0773M	15901367	SP_1521	murC	UDP-N-acetylmuramate--L-alanine ligase	UDP-N-acetylmuramat-Alanine ligase (EC 6.3.2.8)	1335	DB01673; DB03909; DB04395	133	0.00945048	-3.28437	spn00471, 00550		Cytoplasm	Cytoplasm	Cytoplasm				no
NC_003098	COG0773M	15903416	spr1373	murC	UDP-N-acetylmuramate--L-alanine ligase	UDP-N-acetylmuramat-Alanine ligase (EC 6.3.2.8)	1335	DB01673; DB03909; DB04395	135	3.54431e-07	-9.11629	spr00471, 00550		Cytoplasm	Cytoplasm	Cytoplasm			3	no
NC_007146	COG0773M	68249688	NTHI1307	murC	UDP-N-acetylmuramate--L-alanine ligase	UDP-N-acetylmuramat-Alanine ligase (EC 6.3.2.8)	1428	DB01673; DB03909; DB04395	164	1.98854e-42	-7.84693	hit00471, 00550		Cytoplasm	Cytoplasm		Cytoplasm		6	yes
NC_014147	COG0773M	296112510	MCR_0283	murC	UDP-N-acetylmuramate-alanine ligase	UDP-N-acetylmuramat-Alanine ligase (EC 6.3.2.8)	1461	DB01673; DB03909; DB04395	106	0.000265422	-9.71864	mct00471, 00550		Cytoplasm	Cytoplasm	Cytoplasm	Cytoplasm			no
OG_343
NC_000907	COG1181M	16273066	HI1140	ddl	D-alanine--D-alanine ligase	Alanine-Alanine ligase (EC 6.3.2.4)	921	DB03431	134	4.52424e-128	-6.90979	hin00473, 00550	003824, 000166, 016874, 043167,	Cytoplasm	Cytoplasm		Cytoplasm		7	yes
NC_003028	COG1181M	15901506	SP_1671	ddl	D-alanyl-alanine synthetase A	Alanine-Alanine ligase A (EC 6.3.2.4)	1044	DB03431	98	5.15253e-09	-7.88575	spn00473, 00550	003824, 000166, 016874, 043167,	Cytoplasm	Cytoplasm	Cytoplasm			4	yes
NC_003098	COG1181M	15903558	spr1515	ddl	D-alanyl-alanine synthetase A	Alanine-Alanine ligase A (EC 6.3.2.4)	1044	DB03431	94	2.35102e-06	-7.83948	spr00473, 00550		Cytoplasm	Cytoplasm	Cytoplasm			4	yes
NC_007146	COG1181M	68249689	NTHI1308	ddl	D-alanine--D-alanine ligase	Alanine-Alanine ligase (EC 6.3.2.4)	921	DB03431	139	3.91115e-42	-8.12343	hit00473, 00550	003824, 000166, 016874, 043167,	Cytoplasm	Cytoplasm		Cytoplasm		7	yes
NC_014147	COG1181M	296112511	MCR_0284	ddlB	D-alanine--D-alanine ligase	Alanine-Alanine ligase (EC 6.3.2.4)	924	DB03431	82	0.000480462	-7.86081	mct00473, 00550		Cytoplasm	Cytoplasm	Cytoplasm	Cytoplasm			no
OG_344
NC_000907	COG0849D	16273068	HI1142	ftsA	cell division protein	Cell division protein FtsA	1278		154	9.3711e-149	-7.10909			Cytoplasm	Cytoplasm		Cytoplasm		4	yes
NC_003028	COG0849D	15901502	SP_1667	-	cell division protein FtsA	Cell division protein FtsA	1374		138	1.06884e-09	-8.37534			Cytoplasm	Cytoplasm	Cytoplasm			4	yes
NC_003098	COG0849D	15903554	spr1511	ftsA	cell division protein FtsA	Cell division protein FtsA	1374		140	2.20742e-07	-9.66455			Cytoplasm	Unknown	Cytoplasm			4	yes
NC_007146	COG0849D	68249691	NTHI1310	ftsA	cell division protein FtsA	Cell division protein FtsA	1278		155	1.16781e-41	-7.88218			Cytoplasm	Cytoplasm		Cytoplasm		4	yes
NC_014147	COG0849D	296112534	MCR_0307	ftsA	cell division protein FtsA	Cell division protein FtsA	1299		161	0.000265422	-8.93256			Cytoplasm	Cytoplasm	Cytoplasm	Cytoplasm			no
OG_345
NC_000907	COG0206D	16273069	HI1143	ftsZ	cell division protein FtsZ	Cell division protein FtsZ (EC 3.4.24)	1266	DB01864; DB04272; DB04315	160	3.35482e-160	-8.27936			Cytoplasm	Cytoplasm		Cytoplasm		1	yes
NC_003028	COG0206D	15901501	SP_1666	-	cell division protein FtsZ	Cell division protein FtsZ (EC 3.4.24)	1260		112	2.71272e-09	-8.07657		016787, 000166,	Unknown	Cytoplasm	Cytoplasm			4	yes
NC_003098	COG0206D	15903553	spr1510	ftsZ	cell division protein FtsZ	Cell division protein FtsZ (EC 3.4.24)	1260	DB01864; DB04272; DB04315	112	4.13021e-07	-8.86131			Unknown	Cytoplasm	Cytoplasm			4	yes
NC_007146	COG0206D	68249692	NTHI1311	ftsZ	cell division protein FtsZ	Cell division protein FtsZ (EC 3.4.24)	1266	DB01864; DB04272; DB04315	158	6.12254e-42	-7.80222		016787, 000166,	Cytoplasm	Cytoplasm		Cytoplasm		1	yes
NC_014147	COG0206D	296112535	MCR_0308	ftsZ	cell division protein FtsZ	Cell division protein FtsZ (EC 3.4.24)	1122	DB01864; DB04272; DB04315	110	0.000265422	-9.3841			Cytoplasm	Cytoplasm	Cytoplasm	Cytoplasm			no
OG_348
NC_000907	COG1137R	16273074	HI1148	-	ABC transporter ATP-binding protein	Lipopolysaccharide ABC transporter, ATP-binding protein LptB	726		102	4.54391e-103	-7.89798	hin02010	000166, 016787,	Cytoplasm	Cytoplasm		Inner membrane		6	yes
NC_003028	COG0410E	15900648	SP_0753	-	branched-chain amino acid ABC transporter ATP-binding protein	Branchechain amino acid transport ATP-binding protein LivF (TC 3.A.1.4.1)	711		42	0.893617	0.502471	spn02010		Cytoplasmic Membrane	Unknown	Cytoplasm				no
NC_003098	COG0410E	15902707	spr0663	livF	branched chain amino acid ABC transporter ATP-binding protein	Branchechain amino acid transport ATP-binding protein LivF (TC 3.A.1.4.1)	711		44	0.81077	0.0387697	spr02010		Cytoplasmic Membrane	Membrane	Cytoplasm				no
NC_007146	COG1137R	68249697	NTHI1316	-	ABC transporter ATP-binding protein	Lipopolysaccharide ABC transporter, ATP-binding protein LptB	726		94	3.5244e-36	-7.57167	hit02010	000166, 016787,	Cytoplasm	Cytoplasm		Inner membrane		6	yes
NC_014147	COG1137R	296113134	MCR_0914	-	ABC transporter ATPase	Lipopolysaccharide ABC transporter, ATP-binding protein LptB	729		74	0.000349337	-8.51673	mct02010		Cytoplasm	Cytoplasm	Cytoplasm	Inner membrane			no
OG_349
NC_000907	COG0634F	16273078	HI1153	hpt	hypoxanthine-guanine phosphoribosyltransferase	Hypoxanthinguanine phosphoribosyltransferase (EC 2.4.2.8)	540	DB04566	76	1.58507e-08	-1.13486	hin00230	016740, 000166, 043167	Cytoplasm	Cytoplasm		Cytoplasm			no	3251
NC_003028	COG0634F	15899961	SP_0012	-	hypoxanthine-guanine phosphoribosyltransferase	Hypoxanthinguanine phosphoribosyltransferase (EC 2.4.2.8)	543		90	5.9998e-06	-5.54788	spn00230		Cytoplasm	Cytoplasm	Cytoplasm			4	no	3251
NC_003098	COG0634F	15902055	spr0011	hgt	hypoxanthine-guanine phosphoribosyltransferase	Hypoxanthinguanine phosphoribosyltransferase (EC 2.4.2.8)	543		90	0.0230327	-3.63738	spr00230		Cytoplasm	Cytoplasm	Cytoplasm				no	3251
NC_007146	COG0634F	68249702	NTHI1321	hpt	hypoxanthine-guanine phosphoribosyltransferase	Hypoxanthinguanine phosphoribosyltransferase (EC 2.4.2.8)	540	DB04566	74	0.0544042	1.45714	hit00230	16740	Cytoplasm	Cytoplasm		Cytoplasm			no	3251
NC_014147	COG0634F	296112691	MCR_0464	hpt	hypoxanthine phosphoribosyltransferase	Hypoxanthinguanine phosphoribosyltransferase (EC 2.4.2.8)	537	DB04566	76	0.858345	0.295117	mct00230		Cytoplasm	Cytoplasm	Cytoplasm	Cytoplasm			no	3251
OG_350
NC_000907	COG0492O	16273083	HI1158	trxB	thioredoxin reductase	Thioredoxin reductase (EC 1.8.1.9)	957	DB00548	106	1.74809e-09	0.819862	hin00240, 00450		Cytoplasm	Cytoplasm		Cytoplasm			no	7296
NC_003028	COG0492O	15901308	SP_1458	-	thioredoxin reductase	Thioredoxin reductase (EC 1.8.1.9)	912		90	7.94955e-09	-7.76419	spn00240, 00450	048037, 016209, 016491	Cytoplasm	Cytoplasm	Cytoplasm			5	yes	7296
NC_003098	COG0492O	15903355	spr1312	trxB	thioredoxin reductase	Thioredoxin reductase (EC 1.8.1.9)	912	DB00548	88	1.5763e-06	-8.09771	spr00240, 00450		Cytoplasm	Cytoplasm	Cytoplasm			5	yes	7296
NC_007146	COG0492O	68249707	NTHI1327	trxB	thioredoxin reductase	Thioredoxin reductase (EC 1.8.1.9)	957	DB00548	104	0.211946	0.976837	hit00240, 00450	048037, 016209, 016491	Cytoplasm	Cytoplasm		Cytoplasm			no	7296
NC_014147	COG0492O	296112457	MCR_0230	trxB	thioredoxin reductase	Thioredoxin reductase (EC 1.8.1.9)	951	DB00548	123	0.450803	-1.68551	mct00240, 00450		Unknown	Unknown	Cytoplasm	Cytoplasm			no	7296
OG_351
NC_000907	COG0276H	16273084	HI1160	hemH	ferrochelatase	Ferrochelatase, protoheme ferrlyase (EC 4.99.1.1)	972	DB01911; DB02188	133	0.663252	0.622086	hin00860	016829, 043167,	Cytoplasm	Cytoplasm		Cytoplasm			no	2235
NC_003028	COG0276H	15900881	SP_1009	-	ferrochelatase	Ferrochelatase, protoheme ferrlyase (EC 4.99.1.1)	1095		122	0.893617	1.72127	spn00860	016829, 043167,	Cytoplasm	Cytoplasm	Cytoplasm				no	2235
NC_003098	COG0276H	15902958	spr0914	hemH	ferrochelatase	Ferrochelatase, protoheme ferrlyase (EC 4.99.1.1)	1095	DB01911; DB02188	126	0.822758	2.06597	spr00860		Cytoplasm	Cytoplasm	Cytoplasm				no	2235
NC_007146	COG0276H	68249709	NTHI1329	hemH	ferrochelatase	Ferrochelatase, protoheme ferrlyase (EC 4.99.1.1)	972	DB01911; DB02188	141	0.114792	1.19329	hit00860	016829, 043167,	Cytoplasm	Cytoplasm		Cytoplasm			no	2235
NC_014147	COG0276H	296112552	MCR_0325	hemH	ferrochelatase	Ferrochelatase, protoheme ferrlyase (EC 4.99.1.1)	966	DB01911; DB02188	90	0.00305496	-6.05324	mct00860		Cytoplasm	Cytoplasm	Cytoplasm	Cytoplasm			no	2235
OG_352
NC_000907	COG0192H	16273096	HI1172	metX	S-adenosylmethionine synthetase	Adenosylmethionine synthetase (EC 2.5.1.6)	1155		138	7.023e-139	-8.06739	hin00270	000166, 016740, 043167	Cytoplasm	Cytoplasm		Cytoplasm		3	yes	27430
NC_003028	COG0192H	15900656	SP_0762	-	S-adenosylmethionine synthetase	Adenosylmethionine synthetase (EC 2.5.1.6)	1191		126	1.53884e-09	-8.24508	spn00270	000166, 016740, 043167	Cytoplasm	Cytoplasm	Cytoplasm			7	yes	27430
NC_003098	COG0192H	15902715	spr0671	metK	S-adenosylmethionine synthetase	Adenosylmethionine synthetase (EC 2.5.1.6)	1191	DB02212; DB03075; DB03431; DB04395; DB04554	126	2.03804e-07	-10.0676	spr00270		Cytoplasm	Cytoplasm	Cytoplasm			7	yes	27430
NC_007146	COG0192H	68249720	NTHI1340	metK	S-adenosylmethionine synthetase	Adenosylmethionine synthetase (EC 2.5.1.6)	1155	DB02212; DB03075; DB03431; DB04395; DB04554	142	5.78605e-35	-6.82095	hit00270	000166, 016740, 043167	Cytoplasm	Cytoplasm		Cytoplasm		3	yes	27430
NC_014147	COG0192H	296112878	MCR_0654	metK	methionine adenosyltransferase	Adenosylmethionine synthetase (EC 2.5.1.6)	1161	DB02212; DB03075; DB03431; DB04395; DB04554	132	0.000265422	-10.0325	mct00270		Cytoplasm	Cytoplasm	Cytoplasm	Cytoplasm		3	yes	27430
OG_353
NC_000907	COG4161E	16273102	HI1180	artP	arginine transporter ATP-binding subunit	Arginine ABC transporter, ATP-binding protein ArtP	732		81	2.2102e-80	-7.56903	hin02010	000166, 016787,	Cytoplasmic Membrane	Cytoplasm		Cytoplasm		1	yes
NC_003028	COG1126E	15901103	SP_1242	-	amino acid ABC transporter ATP-binding protein	Glutamate transport ATP-binding protein	741		69	0.893617	0.287559			Cytoplasmic Membrane	Cytoplasm	Cytoplasm				no
NC_003098	COG1126E	15903164	spr1121	glnQ	amino acid ABC transporter ATP-binding protein	Glutamate transport ATP-binding protein	741		71	0.680478	-0.871776			Cytoplasmic Membrane	Cytoplasm	Cytoplasm				no
NC_007146	COG4161E	68249727	NTHI1348	artP	arginine transporter ATP-binding subunit	Arginine ABC transporter, ATP-binding protein ArtP	732		83	4.64073e-33	-7.21033	hit02010		Cytoplasmic Membrane	Cytoplasm		Cytoplasm		1	yes
NC_014147	COG4598E	296113901	MCR_1689	aotP	arginine/ornithine transport ATP-binding protein AotP	Histidine ABC transporter, ATP-binding protein HisP (TC 3.A.1.3.1)	774		58	0.000349337	-8.85981			Cytoplasmic Membrane	Cytoplasm	Cytoplasm	Cytoplasm			no
OG_355
NC_000907	COG0009J	16273118	HI1198	-	hypothetical protein	YciO family protein	624		94	0.138543	-0.249956			Cytoplasm	Cytoplasm		Cytoplasm			no
NC_003028	COG0009J	15900893	SP_1022	-	Sua5/YciO/YrdC family protein	YrdC subfamily, required for N-threonylcarbamoyladenosine t(6)A37 modification in tRNA	600		52	1.84889e-07	-6.98432			Cytoplasm	Cytoplasm	Cytoplasm			4	yes
NC_003098	COG0009J	15902970	spr0926	-	hypothetical protein	YrdC subfamily, required for N-threonylcarbamoyladenosine t(6)A37 modification in tRNA	612		50	3.59051e-07	-9.29782			Cytoplasm	Cytoplasm	Cytoplasm			1	yes
NC_007146	COG0009J	68249744	NTHI1369	-	hypothetical protein	YciO family protein	624		93	0.0443321	1.51406			Cytoplasm	Cytoplasm		Cytoplasm			no
NC_014147	COG0009J	296113771	MCR_1559	-	hypothetical protein	YciO family protein	567		76	0.858345	-0.2208			Unknown	Unknown	Cytoplasm	Cytoplasm			no
OG_357
NC_000907	COG0583K	16273120	HI1200	cysB	transcriptional regulator CysB	Cys regulon transcriptional activator CysB	972		138	3.40267e-138	-8.65235		003676, 003674,	Cytoplasm	Cytoplasm		Cytoplasm			no
NC_003028	COG0583K	15900807	SP_0927	-	LysR family transcriptional regulator	Cysteine and methionine metabolism regulator CmbR, LysR family	909		114	0.893617	0.853373		003676, 003674,	Cytoplasm	Cytoplasm	Cytoplasm				no
NC_003098	COG0583K	15902872	spr0828	cpsY	regulatory function on capsule expression in group B streptococci	Cysteine and methionine metabolism regulator CmbR, LysR family	909		116	0.305383	-1.91463			Cytoplasm	Cytoplasm	Cytoplasm				no
NC_007146	COG0583K	68249746	NTHI1371	cysB	transcriptional regulator CysB	Cys regulon transcriptional activator CysB	972		138	0.561131	0.521666			Cytoplasm	Cytoplasm		Cytoplasm			no
NC_014147	COG0583K	296113368	MCR_1149	cbl	HTH-type transcriptional regulator Cbl	Alkanesulfonate utilization operon Lysfamily regulator CbI	945		98	0.000265422	-9.21904			Cytoplasm	Cytoplasm	Cytoplasm	Cytoplasm			no
OG_358
NC_000907	COG0280C	16273123	HI1203	pta	phosphate acetyltransferase	Phosphate acetyltransferase (EC 2.3.1.8)	2136	DB02897	278	7.83228e-276	-8.85018	hin00430, 00620, 00640, 00680	16740	Cytoplasm	Unknown		Cytoplasm		2	yes
NC_003028	COG0280C	15900968	SP_1100	eutD	phosphotransacetylase	Phosphate acetyltransferase (EC 2.3.1.8)	975		71	0.620995	-0.932786	spn00430, 00620, 00640, 00680		Cytoplasm	Unknown	Cytoplasm				no
NC_003098	COG0280C	15903051	spr1007	eutD	phosphotransacetylase	Phosphate acetyltransferase (EC 2.3.1.8)	975		73	0.400445	-1.63424	spr00430, 00620, 00640, 00680		Cytoplasm	Cytoplasm	Cytoplasm				no
NC_007146	COG0280C	68249749	NTHI1374	pta	phosphate acetyltransferase	Phosphate acetyltransferase (EC 2.3.1.8)	2136	DB02897	280	6.96204e-46	-8.01788	hit00430, 00620, 00640, 00680	16740	Cytoplasm	Unknown		Cytoplasm		2	yes
NC_014147	COG0280C	296113692	MCR_1480	pta	phosphate acetyltransferase	Phosphate acetyltransferase (EC 2.3.1.8)	1470	DB02897	136	0.0133387	-4.88287	mct00430, 00620, 00640, 00680		Cytoplasm	Cytoplasm	Cytoplasm	Cytoplasm		2	no
OG_359
NC_000907	COG0282C	16273124	HI1204	ackA	acetate kinase	Acetate kinase (EC 2.7.2.1)	1206		174	6.22403e-174	-8.39966	hin00430, 00620, 00640, 00680	000166, 016740,	Cytoplasm	Cytoplasm		Cytoplasm		4	yes
NC_003028	COG0282C	15901865	SP_2044	-	acetate kinase	Acetate kinase (EC 2.7.2.1)	1191		137	1.74503e-09	-8.16304	spn00430, 00620, 00640, 00680	000166, 016740,	Cytoplasm	Cytoplasm	Cytoplasm			3	yes
NC_003098	COG0282C	15903896	spr1854	ackA	acetate kinase	Acetate kinase (EC 2.7.2.1)	1191		137	1.89622e-05	-6.84095	spr00430, 00620, 00640, 00680	000166, 016740,	Cytoplasm	Cytoplasm	Cytoplasm			3	yes
NC_007146	COG0282C	68249750	NTHI1375	ackA	acetate kinase	Acetate kinase (EC 2.7.2.1)	1206		176	2.22825e-43	-8.12332	hit00430, 00620, 00640, 00680	000166, 016740,	Cytoplasm	Cytoplasm		Cytoplasm		4	yes
NC_014147	COG0282C	296113693	MCR_1481	ackA	acetate kinase	Acetate kinase (EC 2.7.2.1)	1185		130	0.000939239	-7.03953	mct00430, 00620, 00640, 00680		Cytoplasm	Cytoplasm	Cytoplasm	Cytoplasm			no
OG_361
NC_000907	COG0039C	16273130	HI1210	mdh	malate dehydrogenase	Malate dehydrogenase (EC 1.1.1.37)	936	DB00336; DB01907	110	3.82595e-43	-2.7504	hin00020, 00620, 00630, 00680	003824, 016491, 000166	Unknown	Cytoplasm		Cytoplasm			no
NC_003028	COG0039C	15901082	SP_1220	ldh	L-lactate dehydrogenase	Lactate dehydrogenase (EC 1.1.1.27)	987	DB01907; DB03940	82	0.0227854	-2.95898	spn00010, 00270, 00620, 00640		Cytoplasm	Cytoplasm	Cytoplasm				no	160287
NC_003098	COG0039C	15903143	spr1100	ldh	L-lactate dehydrogenase	Lactate dehydrogenase (EC 1.1.1.27)	987	DB01907; DB03940	82	0.0150464	-3.87136	spr00010, 00270, 00620, 00640	003824, 000166, 016491	Cytoplasm	Cytoplasm	Cytoplasm				no	160287
NC_007146	COG0039C	68249756	NTHI1381	mdh	malate dehydrogenase	Malate dehydrogenase (EC 1.1.1.37)	936	DB00336; DB01907	114	4.42614e-38	-7.34556	hit00020, 00620, 00630, 00680	003824, 016491, 000166	Unknown	Cytoplasm		Cytoplasm		8	yes
NC_014147	COG0039C	296113658	MCR_1446	mdh	malate dehydrogenase	Malate dehydrogenase (EC 1.1.1.37)	987	DB00336; DB01907	106	0.000265422	-9.33115	mct00020, 00620, 00630, 00680		Unknown	Cytoplasm	Cytoplasm	Cytoplasm		1	no
OG_362
NC_000907	COG1190J	16273131	HI1211	lysS	lysyl-tRNA synthetase	Lysyl-tRNA synthetase (class II) (EC 6.1.1.6)	1509		196	6.84863e-196	-8.5705	hin00970	016874, 000166, 003676, 043167,	Cytoplasm	Cytoplasm		Cytoplasm		1	yes	3735
NC_003028	COG1190J	255964979	SP_0713	lysS	lysyl-tRNA synthetase	Lysyl-tRNA synthetase (class II) (EC 6.1.1.6)	1476		135	1.16323e-09	-8.34386	spn00970		Cytoplasm	Cytoplasm	Cytoplasm			5	yes	3735
NC_003098	COG1190J	15902670	spr0626	lysS	lysyl-tRNA synthetase	Lysyl-tRNA synthetase (class II) (EC 6.1.1.6)	1491		142	2.03804e-07	-10.0408	spr00970		Cytoplasm	Cytoplasm	Cytoplasm			5	yes	3735
NC_007146	COG1190J	68249757	NTHI1382	lysS	lysyl-tRNA synthetase	Lysyl-tRNA synthetase (class II) (EC 6.1.1.6)	1509		200	2.69353e-44	-7.83957	hit00970		Cytoplasm	Cytoplasm		Cytoplasm		1	yes	3735
NC_014147	COG1190J	296113238	MCR_1018	lysS	lysyl-tRNA synthetase	Lysyl-tRNA synthetase (class II) (EC 6.1.1.6)	1524		146	0.000265422	-8.96957	mct00970		Cytoplasm	Cytoplasm	Cytoplasm	Cytoplasm			no	3735
OG_363
NC_000907	COG0608L	16273133	HI1214	recJ	single-stranded-DNA-specific exonuclease	Single-strandedNspecific exonuclease RecJ (EC 3.1)	1728		206	0.850202	-0.0217169	hin03410, 03430, 03440		Cytoplasm	Cytoplasm		Cytoplasm			no
NC_003028	COG0608L	118090027	SP_0611	-	single-stranded-DNA-specific exonuclease RecJ	Single-strandedNspecific exonuclease RecJ (EC 3.1)	2223		195	0.000285637	-4.36938	spn03410, 03430, 03440	043167, 016787, 003676	Cytoplasm	Cytoplasm	Cytoplasm				no
NC_003098	COG0608L	15902581	spr0537	recJ	single-stranded-DNA-specific exonuclease RecJ	Single-strandedNspecific exonuclease RecJ (EC 3.1)	2235		195	2.03804e-07	-9.91804	spr03410, 03430, 03440		Cytoplasm	Cytoplasm	Cytoplasm			3	no
NC_007146	COG0608L	68249760	NTHI1385	recJ	single-stranded-DNA-specific exonuclease RecJ	Single-strandedNspecific exonuclease RecJ (EC 3.1)	1728		209	0.494931	0.58769	hit03430, 03440		Cytoplasm	Cytoplasm		Cytoplasm			no
NC_014147	COG0608L	296112582	MCR_0355	recJ	single-stranded-DNA-specific exonuclease RecJ	Single-strandedNspecific exonuclease RecJ (EC 3.1)	1770		166	0.104978	-3.22246	mct03410, 03430, 03440		Cytoplasm	Cytoplasm	Cytoplasm	Cytoplasm			no
OG_364
NC_000907	COG0283F	30995433	HI1219	cmk	cytidylate kinase	Cytidylate kinase (EC 2.7.4.14)	702	DB02456; DB02883; DB03403; DB04555	29	3.1833e-27	-5.85534	hin00240	000166, 016740,	Cytoplasm	Cytoplasm		Cytoplasm		4	no
NC_003028	COG0283F	15901443	SP_1603	cmk	cytidylate kinase	Cytidylate kinase (EC 2.7.4.14)	672	DB02456; DB02883; DB03403; DB04555	64	9.84228e-08	-7.03329	spn00240	000166, 016740,	Cytoplasm	Cytoplasm	Cytoplasm			3	yes
NC_003098	COG0283F	15903499	spr1456	cmk	cytidylate kinase	Cytidylate kinase (EC 2.7.4.14)	672	DB02456; DB02883; DB03403; DB04555	64	2.39196e-07	-9.66599	spr00240		Cytoplasm	Cytoplasm	Cytoplasm			3	yes
NC_007146	COG0283F	68250249	NTHI1949	cmk	cytidylate kinase	Cytidylate kinase (EC 2.7.4.14)	795	DB02456; DB02883; DB03403; DB04555	100	0.322188	-0.474076	hit00240	000166, 016740,	Cytoplasm	Cytoplasm		Cytoplasm			no
NC_014147	COG0283F	296113087	MCR_0867	cmk	cytidylate kinase	Cytidylate kinase (EC 2.7.4.14)	714	DB02456; DB02883; DB03403; DB04555	80	0.000397044	-8.07212	mct00240		Cytoplasm	Cytoplasm	Cytoplasm	Cytoplasm			no
OG_365
NC_000907	COG0539J	16273139	HI1220	rpsA	30S ribosomal protein S1	30S / SSU ribosomal protein S1p	1650		220	3.17184e-197	-6.23385	hin03010	005198, 003676,	Cytoplasm	Cytoplasm		Cytoplasm		4	yes
NC_003028	COG0539J	15900746	SP_0862	rpsA	30S ribosomal protein S1	30S / SSU ribosomal protein S1p	1203		114	4.25487e-09	-7.86117	spn03010	005198, 003676,	Cytoplasm	Cytoplasm	Cytoplasm			3	yes
NC_003098	COG0539J	15902808	spr0764	rpsA	30S ribosomal protein S1	30S / SSU ribosomal protein S1p	1203		114	9.1592e-07	-8.39596	spr03010	005198, 003676,	Cytoplasm	Cytoplasm	Cytoplasm			3	yes
NC_007146	COG0539J	68250248	NTHI1948	rpsA	30S ribosomal protein S1	30S / SSU ribosomal protein S1p	1650		226	9.95539e-42	-7.4757	hit03010		Cytoplasm	Cytoplasm		Cytoplasm		4	yes
NC_014147	COG0539J	296113088	MCR_0868	rpsA	30S ribosomal protein S1	30S / SSU ribosomal protein S1p	1674		182	0.000303893	-8.36558	mct03010		Cytoplasm	Cytoplasm	Cytoplasm	Cytoplasm			no
OG_369
NC_000907	COG2812L	16273148	HI1229	dnaX	DNA polymerase III subunits gamma and tau	DNA polymerase III subunits gamma and tau (EC 2.7.7.7)	2067	DB02930; DB03431	266	2.89139e-264	-8.59411	hin00230, 00240, 03030, 03430, 03440	003676, 000166, 016787, 016740,	Cytoplasm	Cytoplasm		Cytoplasm		5	yes
NC_003028	COG2812L	15900748	SP_0865	-	DNA polymerase III subunits gamma and tau	DNA polymerase III subunits gamma and tau (EC 2.7.7.7)	1656		180	2.49107e-09	-7.74146	spn00230, 00240, 03030, 03430, 03440	003676, 000166, 016787, 016740,	Cytoplasm	Cytoplasm	Cytoplasm			2	yes
NC_003098	COG2812L	15902813	spr0769	dnaX	DNA polymerase III subunits gamma and tau	DNA polymerase III subunits gamma and tau (EC 2.7.7.7)	1656	DB02930; DB03431	180	3.2974e-07	-9.06338	spr00230, 00240, 03030, 03430, 03440		Cytoplasm	Cytoplasm	Cytoplasm			2	yes
NC_007146	COG2812L	68250239	NTHI1939	dnaX	DNA polymerase III subunits gamma and tau	DNA polymerase III subunits gamma and tau (EC 2.7.7.7)	2067	DB02930; DB03431	249	1.94235e-42	-7.5336	hit00230, 00240, 03030, 03430, 03440	003676, 000166, 016787, 016740,	Cytoplasm	Cytoplasm		Cytoplasm		5	yes
NC_014147	COG2812L	296113237	MCR_1017	dnaX	DNA polymerase III subunit gamma and tau	DNA polymerase III subunits gamma and tau (EC 2.7.7.7)	2247	DB02930; DB03431	221	0.000562061	-7.42066	mct00230, 00240, 03030, 03430, 03440		Cytoplasm	Cytoplasm	Cytoplasm	Cytoplasm		2	no
OG_37
NC_000907	COG0745TK	16272824	HI0884	arcA	two-component response regulator	Aerobic respiration control protein arcA	711	DB04671	92	1.86799e-49	1.84853	hin02020	003676, 004871,	Cytoplasm	Cytoplasm		Cytoplasm			no
NC_003028	COG0745TK	15901089	SP_1227	-	DNA-binding response regulator	Two component response regulator SA124	705		92	1.98095e-07	-6.65764	spn02020	003676, 004871,	Cytoplasm	Cytoplasm	Cytoplasm			8	yes
NC_003098	COG0745TK	15903150	spr1107	rr02	DNA-binding response regulator	Two component response regulator SA124	756		100	0.00165921	-4.92875	spr02020		Cytoplasm	Cytoplasm	Cytoplasm				no
NC_007146	COG0745TK	68249471	NTHI1047	arcA	two-component response regulator	Aerobic respiration control protein arcA	711	DB04671	92	0.0464508	-1.03207	hit02020	003676, 004871,	Cytoplasm	Cytoplasm		Cytoplasm			no
NC_014147	COG0745TK	296112289	MCR_0060	ompR	two-component system response regulator	Two component system response regulator OmpR	735		64	0.0017075	-6.62669	mct02020		Cytoplasm	Cytoplasm	Cytoplasm	Cytoplasm			no
NC_014147	COG0745TK	296112612	MCR_0385	-	two-component system response regulator	Transcriptional regulatory protein RstA	714		62	0.000414133	-8.23697	mct02020		Cytoplasm	Cytoplasm	Cytoplasm	Cytoplasm			no
OG_371
NC_000907	COG1249C	16273150	HI1231	lpdA	dihydrolipoamide dehydrogenase	COG1249: Pyruvate/oxoglutarate dehydrogenase complex, dihydrolipoamide dehydrogenase (E3) component, and related enzymes( EC:1.8.1.4 )	1437	DB03147	196	3.33053e-171	-5.94601	hin00010, 00020, 00260, 00280, 00620	016491, 048037,	Cytoplasm	Cytoplasm		Cytoplasm		9	yes	1738
NC_003028	COG1249C	15901026	SP_1161	-	acetoin dehydrogenase complex, E3 component, dihydrolipoamide dehydrogenase	Dihydrolipoamide dehydrogenase of acetoin dehydrogenase (EC 1.8.1.4)	1704		162	0.893617	0.863541	spn00010, 00020, 00260, 00280, 00620		Cytoplasm	Cytoplasm	Cytoplasm				no	1738
NC_003098	COG1249C	15903092	spr1048	acoL	dihydrolipoamide dehydrogenase	Dihydrolipoamide dehydrogenase of acetoin dehydrogenase (EC 1.8.1.4)	1704		162	0.808702	-0.32624	spr00010, 00020, 00260, 00280, 00620		Cytoplasm	Cytoplasm	Cytoplasm				no	1738
NC_007146	COG1249C	68250236	NTHI1935	lpdA	dihydrolipoamide dehydrogenase	COG1249: Pyruvate/oxoglutarate dehydrogenase complex, dihydrolipoamide dehydrogenase (E3) component, and related enzymes( EC:1.8.1.4 )	1425	DB03147	196	2.07702e-36	-6.6618	hit00010, 00020, 00260, 00280, 00620	016491, 048037,	Cytoplasm	Cytoplasm		Cytoplasm		9	yes	1738
NC_014147	COG1249C	296112302	MCR_0073	lpdA	pyruvate dehydrogenase E3 component (dihydrolipoamide dehydrogenase)	Dihydrolipoamide dehydrogenase of oxoglutarate dehydrogenase (EC 1.8.1.4)	1449	DB03147	130	0.000265422	-9.30719	mct00010, 00020, 00260, 00280, 00620		Cytoplasm	Cytoplasm	Cytoplasm	Cytoplasm			no	1738
OG_372
NC_000907	COG0443O	16273156	HI1237	dnaK	molecular chaperone DnaK	Chaperone protein DnaK	1908		226	2.55122e-225	-8.775	hin03018	000166, 005515,	Cytoplasm	Cytoplasm		Cytoplasm		2	yes	3313
NC_003028	COG0443O	15900431	SP_0517	dnaK	molecular chaperone DnaK	Chaperone protein DnaK	1824		132	1.19501e-09	-8.31168	spn03018	000166, 005515,	Cytoplasm	Cytoplasm	Cytoplasm			35	yes	3313
NC_003098	COG0443O	15902499	spr0455	dnaK	molecular chaperone DnaK	Chaperone protein DnaK	1824		130	3.34837e-06	-7.63206	spr03018	000166, 005515,	Cytoplasm	Cytoplasm	Cytoplasm			35	yes	3313
NC_007146	COG0443O	68250231	NTHI1929	dnaK	molecular chaperone DnaK	Chaperone protein DnaK	1908		226	1.13214e-11	-3.32904	hit03018	000166, 005515,	Cytoplasm	Cytoplasm		Cytoplasm			no	3313
NC_014147	COG0443O	296112251	MCR_0022	dnaK	chaperone protein DnaK	Chaperone protein DnaK	1908		188	0.0607248	-3.69752	mct03018		Cytoplasm	Cytoplasm	Cytoplasm	Cytoplasm			no	3313
OG_373
NC_000907	COG0484O	16273157	HI1238	dnaJ	chaperone protein DnaJ	Chaperone protein DnaJ	1185		138	3.8782e-112	-5.36695			Cytoplasm	Cytoplasm		Cytoplasm		3	yes
NC_003028	COG0484O	15900433	SP_0519	-	molecular chaperone DnaJ	Chaperone protein DnaJ	1137		98	0.00109046	-4.0115		000166, 005515, 043167	Cytoplasm	Cytoplasm	Cytoplasm				no
NC_003098	COG0484O	15902500	spr0456	dnaJ	molecular chaperone DnaJ	Chaperone protein DnaJ	1119		98	2.97794e-07	-9.29121		000166, 005515, 043167	Cytoplasm	Cytoplasm	Cytoplasm			4	no
NC_007146	COG0484O	68250230	NTHI1928	dnaJ	molecular chaperone DnaJ	Chaperone protein DnaJ	1146		132	5.40004e-42	-8.15825		000166, 005515, 043167	Cytoplasm	Cytoplasm		Cytoplasm		3	yes
NC_014147	COG0484O	296112279	MCR_0050	dnaJ	chaperone protein DnaJ	Chaperone protein DnaJ	1152		106	0.000349337	-8.18608			Cytoplasm	Unknown	Cytoplasm	Cytoplasm			no
OG_375
NC_000907	COG0556L	16273166	HI1247	uvrB	excinuclease ABC subunit B	Excinuclease ABC subunit B	2040		239	1.27404e-42	1.18472	hin00970, 03420		Cytoplasm	Cytoplasm		Cytoplasm			no
NC_003028	COG0556L	15901100	SP_1238	-	excinuclease ABC subunit B	Excinuclease ABC subunit B	1989		182	8.26183e-10	-8.38734	spn03420	003676, 000166, 004386, 016787,	Cytoplasm	Cytoplasm	Cytoplasm			10	yes
NC_003098	COG0556L	15903161	spr1118	uvrB	excinuclease ABC subunit B	Excinuclease ABC subunit B	1989		186	0.0119583	-3.96532	spr03420		Cytoplasm	Cytoplasm	Cytoplasm				no
NC_007146	COG0556L	68250221	NTHI1917	uvrB	excinuclease ABC subunit B	Excinuclease ABC subunit B	2040		227	0.0146879	1.81307	hit03420	003676, 000166, 004386, 016787,	Cytoplasm	Cytoplasm		Cytoplasm			no
NC_014147	COG0556L	296113147	MCR_0927	uvrB	excinuclease ABC subunit B	Excinuclease ABC subunit B	2115		207	0.858345	1.32633	mct03420		Cytoplasm	Cytoplasm	Cytoplasm	Cytoplasm			no
OG_379
NC_000907	COG0777I	16273178	HI1260	accD	acetyl-CoA carboxylase subunit beta	Acetyl Coenzyme A carboxyl transferase beta chain (EC 6.4.1.2)	891		108	2.90509e-109	-7.97967	hin00061, 00253, 00620, 00640	000166, 016874, 043167	Cytoplasm	Cytoplasm		Cytoplasm		4	yes
NC_003028	COG0777I	15900345	SP_0426	-	acetyl-CoA carboxylase subunit beta	Acetyl Coenzyme A carboxyl transferase beta chain (EC 6.4.1.2)	867		86	1.01267e-08	-7.69934	spn00061, 00253, 00620, 00640	000166, 016874, 043167	Cytoplasm	Cytoplasm	Cytoplasm			4	yes
NC_003098	COG0777I	15902430	spr0386	accD	acetyl-CoA carboxylase subunit beta	Acetyl Coenzyme A carboxyl transferase beta chain (EC 6.4.1.2)	867		86	2.94563e-07	-9.46696	spr00061, 00253, 00620, 00640	000166, 016874, 043167	Cytoplasm	Unknown	Cytoplasm			4	yes
NC_007146	COG0777I	68250210	NTHI1904	accD	acetyl-CoA carboxylase subunit beta	Acetyl Coenzyme A carboxyl transferase beta chain (EC 6.4.1.2)	891		106	6.07719e-36	-7.46288	hit00061, 00253, 00620, 00640	000166, 016874, 043167	Cytoplasm	Cytoplasm		Cytoplasm		4	yes
NC_014147	COG0777I	296113636	MCR_1424	accD	acetyl-CoA carboxylase carboxyl transferase AccD	Acetyl Coenzyme A carboxyl transferase beta chain (EC 6.4.1.2)	882		88	0.000268611	-9.06542	mct00061, 00253, 00620, 00640		Cytoplasm	Cytoplasm	Cytoplasm	Cytoplasm			no
OG_38
NC_000907	COG0447H	16272905	HI0968	menB	naphthoate synthase	Naphthoate synthase (EC 4.1.3.36)	858	DB01992; DB03059	86	1.93344e-68	-5.11837	hin00130	003824, 016829,	Cytoplasm	Cytoplasm		Cytoplasm		19	yes
NC_003028	COG1024I	15900334	SP_0415	-	enoyl-CoA hydratase	Trans-2-decenoyl-(acyl-carrier protein(ACP)) isomerase	786		70	6.88394e-07	-6.32673	spn00071, 00280, 00281, 00310, 00360, 00362, 00380, 00410, 00627, 00640, 00650, 00903, 00930		Cytoplasm	Cytoplasm	Cytoplasm				no
NC_003098	COG1024I	15902419	spr0375	phaB	enoyl-CoA hydratase	Trans-2-decenoyl-(acyl-carrier protein(ACP)) isomerase	786		69	0.000667935	-5.36908	spr00071, 00280, 00281, 00310, 00360, 00362, 00380, 00410, 00627, 00640, 00650, 00903, 00930		Cytoplasm	Cytoplasm	Cytoplasm				no
NC_007146	COG0447H	68249555	NTHI1141	menB	naphthoate synthase	Naphthoate synthase (EC 4.1.3.36)	858	DB01992; DB03059	86	3.21445e-38	-8.37987	hit00130	003824, 016829,	Cytoplasm	Cytoplasm		Cytoplasm		19	yes
NC_014147	COG1250I	296112320	MCR_0091	fadB	enoyl-CoA hydratase/3-hydroxyacyl-CoA dehydrogenase FadB	hydroxybutyryl-CoA epimerase (EC 5.1.2.3) /Enoyl-CoA hydratase (EC 4.2.1.17) / Delta(3cidelta(2tranenoyl-CoA isomerase (EC 5.3.3.8) / hydroxyacyl-CoA dehydrogenase (EC 1.1.1.35)	2154	DB08249	212	0.858345	1.52879	mct00071, 00280, 00281, 00310, 00380, 00410, 00640, 00650, 00903, 00930, 01040		Cytoplasm	Cytoplasm	Cytoplasm	Cytoplasm			no
NC_014147	COG1024I	296113688	MCR_1476	-	enoyl-CoA hydratase	hydroxyisobutyryl-CoA hydrolase (EC 3.1.2.4)	1197		136	0.858345	1.96436	mct00071, 00280, 00281, 00310, 00360, 00362, 00380, 00410, 00627, 00640, 00650, 00903, 00930		Cytoplasmic Membrane	Cytoplasm	Cytoplasm	Cytoplasm			no
OG_380
NC_000907	COG0285H	16273179	HI1261	folC	folylpolyglutamate synthase/dihydrofolate synthase	Dihydrofolate synthase (EC 6.3.2.12) Folylpolyglutamate synthase (EC 6.3.2.17)	1314	DB01015; DB02437; DB03431; DB03830	148	6.99667e-121	-5.39503	hin00790		Cytoplasm	Cytoplasm		Cytoplasm		2	no
NC_003028	COG0285H	15900133	SP_0197	-	dihydrofolate synthetase	Dihydrofolate synthase (EC 6.3.2.12)Folylpolyglutamate synthase (EC 6.3.2.17)	1251		116	0.0514605	-2.57692	spn00790		Cytoplasm	Cytoplasm	Cytoplasm				no
NC_003098	COG0285H	15902222	spr0178	folC	dihydrofolate:folylpolyglutamate synthetase	Dihydrofolate synthase (EC 6.3.2.12) / Folylpolyglutamate synthase (EC 6.3.2.17)	1257	DB01015; DB02437; DB03431; DB03830	120	0.81077	0.0565041	spr00790		Cytoplasm	Cytoplasm	Cytoplasm				no
NC_007146	COG0285H	68250209	NTHI1903	folC	folylpolyglutamate synthase	Dihydrofolate synthase (EC 6.3.2.12) / Folylpolyglutamate synthase (EC 6.3.2.17)	1314	DB01015; DB02437; DB03431; DB03830	150	0.898106	0.0519918	hit00790	000166, 016874,	Cytoplasm	Cytoplasm		Cytoplasm			no
NC_014147	COG0285H	296113634	MCR_1422	folC	bifunctional protein FolC	Dihydrofolate synthase (EC 6.3.2.12) / Folylpolyglutamate synthase (EC 6.3.2.17)	1329	DB01015; DB02437; DB03431; DB03830	137	0.00431935	-5.72943	mct00790		Cytoplasm	Cytoplasm	Cytoplasm	Cytoplasm			no
OG_381
NC_000907	COG0188L	16273182	HI1264	gyrA	DNA gyrase subunit A	DNA gyrase subunit A (EC 5.99.1.3)	2643	DB00218; DB00365; DB00467; DB00487; DB00537; DB00685; DB00827; DB00978; DB01059; DB01137; DB01155; DB01165; DB01208; DB01405; DB04576	342		-7.37051		003676, 000166, 016853, 016787,	Cytoplasm	Cytoplasm		Cytoplasm		2	yes
NC_003028	COG0188L	15901081	SP_1219	-	DNA gyrase subunit A	DNA gyrase subunit A (EC 5.99.1.3)	2469		252	2.19429e-10	-9.23939		003676, 000166, 016853, 016787,	Cytoplasm	Cytoplasm	Cytoplasm			3	yes
NC_003098	COG0188L	15903142	spr1099	gyrA	DNA gyrase subunit A	DNA gyrase subunit A (EC 5.99.1.3)	2469	DB00218; DB00365; DB00467; DB00487; DB00537; DB00685; DB00827; DB00978; DB01059; DB01137; DB01155; DB01165; DB01208; DB01405; DB04576	253	2.03804e-07	-9.85794			Cytoplasm	Cytoplasm	Cytoplasm			3	yes
NC_007146	COG0188L	68250206	NTHI1900	gyrA	DNA gyrase subunit A	DNA gyrase subunit A (EC 5.99.1.3)	2643	DB00218; DB00365; DB00467; DB00487; DB00537; DB00685; DB00827; DB00978; DB01059; DB01137; DB01155; DB01165; DB01208; DB01405; DB04576	322	3.15734e-41	-7.15878		003676, 000166, 016853, 016787,	Cytoplasm	Cytoplasm		Cytoplasm		1	yes
NC_014147	COG0188L	296113277	MCR_1057	gyrA	DNA gyrase subunit A	DNA gyrase subunit A (EC 5.99.1.3)	2667	DB00218; DB00365; DB00467; DB00487; DB00537; DB00685; DB00827; DB00978; DB01059; DB01137; DB01155; DB01165; DB01208; DB01405; DB04576	248	0.000265422	-10.2338			Cytoplasm	Cytoplasm	Cytoplasm	Cytoplasm			no
OG_382
NC_000907	COG0143J	16273191	HI1276	metG	methionyl-tRNA synthetase	Methionyl-tRNA synthetase (EC 6.1.1.10)	2049	DB02151; DB02229; DB03799; DB03816; DB04015	231	5.62103e-150	-4.26211	hin00450, 00970	016874, 000166, 003676, 043167,	Cytoplasm	Cytoplasm		Cytoplasm			no	4141
NC_003028	COG0143J	15900681	SP_0788	metG	methionyl-tRNA synthetase	Methionyl-tRNA synthetase (EC 6.1.1.10)	1998	DB02151; DB02229; DB03799; DB03816; DB04015	203	2.37181e-06	-5.70605	spn00450, 00970		Cytoplasm	Cytoplasm	Cytoplasm			3	no	4141
NC_003098	COG0143J	161410751	spr0696	metG	methionyl-tRNA synthetase	Methionyl-tRNA synthetase (EC 6.1.1.10)	1998	DB02151; DB02229; DB03799; DB03816; DB04015	204	0.00013264	-6.01109	spr00450, 00970	016874, 000166, 003676	Cytoplasm	Cytoplasm	Cytoplasm				no	4141
NC_007146	COG0143J	68250200	NTHI1894	metG	methionyl-tRNA synthetase	Methionyl-tRNA synthetase (EC 6.1.1.10)	2049	DB02151; DB02229; DB03799; DB03816; DB04015	238	9.49642e-12	-3.32676	hit00450, 00970	016874, 000166, 003676, 043167,	Cytoplasm	Cytoplasm		Cytoplasm			no	4141
NC_014147	COG0143J	296113614	MCR_1401	metG	methionyl-tRNA synthetase	Methionyl-tRNA synthetase (EC 6.1.1.10)	2052	DB02151; DB02229; DB03799; DB03816; DB04015	254	0.858345	-0.241763	mct00450, 00970		Cytoplasm	Cytoplasm	Cytoplasm	Cytoplasm			no	4141
OG_384
NC_000907	COG0779S	30995436	HI1282	-	hypothetical protein	Clustered with transcription termination protein NusA	456		62	1.59051e-46	-4.7558			Cytoplasm	Cytoplasm		Cytoplasm		1	yes
NC_003028	COG0779S	15900464	SP_0552	-	hypothetical protein	Clustered with transcription termination protein NusA	480		48	0.00699774	-3.46007			Cytoplasm	Cytoplasm	Cytoplasm				no
NC_003098	COG0779S	15902521	spr0477	-	hypothetical protein	Clustered with transcription termination protein NusA	480		48	0.201403	-2.28341			Cytoplasm	Cytoplasm	Cytoplasm				no
NC_007146	COG0779S	68250160	NTHI1846	-	hypothetical protein	Clustered with transcription termination protein NusA	456		62	2.77977e-31	-7.37224			Cytoplasm	Cytoplasm		Cytoplasm		1	yes
NC_014147	COG0779S	296113982	MCR_1770	-	hypothetical protein	Clustered with transcription termination protein NusA: COG0779:	498		48	0.00157996	-6.77316			Cytoplasm	Cytoplasm	Cytoplasm	Cytoplasm			no
OG_385
NC_000907	COG0195K	16273197	HI1283	nusA	transcription elongation factor NusA	Transcription termination protein NusA	1488		160	3.35482e-160	-8.86433		003676, 000166, 003674	Cytoplasm	Cytoplasm		Cytoplasm		9	yes
NC_003028	COG0195K	15900465	SP_0553	nusA	transcription elongation factor NusA	Transcription termination protein NusA	1137		108	3.25455e-09	-8.02458		003676, 003674,	Cytoplasm	Cytoplasm	Cytoplasm			4	yes
NC_003098	COG0195K	15902522	spr0478	nusA	transcription elongation factor NusA	Transcription termination protein NusA	1137		104	2.03804e-07	-10.6576			Cytoplasm	Cytoplasm	Cytoplasm			4	yes
NC_007146	COG0195K	68250159	NTHI1845	nusA	transcription elongation factor NusA	Transcription termination protein NusA	1488		162	6.20253e-41	-7.64012		003676, 000166, 003674	Cytoplasm	Cytoplasm		Cytoplasm		9	yes
NC_014147	COG0195K	296113981	MCR_1769	nusA	transcription termination/antitermination protein NusA	Transcription termination protein NusA	1482		110	0.129693	-3.04245			Cytoplasm	Cytoplasm	Cytoplasm	Cytoplasm			no
OG_386
NC_000907	COG0532J	16273198	HI1284	infB	translation initiation factor IF-2	Translation initiation factor 2	2490		282	6.47733e-280	-9.35614		016787, 003676, 000166	Cytoplasm	Cytoplasm		Cytoplasm			yes
NC_003028	COG0532J	15900468	SP_0556	infB	translation initiation factor IF-2	Translation initiation factor 2	2877		242	2.57144e-10	-8.93524		016787, 003676, 000166	Cytoplasm	Cytoplasm	Cytoplasm			5	yes
NC_003098	COG0532J	15902525	spr0481	infB	translation initiation factor IF-2	Translation initiation factor 2	2793		241	2.18364e-07	-9.60085			Cytoplasm	Cytoplasm	Cytoplasm			5	yes
NC_007146	COG0532J	68250158	NTHI1844	infB	translation initiation factor IF-2	Translation initiation factor 2	2535		275	9.35932e-44	-7.68122		016787, 003676, 000166	Cytoplasm	Cytoplasm		Cytoplasm			yes
NC_014147	COG0532J	296113980	MCR_1768	infB	translation initiation factor IF-2	Translation initiation factor 2	2739		240	0.000265422	-10.8901			Cytoplasm	Cytoplasm	Cytoplasm	Cytoplasm			no
OG_387
[truncated: 1,306 more rows]
