# Supplementary material for: From microbial gene essentiality to novel antimicrobial drug targets
Source: BMC Genomics. 2014 Nov 5;15(1):958. doi: 10.1186/1471-2164-15-958 (PMC4233050; doi:10.1186/1471-2164-15-958)
Supplement: Supplementary file 3 — Additional file 3: KEGG functional categories enrichment using fisher’s exact test. Unrepresented categories are denoted by “n/a”. (XLSX 39 KB) [file 12864_2014_6655_MOESM3_ESM.xlsx]

## Sheet: Essential kegg categories
Additional file 2 | KEGG functional categories enrichment using fisher' s exact test; Unrepresented categories are denoted by n/a.
			Gram-negative strains															Gram-positive strains
			Haemophilus influenzae 86 028NP					Haemophilus influenzae Rd KW20					Moraxella catarrhalis BBH18					Streptococcus pneumoniae R6					Streptococcus pneumoniae TIGR4
KEGG pathways	Pathway ID		Essential genes in this Category	Non-essential genes in this Category	P-value	q-value		Essential genes in this Category	Non-essential genes in this Category	P-value	q-value		Essential genes in this Category	Non-essential genes in this Category	P-value	q-value		Essential genes in this Category	Non-essential genes in this Category	P-value	q-value		Essential genes in this Category	Non-essential genes in this Category	P-value	q-value
Cellular Processes			1	2	0.353956	1		1	2	0.74775	1		n/a	n/a	n/a	n/a		n/a	n/a	n/a	n/a		n/a	n/a	n/a	n/a
Cell Motility			1	2	0.353956	1		1	2	0.74775	1		n/a	n/a	n/a	n/a		n/a	n/a	n/a	n/a		n/a	n/a	n/a	n/a
Bacterial chemotaxis	2030		1	2	0.353956	1		1	2	0.74775	1		n/a	n/a	n/a	n/a		n/a	n/a	n/a	n/a		n/a	n/a	n/a	n/a
Environmental Information Processing			26	103	0.0174631	0.211944		38	99	0.993215	1		26	71	0.122773	0.787365		14	156	1	1		8	158	1	1
Membrane Transport			21	73	0.0102257	0.198925		33	71	0.890618	1		23	42	0.00609888	0.110817		9	134	1	1		7	134	1	1
ABC transporters	2010		15	59	0.0631946	0.574067		23	61	0.977475	1		22	29	0.00033739	0.01635		3	76	1	1		3	80	1	1
Bacterial secretion system	3070		6	8	0.0066259	0.17985		9	5	0.0331244	0.225494		1	13	0.967798	1		5	7	0.261022	0.812829		3	7	0.478412	1
Phosphotransferase system (PTS)	2060		n/a	n/a	n/a	n/a		1	5	0.936651	1		n/a	n/a	n/a	n/a		1	51	1	1		1	47	0.999999	1
Signal Transduction			5	30	0.524343	1		5	28	0.998587	1		3	29	0.981752	1		5	22	0.935592	1		1	24	0.999336	1
Two-component system	2020		5	30	0.524343	1		5	28	0.998587	1		3	29	0.981752	1		5	22	0.935592	1		1	24	0.999336	1
Genetic Information Processing			39	325	0.977985	1		177	174	2.95079e-10	0		74	228	0.0904319	0.656907		129	188	3.57948e-07	0		128	190	1.82504e-12	0
Folding, Sorting and Degradation			11	32	0.0230232	0.2507		23	20	0.0169778	0.132253		10	32	0.424233	1		12	13	0.0370295	0.20165		9	14	0.0967238	0.437677
Protein export	3060		7	9	0.00288379	0.105367		10	7	0.052346	0.335335		2	14	0.892125	1		6	8	0.204506	0.689673		4	8	0.354723	0.991341
RNA degradation	3018		3	10	0.252827	1		5	8	0.554359	1		3	9	0.499325	1		4	3	0.118323	0.444645		4	3	0.0711245	0.369043
Sulfur relay system	4122		1	13	0.871143	1		8	5	0.0604488	0.365756		5	9	0.166006	0.9047		2	2	0.338453	0.862367		1	3	0.686179	1
Replication and Repair			15	72	0.185838	1		33	41	0.0953365	0.494652		3	57	0.999952	1		41	26	2.74823e-08	0		43	25	8.01049e-12	0
Base excision repair	3410		3	7	0.142629	0.863522		2	7	0.900324	1		1	9	0.913615	1		2	7	0.794993	1		4	5	0.167261	0.628817
DNA replication	3030		3	15	0.448815	1		10	5	0.0175925	0.132253		n/a	n/a	n/a	n/a		10	5	0.00296187	0.02725		11	4	0.000108915	0.00155714
Homologous recombination	3440		5	23	0.326204	1		11	13	0.234896	0.8829		2	19	0.960679	1		16	4	3.48662e-06	0		17	3	2.3701e-08	0
Mismatch repair	3430		3	19	0.590133	1		8	11	0.396034	1		n/a	n/a	n/a	n/a		8	8	0.0660921	0.300204		9	8	0.0122451	0.100436
Nucleotide excision repair	3420		1	7	0.688914	1		2	5	0.796127	1		n/a	n/a	n/a	n/a		5	2	0.0261895	0.150305		2	5	0.558624	1
RNA family			n/a	n/a	n/a	n/a		24	53	0.881644	1		20	38	0.0142724	0.1417		n/a	n/a	n/a	n/a		1	71	1	1
Non-coding RNAs			n/a	n/a	n/a	n/a		24	53	0.881644	1		20	38	0.0142724	0.1417		n/a	n/a	n/a	n/a		1	71	1	1
Transcription			2	2	0.0908542	0.707721		3	1	0.143778	0.580526		n/a	n/a	n/a	n/a		5	0	0.00217002	0.0218		3	2	0.104381	0.437677
RNA polymerase	3020		2	2	0.0908542	0.707721		3	1	0.143778	0.580526		n/a	n/a	n/a	n/a		5	0	0.00217002	0.0218		3	2	0.104381	0.437677
Translation			11	143	0.997381	1		94	59	2.75026e-11	0		41	97	0.010832	0.1417		71	79	5.56973e-07	0		72	78	6.52407e-11	0
Aminoacyl-tRNA biosynthesis	970		5	78	0.992785	1		41	40	0.00588052	0.06431		29	47	0.000494566	0.0181667		25	58	0.488116	1		24	59	0.240804	0.820225
Ribosome	3010		6	65	0.937134	1		53	19	6.02487e-11	0		12	50	0.722197	1		46	21	9.25071e-12	0		48	19	1.92113e-16	0
Metabolism			95	598	0.456056	1		221	476	0.999994	1		136	556	0.984391	1		213	507	0.475553	1		171	565	0.973547	1
Amino Acid Metabolism			11	123	0.984339	1		33	99	0.99918	1		24	130	0.983368	1		17	107	0.999996	1		11	123	1	1
Alanine, aspartate and glutamate metabolism	250		2	10	0.498482	1		2	11	0.978479	1		n/a	n/a	n/a	n/a		6	6	0.108155	0.436807		2	15	0.952092	1
Arginine and proline metabolism	330		3	12	0.331715	1		1	15	0.999387	1		3	10	0.558061	1		n/a	n/a	n/a	n/a		n/a	n/a	n/a	n/a
Cysteine and methionine metabolism	270		2	16	0.723897	1		5	10	0.701536	1		1	15	0.980369	1		2	15	0.979121	1		2	16	0.96247	1
Glycine, serine and threonine metabolism	260		1	19	0.946884	1		9	11	0.292015	1		4	18	0.735066	1		1	15	0.996384	1		2	15	0.952092	1
Histidine metabolism	340		n/a	n/a	n/a	n/a		n/a	n/a	n/a	n/a		5	9	0.166006	0.9047		n/a	n/a	n/a	n/a		n/a	n/a	n/a	n/a
Lysine biosynthesis	300		2	9	0.451144	1		8	3	0.0165912	0.132253		n/a	n/a	n/a	n/a		2	11	0.932062	1		3	10	0.672346	1
Lysine degradation	310		n/a	n/a	n/a	n/a		n/a	n/a	n/a	n/a		n/a	n/a	n/a	n/a		1	2	0.649153	1		n/a	n/a	n/a	n/a
Phenylalanine metabolism	360		n/a	n/a	n/a	n/a		n/a	n/a	n/a	n/a		1	4	0.705148	1		1	1	0.502383	1		n/a	n/a	n/a	n/a
Phenylalanine, tyrosine and tryptophan biosynthesis	400		1	18	0.938408	1		6	13	0.758613	1		3	14	0.747446	1		n/a	n/a	n/a	n/a		n/a	n/a	n/a	n/a
Tyrosine metabolism	350		n/a	n/a	n/a	n/a		n/a	n/a	n/a	n/a		1	5	0.769222	1		n/a	n/a	n/a	n/a		n/a	n/a	n/a	n/a
Tryptophan metabolism	380		n/a	n/a	n/a	n/a		n/a	n/a	n/a	n/a		n/a	n/a	n/a	n/a		1	0	0.294458	0.84475		n/a	n/a	n/a	n/a
Valine, leucine and isoleucine degradation	280		n/a	n/a	n/a	n/a		1	2	0.74775	1		2	7	0.612464	1		2	2	0.338453	0.862367		1	3	0.686179	1
Valine, leucine and isoleucine biosynthesis	290		n/a	n/a	n/a	n/a		1	12	0.997523	1		4	9	0.303538	1		1	10	0.978843	1		1	12	0.97724	1
Biosynthesis of Other Secondary Metabolites			n/a	n/a	n/a	n/a		n/a	n/a	n/a	n/a		2	3	0.296304	1		n/a	n/a	n/a	n/a		n/a	n/a	n/a	n/a
Streptomycin biosynthesis	521		n/a	n/a	n/a	n/a		n/a	n/a	n/a	n/a		1	0	0.216315	1		n/a	n/a	n/a	n/a		n/a	n/a	n/a	n/a
Novobiocin biosynthesis	401		n/a	n/a	n/a	n/a		n/a	n/a	n/a	n/a		1	1	0.385994	1		n/a	n/a	n/a	n/a		n/a	n/a	n/a	n/a
Carbohydrate Metabolism			23	150	0.580209	1		42	141	0.999995	1		37	90	0.021495	0.172843		53	187	0.998312	1		45	200	0.99799	1
Amino sugar and nucleotide sugar metabolism	520		3	19	0.590133	1		6	17	0.904875	1		6	5	0.0166647	0.151692		9	34	0.925901	1		6	37	0.977175	1
Ascorbate and aldarate metabolism	53		n/a	n/a	n/a	n/a		n/a	n/a	n/a	n/a		1	1	0.385994	1		n/a	n/a	n/a	n/a		n/a	n/a	n/a	n/a
Butanoate metabolism	650		n/a	n/a	n/a	n/a		1	12	0.997523	1		8	6	0.00380885	0.08284		2	8	0.842984	1		1	10	0.959145	1
Citrate cycle (TCA cycle)	20		2	15	0.693332	1		3	14	0.977321	1		6	11	0.140308	0.849594		n/a	n/a	n/a	n/a		n/a	n/a	n/a	n/a
C5-Branched dibasic acid metabolism	660		n/a	n/a	n/a	n/a		n/a	n/a	n/a	n/a		2	2	0.20609	1		n/a	n/a	n/a	n/a		n/a	n/a	n/a	n/a
Fructose and mannose metabolism	51		2	12	0.584991	1		1	13	0.998444	1		1	3	0.623379	1		2	26	0.999344	1		3	23	0.976057	1
Galactose metabolism	52		2	3	0.13822	0.863522		n/a	n/a	n/a	n/a		1	1	0.385994	1		4	31	0.997333	1		3	32	0.997117	1
Glycolysis / Gluconeogenesis	10		3	14	0.410436	1		10	8	0.0801391	0.459521		2	13	0.869008	1		8	19	0.565164	1		9	18	0.21629	0.78589
Glyoxylate and dicarboxylate metabolism	630		3	7	0.142629	0.863522		n/a	n/a	n/a	n/a		1	8	0.889518	1		n/a	n/a	n/a	n/a		n/a	n/a	n/a	n/a
Inositol phosphate metabolism	562		n/a	n/a	n/a	n/a		n/a	n/a	n/a	n/a		1	1	0.385994	1		n/a	n/a	n/a	n/a		1	1	0.439494	1
Pentose and glucuronate interconversions	40		1	6	0.639859	1		n/a	n/a	n/a	n/a		2	2	0.20609	1		2	5	0.659411	1		2	7	0.703591	1
Pentose phosphate pathway	30		6	10	0.0139889	0.198925		4	13	0.922989	1		2	5	0.468042	1		9	10	0.0740551	0.323076		6	12	0.285743	0.852851
Propanoate metabolism	640		n/a	n/a	n/a	n/a		6	6	0.252663	0.918143		n/a	n/a	n/a	n/a		6	4	0.042725	0.211559		5	5	0.0787253	0.389923
Pyruvate metabolism	620		n/a	n/a	n/a	n/a		10	13	0.32005	1		1	21	0.995581	1		7	13	0.370198	0.917086		6	15	0.438666	1
Starch and sucrose metabolism	500		1	7	0.688914	1		1	7	0.974846	1		3	0	0.0100211	0.1417		4	18	0.926342	1		3	21	0.962652	1
Energy Metabolism			10	55	0.382883	1		14	48	0.995342	1		33	67	0.00383786	0.08284		16	34	0.395613	0.958231		14	22	0.0453886	0.274922
Oxidative phosphorylation	190		1	15	0.904049	1		3	13	0.967733	1		18	18	0.000122712	0.0109		9	9	0.0520779	0.246909		8	3	0.00116726	0.0145333
Sulfur metabolism	920		3	4	0.0563746	0.558873		1	5	0.936651	1		n/a	n/a	n/a	n/a		n/a	n/a	n/a	n/a		n/a	n/a	n/a	n/a
Nitrogen metabolism	910		3	16	0.486166	1		3	14	0.977321	1		14	22	0.0127558	0.1417		1	7	0.939192	1		1	7	0.901951	1
Methane metabolism	680		3	20	0.621672	1		7	16	0.802319	1		1	18	0.990675	1		6	13	0.505278	1		5	7	0.159129	0.619354
Glycan Biosynthesis and Metabolism			3	33	0.886412	1		22	14	0.00225255	0.0313375		2	25	0.989001	1		12	16	0.0888485	0.372277		11	17	0.0677049	0.369043
Lipopolysaccharide biosynthesis	540		1	18	0.938408	1		10	9	0.115439	0.571755		n/a	n/a	n/a	n/a		n/a	n/a	n/a	n/a		n/a	n/a	n/a	n/a
Peptidoglycan biosynthesis	550		2	15	0.693332	1		12	5	0.00458671	0.0557111		2	13	0.869008	1		12	8	0.00404573	0.0335385		11	9	0.00381937	0.035425
Lipid Metabolism			4	37	0.829022	1		20	22	0.0947423	0.494652		3	39	0.997564	1		21	23	0.00697333	0.0474471		16	30	0.0887707	0.420835
Biosynthesis of unsaturated fatty acids	1040		n/a	n/a	n/a	n/a		n/a	n/a	n/a	n/a		n/a	n/a	n/a	n/a		1	1	0.502383	1		1	1	0.439494	1
Synthesis and degradation of ketone bodies	72		n/a	n/a	n/a	n/a		n/a	n/a	n/a	n/a		2	1	0.119868	0.787365		1	0	0.294458	0.84475		1	0	0.251227	0.829721
Fatty acid metabolism	71		n/a	n/a	n/a	n/a		1	3	0.840774	1		n/a	n/a	n/a	n/a		1	4	0.825775	1		n/a	n/a	n/a	n/a
Fatty acid biosynthesis	61		n/a	n/a	n/a	n/a		10	1	0.000313235	0.00545		1	11	0.94723	1		10	2	0.000160936	0.00242222		9	3	0.00037992	0.00545
Glycerolipid metabolism	561		1	5	0.583124	1		2	4	0.713997	1		n/a	n/a	n/a	n/a		2	7	0.794993	1		1	8	0.926746	1
Glycerophospholipid metabolism	564		3	13	0.371295	1		7	9	0.36703	1		n/a	n/a	n/a	n/a		6	4	0.042725	0.211559		4	7	0.289525	0.852851
Metabolism of Cofactors and Vitamins			6	76	0.976994	1		33	46	0.202294	0.787525		19	72	0.616243	1		21	38	0.179076	0.65073		19	40	0.129929	0.524411
Folate biosynthesis	790		n/a	n/a	n/a	n/a		5	7	0.468869	1		4	9	0.303538	1		5	2	0.0261895	0.150305		5	2	0.0129252	0.100436
Lipoic acid metabolism	785		n/a	n/a	n/a	n/a		2	0	0.135114	0.580526		n/a	n/a	n/a	n/a		n/a	n/a	n/a	n/a		n/a	n/a	n/a	n/a
Nicotinate and nicotinamide metabolism	760		1	6	0.639859	1		1	6	0.960072	1		n/a	n/a	n/a	n/a		4	3	0.118323	0.444645		4	3	0.0711245	0.369043
One carbon pool by folate	670		2	8	0.401396	1		3	6	0.7038	1		2	7	0.612464	1		4	6	0.335278	0.862367		3	7	0.478412	1
Pantothenate and CoA biosynthesis	770		n/a	n/a	n/a	n/a		5	6	0.378783	1		3	10	0.558061	1		5	6	0.197327	0.689673		4	7	0.289525	0.852851
Porphyrin and chlorophyll metabolism	860		1	5	0.583124	1		1	5	0.936651	1		2	10	0.770164	1		n/a	n/a	n/a	n/a		n/a	n/a	n/a	n/a
Riboflavin metabolism	740		2	5	0.242717	1		6	1	0.0116642	0.115936		4	2	0.0221724	0.172843		1	4	0.825775	1		1	4	0.765278	1
Thiamine metabolism	730		n/a	n/a	n/a	n/a		1	5	0.936651	1		2	5	0.468042	1		2	9	0.880564	1		2	9	0.806694	1
Ubiquinone and other terpenoid-quinone biosynthesis	130		n/a	n/a	n/a	n/a		7	0	0.000883836	0.0140143		1	6	0.819419	1		n/a	n/a	n/a	n/a		n/a	n/a	n/a	n/a
Vitamin B6 metabolism	750		n/a	n/a	n/a	n/a		2	4	0.713997	1		1	5	0.769222	1		n/a	n/a	n/a	n/a		n/a	n/a	n/a	n/a
Metabolism of Other Amino Acids			6	20	0.127821	0.863522		8	18	0.800355	1		3	28	0.977879	1		11	19	0.245214	0.786082		10	23	0.303035	0.869132
beta-Alanine metabolism	410		n/a	n/a	n/a	n/a		n/a	n/a	n/a	n/a		n/a	n/a	n/a	n/a		1	1	0.502383	1		n/a	n/a	n/a	n/a
Cyanoamino acid metabolism	460		1	1	0.252579	1		1	2	0.74775	1		n/a	n/a	n/a	n/a		n/a	n/a	n/a	n/a		n/a	n/a	n/a	n/a
D-Alanine metabolism	473		n/a	n/a	n/a	n/a		2	0	0.135114	0.580526		n/a	n/a	n/a	n/a		2	2	0.338453	0.862367		2	2	0.263621	0.845071
D-Glutamine and D-glutamate metabolism	471		n/a	n/a	n/a	n/a		2	1	0.306228	1		1	2	0.519057	1		2	1	0.208842	0.689673		3	0	0.0157403	0.114087
Glutathione metabolism	480		4	4	0.0145973	0.198925		1	7	0.974846	1		1	9	0.913615	1		2	4	0.5682	1		2	4	0.469224	1
Selenocompound metabolism	450		1	7	0.688914	1		n/a	n/a	n/a	n/a		1	5	0.769222	1		3	4	0.340173	0.862367		2	5	0.558624	1
Taurine and hypotaurine metabolism	430		n/a	n/a	n/a	n/a		2	0	0.135114	0.580526		n/a	n/a	n/a	n/a		1	1	0.502383	1		1	4	0.765278	1
Metabolism of Terpenoids and Polyketides			1	18	0.938408	1		16	3	2.65106e-05	0		2	22	0.979055	1		15	5	2.87253e-05	0		13	11	0.00198544	0.0218
Biosynthesis of siderophore group nonribosomal peptides	1053		n/a	n/a	n/a	n/a		1	0	0.367845	1		n/a	n/a	n/a	n/a		n/a	n/a	n/a	n/a		n/a	n/a	n/a	n/a
Biosynthesis of ansamycins	1051		n/a	n/a	n/a	n/a		1	0	0.367845	1		n/a	n/a	n/a	n/a		n/a	n/a	n/a	n/a		n/a	n/a	n/a	n/a
Geraniol degradation	281		n/a	n/a	n/a	n/a		n/a	n/a	n/a	n/a		n/a	n/a	n/a	n/a		1	0	0.294458	0.84475		n/a	n/a	n/a	n/a
Limonene and pinene degradation	903		n/a	n/a	n/a	n/a		n/a	n/a	n/a	n/a		n/a	n/a	n/a	n/a		1	1	0.502383	1		n/a	n/a	n/a	n/a
Tetracycline biosynthesis	253		n/a	n/a	n/a	n/a		4	0	0.01815	0.132253		n/a	n/a	n/a	n/a		4	0	0.00742863	0.0474471		4	0	0.00392539	0.035425
Terpenoid backbone biosynthesis	900		1	10	0.799665	1		10	1	0.000313235	0.00545		2	9	0.725024	1		9	0	1.54848e-05	0		9	0	3.64775e-06	0
Nucleotide Metabolism			28	68	2.07486e-05	0		33	64	0.756304	1		6	68	0.999647	1		44	49	0.000115057	0.0013625		32	62	0.0279995	0.19075
Purine metabolism	230		14	41	0.0112227	0.198925		16	39	0.914141	1		3	37	0.996314	1		23	26	0.00620404	0.0474471		15	34	0.227297	0.799216
Pyrimidine metabolism	240		14	27	0.000516118	0.02725		17	25	0.361837	1		3	31	0.98765	1		21	23	0.00697333	0.0474471		17	28	0.038278	0.245571
Xenobiotics Biodegradation and Metabolism			3	10	0.252827	1		n/a	n/a	n/a	n/a		5	12	0.298396	1		3	23	0.992596	1		n/a	n/a	n/a	n/a
Aminobenzoate degradation	627		n/a	n/a	n/a	n/a		n/a	n/a	n/a	n/a		n/a	n/a	n/a	n/a		1	3	0.75272	1		n/a	n/a	n/a	n/a
Benzoate degradation	362		n/a	n/a	n/a	n/a		n/a	n/a	n/a	n/a		1	3	0.623379	1		1	3	0.75272	1		n/a	n/a	n/a	n/a
