# Supplementary material for: From microbial gene essentiality to novel antimicrobial drug targets
Source: BMC Genomics. 2014 Nov 5;15(1):958. doi: 10.1186/1471-2164-15-958 (PMC4233050; doi:10.1186/1471-2164-15-958)
Supplement: Supplementary file 4 — Additional file 4: The SEED functional categories enrichment using fisher’s exact test. Unrepresented categories are denoted “n/a”. (XLSX 70 KB) [file 12864_2014_6655_MOESM4_ESM.xlsx]

## Sheet: Essential seed categories
Additional file 3 | The SEED functional categories enrichment using fisher' s exact test; Unrepresented categories are denoted "n/a".
	Gram-negative strains															Gram-positive strains
	Haemophilus influenzae 86 028NP					Haemophilus influenzae Rd KW20					Moraxella catarrhalis BBH18					Streptococcus pneumoniae R6					Streptococcus pneumoniae TIGR4
The SEED Category, Subcategory, subsystem	Essential genes in this Category	Non-essential genes in this Category	P-value	q-value		Essential genes in this Category	Non-essential genes in this Category	P-value	q-value		Essential genes in this Category	Non-essential genes in this Category	P-value	q-value		Essential genes in this Category	Non-essential genes in this Category	P-value	q-value		Essential genes in this Category	Non-essential genes in this Category	P-value	q-value
Amino Acids and Derivatives	58	143	0.999697	1		59	144	0.949162	1		41	146	0.99999	1		11	166	1	1		14	151	1	1
Alanine, serine, and glycine	12	11	0.150885	0.700087		12	12	0.0741364	0.470152		9	23	0.846753	1		4	10	0.49413	1		4	8	0.532395	1
Alanine biosynthesis	6	4	0.157931	0.700087		6	5	0.129624	0.619387		6	3	0.05356	0.414767		3	2	0.107787	0.650334		3	2	0.173531	0.818564
Serine biosynthesis	2	2	0.516888	1		2	2	0.417042	1		1	6	0.951791	1		n/a	n/a	n/a	n/a		n/a	n/a	n/a	n/a
Glycine and Serine Utilization	3	5	0.675338	1		3	5	0.545307	1		2	10	0.958686	1		1	5	0.828613	1		1	4	0.841762	1
Glycine biosynthesis	1	0	0.395376	1		1	0	0.338749	1		n/a	n/a	n/a	n/a		n/a	n/a	n/a	n/a		n/a	n/a	n/a	n/a
Arginine; urea cycle, polyamines	5	30	0.999766	1		5	32	0.998816	1		2	12	0.980227	1		n/a	n/a	n/a	n/a		1	28	0.999979	1
Arginine and Ornithine Degradation	4	5	0.505889	1		4	6	0.455563	1		2	7	0.880687	1		n/a	n/a	n/a	n/a		n/a	n/a	n/a	n/a
Polyamine Metabolism	1	7	0.982329	1		1	8	0.976097	1		n/a	n/a	n/a	n/a		n/a	n/a	n/a	n/a		1	10	0.982836	1
Aromatic amino acids and derivatives	14	31	0.909231	1		12	31	0.841654	1		1	41	1	1		n/a	n/a	n/a	n/a		n/a	n/a	n/a	n/a
Chorismate Synthesis	7	5	0.149353	0.700087		6	6	0.187948	0.833099		n/a	n/a	n/a	n/a		n/a	n/a	n/a	n/a		n/a	n/a	n/a	n/a
Common Pathway For Synthesis of Aromatic Compounds (DAHP synthase to chorismate)	7	2	0.0230739	0.19872		6	3	0.0453977	0.316086		n/a	n/a	n/a	n/a		n/a	n/a	n/a	n/a		n/a	n/a	n/a	n/a
Phenylalanine and Tyrosine Branches from Chorismate	n/a	n/a	n/a	n/a		n/a	n/a	n/a	n/a		1	3	0.822767	1		n/a	n/a	n/a	n/a		n/a	n/a	n/a	n/a
Branched-chain amino acids	1	15	0.999695	1		n/a	n/a	n/a	n/a		n/a	n/a	n/a	n/a		n/a	n/a	n/a	n/a		n/a	n/a	n/a	n/a
Branched-Chain Amino Acid biosynthesis	1	10	0.996134	1		n/a	n/a	n/a	n/a		n/a	n/a	n/a	n/a		n/a	n/a	n/a	n/a		n/a	n/a	n/a	n/a
Glutamine, glutamate, aspartate, asparagine; ammonia assimilation	4	6	0.606466	1		3	7	0.714104	1		3	5	0.574434	1		2	8	0.766416	1		3	8	0.708259	1
Glutamine synthetases	1	0	0.395376	1		1	0	0.338749	1		1	0	0.350774	1		n/a	n/a	n/a	n/a		n/a	n/a	n/a	n/a
Glutamine, Glutamate, Aspartate and Asparagine biosynthesis	3	5	0.675338	1		2	6	0.814294	1		2	4	0.682889	1		2	6	0.644156	1		3	6	0.558758	1
Lysine, threonine, methionine, and cysteine	22	31	0.434672	1		27	23	0.00234986	0.0445474		24	26	0.0378143	0.339278		5	55	0.999851	1		6	50	0.999925	1
Lysine biosynthesis DAP Pathway	6	4	0.157931	0.700087		6	3	0.0453977	0.316086		7	1	0.00353496	0.0613333		n/a	n/a	n/a	n/a		n/a	n/a	n/a	n/a
Lysine biosynthesis DAP Pathway, GJO scratch	6	4	0.157931	0.700087		6	3	0.0453977	0.316086		7	1	0.00353496	0.0613333		n/a	n/a	n/a	n/a		n/a	n/a	n/a	n/a
Cysteine biosynthesis	1	3	0.866661	1		2	2	0.417042	1		5	8	0.502116	1		n/a	n/a	n/a	n/a		n/a	n/a	n/a	n/a
Methionine biosynthesis	4	10	0.869375	1		5	10	0.613907	1		2	13	0.986415	1		2	22	0.992301	1		2	18	0.993949	1
Methionine Degradation	4	3	0.280547	1		3	3	0.330171	1		n/a	n/a	n/a	n/a		1	8	0.92925	1		2	7	0.818625	1
Threonine and Homoserine biosynthesis	1	7	0.982329	1		5	2	0.0481059	0.316086		3	3	0.354293	1		2	6	0.644156	1		2	6	0.760876	1
Proline and 4-hydroxyproline	n/a	n/a	n/a	n/a		n/a	n/a	n/a	n/a		2	5	0.768212	1		n/a	n/a	n/a	n/a		n/a	n/a	n/a	n/a
Hypothetical Proteins Related to Proline Metabolism	n/a	n/a	n/a	n/a		n/a	n/a	n/a	n/a		1	1	0.578673	1		n/a	n/a	n/a	n/a		n/a	n/a	n/a	n/a
Proline Synthesis	n/a	n/a	n/a	n/a		n/a	n/a	n/a	n/a		1	1	0.578673	1		n/a	n/a	n/a	n/a		n/a	n/a	n/a	n/a
Carbohydrates	46	125	0.999902	1		30	149	1	1		24	45	0.567745	1		35	250	1	1		47	250	1	1
Aminosugars	1	1	0.634568	1		1	1	0.562881	1		n/a	n/a	n/a	n/a		1	17	0.99508	1		1	17	0.99873	1
N-Acetyl-Galactosamine and Galactosamine Utilization	n/a	n/a	n/a	n/a		n/a	n/a	n/a	n/a		n/a	n/a	n/a	n/a		1	11	0.97085	1		1	11	0.988158	1
Chitin and N-acetylglucosamine utilization	1	1	0.634568	1		1	1	0.562881	1		n/a	n/a	n/a	n/a		n/a	n/a	n/a	n/a		n/a	n/a	n/a	n/a
Central carbohydrate metabolism	28	22	0.0123892	0.138279		22	27	0.0685793	0.442891		20	25	0.119835	0.729471		21	38	0.0504984	0.414979		25	32	0.0235612	0.228547
Pentose phosphate pathway	5	3	0.166054	0.725964		3	5	0.545307	1		4	0	0.0150156	0.157714		3	8	0.558585	1		6	7	0.181496	0.845468
Pyruvate Alanine Serine Interconversions	1	3	0.866661	1		1	3	0.809163	1		2	3	0.573357	1		1	6	0.87236	1		1	3	0.771081	1
Pyruvate metabolism I: anaplerotic reactions, PEP	1	3	0.866661	1		1	3	0.809163	1		n/a	n/a	n/a	n/a		1	1	0.444064	1		2	0	0.0947458	0.512494
Pyruvate metabolism II: acetyl-CoA, acetogenesis from pyruvate	4	2	0.172467	0.725964		4	0	0.013075	0.15065		2	4	0.682889	1		1	5	0.828613	1		1	4	0.841762	1
Glycolysis and Gluconeogenesis	9	2	0.00527907	0.0750154		6	5	0.129624	0.619387		8	2	0.00475796	0.076544		9	2	0.000137693	0.0046		8	4	0.0110191	0.121341
Glyoxylate bypass	n/a	n/a	n/a	n/a		n/a	n/a	n/a	n/a		1	4	0.885119	1		n/a	n/a	n/a	n/a		n/a	n/a	n/a	n/a
Entner-Doudoroff Pathway	6	2	0.0466207	0.311796		5	4	0.152683	0.711311		n/a	n/a	n/a	n/a		6	5	0.0366622	0.33764		7	5	0.0437404	0.321632
Dehydrogenase complexes	2	3	0.655297	1		2	3	0.549957	1		3	3	0.354293	1		n/a	n/a	n/a	n/a		n/a	n/a	n/a	n/a
Di- and oligosaccharides	n/a	n/a	n/a	n/a		n/a	n/a	n/a	n/a		n/a	n/a	n/a	n/a		2	102	1	1		4	99	1	1
Fructooligosaccharides(FOS) and Raffinose Utilization	n/a	n/a	n/a	n/a		n/a	n/a	n/a	n/a		n/a	n/a	n/a	n/a		n/a	n/a	n/a	n/a		1	17	0.99873	1
Lactose and Galactose Uptake and Utilization	n/a	n/a	n/a	n/a		n/a	n/a	n/a	n/a		n/a	n/a	n/a	n/a		1	28	0.999815	1		1	30	0.99999	1
Maltose and Maltodextrin Utilization	n/a	n/a	n/a	n/a		n/a	n/a	n/a	n/a		n/a	n/a	n/a	n/a		1	17	0.99508	1		n/a	n/a	n/a	n/a
Trehalose Uptake and Utilization	n/a	n/a	n/a	n/a		n/a	n/a	n/a	n/a		n/a	n/a	n/a	n/a		n/a	n/a	n/a	n/a		1	4	0.841762	1
Sucrose utilization	n/a	n/a	n/a	n/a		n/a	n/a	n/a	n/a		n/a	n/a	n/a	n/a		n/a	n/a	n/a	n/a		1	7	0.947822	1
Fermentation	4	11	0.904466	1		4	11	0.804344	1		2	14	0.990703	1		2	22	0.992301	1		3	21	0.99074	1
Acetyl-CoA fermentation to Butyrate	n/a	n/a	n/a	n/a		n/a	n/a	n/a	n/a		2	7	0.880687	1		n/a	n/a	n/a	n/a		n/a	n/a	n/a	n/a
Fermentations: Lactate	2	1	0.345267	1		2	1	0.266378	1		n/a	n/a	n/a	n/a		1	3	0.691195	1		1	3	0.771081	1
Fermentations: Mixed acid	2	7	0.926174	1		2	7	0.86508	1		n/a	n/a	n/a	n/a		1	12	0.978318	1		2	11	0.94407	1
Monosaccharides	1	45	1	1		n/a	n/a	n/a	n/a		1	1	0.578673	1		2	39	0.999923	1		3	52	1	1
D-Galacturonate and D-Glucuronate Utilization	1	4	0.919503	1		n/a	n/a	n/a	n/a		n/a	n/a	n/a	n/a		n/a	n/a	n/a	n/a		n/a	n/a	n/a	n/a
D-ribose utilization	n/a	n/a	n/a	n/a		n/a	n/a	n/a	n/a		1	1	0.578673	1		n/a	n/a	n/a	n/a		1	0	0.308017	0.9856
Fructose utilization	n/a	n/a	n/a	n/a		n/a	n/a	n/a	n/a		n/a	n/a	n/a	n/a		2	7	0.710649	1		2	13	0.969875	1
One-carbon Metabolism	9	10	0.316571	1		2	17	0.996009	1		n/a	n/a	n/a	n/a		1	12	0.978318	1		5	8	0.369664	1
Serine-glyoxylate cycle	7	7	0.294232	1		2	12	0.975468	1		n/a	n/a	n/a	n/a		1	7	0.904961	1		3	5	0.468672	1
One-carbon metabolism by tetrahydropterines	2	3	0.655297	1		n/a	n/a	n/a	n/a		n/a	n/a	n/a	n/a		n/a	n/a	n/a	n/a		2	3	0.488356	1
Organic acids	1	9	0.993582	1		1	10	0.98961	1		n/a	n/a	n/a	n/a		1	1	0.444064	1		1	1	0.521288	1
Glycerate metabolism	1	2	0.779218	1		1	3	0.809163	1		n/a	n/a	n/a	n/a		1	1	0.444064	1		1	1	0.521288	1
Polysaccharides	n/a	n/a	n/a	n/a		n/a	n/a	n/a	n/a		n/a	n/a	n/a	n/a		1	6	0.87236	1		n/a	n/a	n/a	n/a
Glycogen metabolism	n/a	n/a	n/a	n/a		n/a	n/a	n/a	n/a		n/a	n/a	n/a	n/a		1	5	0.828613	1		n/a	n/a	n/a	n/a
Sugar alcohols	2	8	0.951245	1		n/a	n/a	n/a	n/a		n/a	n/a	n/a	n/a		4	12	0.6113	1		5	10	0.512249	1
Glycerol and Glycerol-3-phosphate Uptake and Utilization	2	8	0.951245	1		n/a	n/a	n/a	n/a		n/a	n/a	n/a	n/a		1	6	0.87236	1		2	4	0.597326	1
Mannitol Utilization	n/a	n/a	n/a	n/a		n/a	n/a	n/a	n/a		n/a	n/a	n/a	n/a		3	6	0.411433	1		3	6	0.558758	1
Carbohydrates - no subcategory	n/a	n/a	n/a	n/a		n/a	n/a	n/a	n/a		1	0	0.350774	1		n/a	n/a	n/a	n/a		n/a	n/a	n/a	n/a
Carbon storage regulator	n/a	n/a	n/a	n/a		n/a	n/a	n/a	n/a		1	0	0.350774	1		n/a	n/a	n/a	n/a		n/a	n/a	n/a	n/a
Cell Division and Cell Cycle	15	11	0.0454915	0.310074		18	7	9.95146e-05	0.00368		5	10	0.651422	1		16	6	3.75824e-06	0		17	5	8.32783e-06	0
Bacterial Cytoskeleton	7	8	0.375499	1		9	5	0.019055	0.200823		5	10	0.651422	1		10	4	0.00037384	0.0105143		11	3	0.000301501	0.00788571
Macromolecular synthesis operon	4	0	0.024307	0.19872		4	0	0.013075	0.15065		n/a	n/a	n/a	n/a		4	2	0.0396244	0.338902		5	1	0.0122268	0.121341
MukBEF Chromosome Condensation	2	1	0.345267	1		3	0	0.0387346	0.316086		n/a	n/a	n/a	n/a		n/a	n/a	n/a	n/a		n/a	n/a	n/a	n/a
YgjD and YeaZ	2	0	0.156184	0.700087		2	0	0.114616	0.583255		n/a	n/a	n/a	n/a		2	0	0.0645569	0.432233		1	1	0.521288	1
Cell Wall and Capsule	78	52	7.71128e-07	0		60	76	0.00617134	0.108648		47	36	2.83679e-05	0		30	82	0.403738	1		47	74	0.0312059	0.263864
Capsular and extracellular polysacchrides	9	19	0.841765	1		4	24	0.995101	1		n/a	n/a	n/a	n/a		7	48	0.994073	1		20	35	0.221428	0.955954
Capsular heptose biosynthesis	2	1	0.345267	1		n/a	n/a	n/a	n/a		n/a	n/a	n/a	n/a		n/a	n/a	n/a	n/a		n/a	n/a	n/a	n/a
CMP-N-acetylneuraminate biosynthesis	n/a	n/a	n/a	n/a		n/a	n/a	n/a	n/a		n/a	n/a	n/a	n/a		n/a	n/a	n/a	n/a		1	2	0.668917	1
Exopolysaccharide biosynthesis	n/a	n/a	n/a	n/a		n/a	n/a	n/a	n/a		n/a	n/a	n/a	n/a		n/a	n/a	n/a	n/a		9	4	0.00476094	0.0768
Rhamnose containing glycans	n/a	n/a	n/a	n/a		n/a	n/a	n/a	n/a		n/a	n/a	n/a	n/a		1	7	0.904961	1		n/a	n/a	n/a	n/a
Sialic Acid Metabolism	7	13	0.737676	1		4	16	0.946277	1		n/a	n/a	n/a	n/a		2	30	0.999083	1		5	27	0.98573	1
Streptococcal Hyaluronic Acid Capsule	n/a	n/a	n/a	n/a		n/a	n/a	n/a	n/a		n/a	n/a	n/a	n/a		1	2	0.585618	1		1	0	0.308017	0.9856
Phosphorylcholine incorporation in LPS	n/a	n/a	n/a	n/a		n/a	n/a	n/a	n/a		n/a	n/a	n/a	n/a		3	2	0.107787	0.650334		4	1	0.0337002	0.263864
Gram-Negative cell wall components	39	14	3.47656e-07	0		29	25	0.00182212	0.0414		23	9	1.96458e-05	0		n/a	n/a	n/a	n/a		n/a	n/a	n/a	n/a
KDO2-Lipid A biosynthesis	14	3	0.000368531	0.0092		13	6	0.00209655	0.0429333		11	6	0.0117854	0.134933		n/a	n/a	n/a	n/a		n/a	n/a	n/a	n/a
Lipopolysaccharide assembly	12	6	0.0178506	0.178032		10	8	0.0473217	0.316086		8	3	0.0121213	0.134933		n/a	n/a	n/a	n/a		n/a	n/a	n/a	n/a
Lipoprotein sorting system	4	0	0.024307	0.19872		4	0	0.013075	0.15065		3	0	0.0429833	0.344		n/a	n/a	n/a	n/a		n/a	n/a	n/a	n/a
LOS core oligosaccharide biosynthesis	8	5	0.0909118	0.533892		1	11	0.993153	1		n/a	n/a	n/a	n/a		n/a	n/a	n/a	n/a		n/a	n/a	n/a	n/a
Peptidoglycan lipid II flippase	1	0	0.395376	1		1	0	0.338749	1		1	0	0.350774	1		n/a	n/a	n/a	n/a		n/a	n/a	n/a	n/a
Gram-Positive cell wall components	n/a	n/a	n/a	n/a		n/a	n/a	n/a	n/a		n/a	n/a	n/a	n/a		3	14	0.847253	1		4	22	0.979438	1
Polyglycerolphosphate lipoteichoic acid biosynthesis	n/a	n/a	n/a	n/a		n/a	n/a	n/a	n/a		n/a	n/a	n/a	n/a		n/a	n/a	n/a	n/a		1	1	0.521288	1
Teichoic and lipoteichoic acids biosynthesis	n/a	n/a	n/a	n/a		n/a	n/a	n/a	n/a		n/a	n/a	n/a	n/a		3	5	0.332056	1		3	7	0.638923	1
Cell Wall and Capsule - no subcategory	30	19	0.00152184	0.0276		27	27	0.00940382	0.135877		24	25	0.0289428	0.26588		20	20	0.000620482	0.0138		23	17	0.000357942	0.00981333
UDP-N-acetylmuramate from Fructose-6-phosphate biosynthesis	6	0	0.00376947	0.055936		5	3	0.0930799	0.571013		4	2	0.117764	0.729471		3	4	0.252284	0.995557		6	1	0.00432334	0.0719273
YjeE	2	0	0.156184	0.700087		2	0	0.114616	0.583255		2	1	0.282656	1		2	0	0.0645569	0.432233		1	1	0.521288	1
Murein Hydrolases	2	5	0.83578	1		n/a	n/a	n/a	n/a		n/a	n/a	n/a	n/a		n/a	n/a	n/a	n/a		n/a	n/a	n/a	n/a
Peptidoglycan biosynthesis	15	8	0.0109009	0.12765		15	8	0.00196462	0.0429333		13	9	0.0175348	0.178889		10	10	0.0151022	0.168388		12	8	0.00621849	0.091264
Peptidoglycan biosynthesis--gjo	5	1	0.0386107	0.273169		5	1	0.0190271	0.200823		5	1	0.0223052	0.221795		5	0	0.00104458	0.0193684		4	1	0.0337002	0.263864
Cofactors, Vitamins, Prosthetic Groups, Pigments	80	91	0.0256769	0.2056		61	74	0.00292587	0.05336		75	80	0.000200499	0.00817778		25	87	0.813941	1		29	83	0.899657	1
Biotin	1	6	0.970695	1		n/a	n/a	n/a	n/a		3	13	0.9564	1		n/a	n/a	n/a	n/a		n/a	n/a	n/a	n/a
Biotin biosynthesis	n/a	n/a	n/a	n/a		n/a	n/a	n/a	n/a		2	8	0.915612	1		n/a	n/a	n/a	n/a		n/a	n/a	n/a	n/a
Biotin biosynthesis Experimental	1	6	0.970695	1		n/a	n/a	n/a	n/a		1	5	0.925566	1		n/a	n/a	n/a	n/a		n/a	n/a	n/a	n/a
Coenzyme A	6	1	0.0174917	0.178032		5	2	0.0481059	0.316086		10	3	0.00245301	0.0484211		3	4	0.252284	0.995557		5	3	0.0639676	0.436148
Coenzyme A biosynthesis	6	1	0.0174917	0.178032		5	2	0.0481059	0.316086		7	2	0.0111023	0.134933		3	4	0.252284	0.995557		5	3	0.0639676	0.436148
Coenzyme A biosynthesis cluster	n/a	n/a	n/a	n/a		n/a	n/a	n/a	n/a		3	1	0.126887	0.729675		n/a	n/a	n/a	n/a		n/a	n/a	n/a	n/a
Folate and pterines	27	53	0.885928	1		11	36	0.958553	1		14	31	0.763653	1		9	26	0.550229	1		10	25	0.675401	1
5-FCL-like protein	7	9	0.457477	1		4	12	0.846278	1		5	9	0.580327	1		1	20	0.997985	1		2	19	0.995645	1
YgfZ	14	21	0.542259	1		n/a	n/a	n/a	n/a		n/a	n/a	n/a	n/a		n/a	n/a	n/a	n/a		n/a	n/a	n/a	n/a
Folate biosynthesis	4	9	0.823708	1		5	7	0.383794	1		6	7	0.285381	1		8	6	0.011162	0.137387		8	6	0.0360974	0.271118
Molybdenum cofactor biosynthesis	2	14	0.996461	1		2	17	0.996009	1		3	9	0.851147	1		n/a	n/a	n/a	n/a		n/a	n/a	n/a	n/a
Riboflavin, FMN, FAD	21	5	1.86657e-05	0		23	3	9.47442e-09	0		18	1	6.7143e-08	0		7	21	0.593972	1		8	20	0.67088	1
Flavodoxin	2	2	0.516888	1		2	2	0.417042	1		n/a	n/a	n/a	n/a		1	0	0.25431	0.995557		1	0	0.308017	0.9856
riboflavin to FAD	4	0	0.024307	0.19872		4	0	0.013075	0.15065		3	0	0.0429833	0.344		2	2	0.268889	1		2	2	0.362426	1
Riboflavin, FMN and FAD metabolism	7	1	0.00778208	0.106311		8	0	0.000167746	0.00669091		7	0	0.000634853	0.0157714		2	7	0.710649	1		2	7	0.818625	1
Riboflavin, FMN and FAD metabolism in plants	8	2	0.0111471	0.12765		9	1	0.00039309	0.0113231		8	1	0.00137286	0.0322		2	12	0.906058	1		3	11	0.855278	1
Cofactors, Vitamins, Prosthetic Groups, Pigments - no subcategory	2	15	0.99775	1		2	12	0.975468	1		7	5	0.0846075	0.576533		n/a	n/a	n/a	n/a		n/a	n/a	n/a	n/a
Thiamin biosynthesis	2	15	0.99775	1		2	12	0.975468	1		7	5	0.0846075	0.576533		n/a	n/a	n/a	n/a		n/a	n/a	n/a	n/a
Quinone cofactors	13	0	5.38182e-06	0		12	1	1.89865e-05	0		3	7	0.740984	1		n/a	n/a	n/a	n/a		n/a	n/a	n/a	n/a
Menaquinone and Phylloquinone biosynthesis	7	0	0.00148242	0.0276		6	1	0.00739559	0.1216		1	0	0.350774	1		n/a	n/a	n/a	n/a		n/a	n/a	n/a	n/a
Menaquinone and Phylloquinone biosynthesis - gjo	6	0	0.00376947	0.055936		6	0	0.0014845	0.0368		n/a	n/a	n/a	n/a		n/a	n/a	n/a	n/a		n/a	n/a	n/a	n/a
Ubiquinone biosynthesis	n/a	n/a	n/a	n/a		n/a	n/a	n/a	n/a		2	7	0.880687	1		n/a	n/a	n/a	n/a		n/a	n/a	n/a	n/a
Lipoic acid	3	0	0.061642	0.384217		3	0	0.0387346	0.316086		2	1	0.282656	1		n/a	n/a	n/a	n/a		n/a	n/a	n/a	n/a
Lipoic acid metabolism	3	0	0.061642	0.384217		3	0	0.0387346	0.316086		2	1	0.282656	1		n/a	n/a	n/a	n/a		n/a	n/a	n/a	n/a
NAD and NADP	2	5	0.83578	1		1	5	0.916788	1		3	11	0.918072	1		4	9	0.43026	1		4	9	0.604719	1
NAD and NADP cofactor biosynthesis global	2	5	0.83578	1		1	5	0.916788	1		3	11	0.918072	1		4	9	0.43026	1		4	9	0.604719	1
Pyridoxine	4	3	0.280547	1		3	5	0.545307	1		7	2	0.0111023	0.134933		1	4	0.769921	1		1	4	0.841762	1
Pyridoxin (Vitamin B6) biosynthesis	4	3	0.280547	1		3	5	0.545307	1		7	2	0.0111023	0.134933		1	3	0.691195	1		1	3	0.771081	1
Tetrapyrroles	1	3	0.866661	1		1	3	0.809163	1		8	6	0.0751902	0.54262		1	2	0.585618	1		1	2	0.668917	1
Heme and Siroheme biosynthesis	1	3	0.866661	1		1	3	0.809163	1		8	6	0.0751902	0.54262		1	2	0.585618	1		1	2	0.668917	1
DNA Metabolism	35	96	0.999495	1		37	79	0.712874	1		19	69	0.998448	1		41	73	0.00628662	0.0828		45	82	0.141175	0.692821
DNA repair	8	48	0.999993	1		11	40	0.982216	1		4	38	0.999978	1		15	27	0.0882063	0.5796		15	23	0.15996	0.774737
ATP-dependent Nuclease	n/a	n/a	n/a	n/a		n/a	n/a	n/a	n/a		n/a	n/a	n/a	n/a		2	0	0.0645569	0.432233		2	0	0.0947458	0.512494
DNA Repair Base Excision	2	6	0.889261	1		2	6	0.814294	1		n/a	n/a	n/a	n/a		3	4	0.252284	0.995557		1	6	0.924454	1
DNA repair system including RecA, MutS and a hypothetical protein	n/a	n/a	n/a	n/a		1	2	0.711133	1		n/a	n/a	n/a	n/a		1	1	0.444064	1		n/a	n/a	n/a	n/a
DNA repair, bacterial	4	16	0.982843	1		4	13	0.880361	1		2	12	0.980227	1		3	11	0.732249	1		3	12	0.887332	1
DNA repair, bacterial RecBCD pathway	1	2	0.779218	1		n/a	n/a	n/a	n/a		n/a	n/a	n/a	n/a		n/a	n/a	n/a	n/a		n/a	n/a	n/a	n/a
DNA repair, bacterial RecFOR pathway	1	8	0.989348	1		2	5	0.747047	1		1	5	0.925566	1		6	0	0.000263243	0.0100364		5	1	0.0122268	0.121341
DNA repair, bacterial UvrD and related helicases	n/a	n/a	n/a	n/a		1	1	0.562881	1		1	0	0.350774	1		n/a	n/a	n/a	n/a		1	0	0.308017	0.9856
DNA repair, UvrABC system	n/a	n/a	n/a	n/a		n/a	n/a	n/a	n/a		n/a	n/a	n/a	n/a		n/a	n/a	n/a	n/a		3	0	0.0291042	0.254971
RecA and RecX	n/a	n/a	n/a	n/a		1	1	0.562881	1		n/a	n/a	n/a	n/a		n/a	n/a	n/a	n/a		n/a	n/a	n/a	n/a
DNA replication	18	17	0.101386	0.58305		19	16	0.00963229	0.135877		13	15	0.142307	0.79343		23	3	1.54493e-11	0		22	5	6.12275e-08	0
DNA topoisomerases, Type I, ATP-independent	1	2	0.779218	1		2	1	0.266378	1		n/a	n/a	n/a	n/a		1	0	0.25431	0.995557		1	0	0.308017	0.9856
DNA topoisomerases, Type II, ATP-dependent	4	0	0.024307	0.19872		4	0	0.013075	0.15065		4	0	0.0150156	0.157714		4	0	0.00413747	0.0558815		4	0	0.0089281	0.105652
DNA uptake, competence	1	4	0.919503	1		2	3	0.549957	1		2	2	0.438426	1		2	25	0.9965	1		4	35	0.999498	1
Competence in Streptococci	n/a	n/a	n/a	n/a		n/a	n/a	n/a	n/a		n/a	n/a	n/a	n/a		n/a	n/a	n/a	n/a		2	11	0.94407	1
DNA processing cluster	1	4	0.919503	1		2	3	0.549957	1		2	2	0.438426	1		2	0	0.0645569	0.432233		2	0	0.0947458	0.512494
DNA Metabolism - no subcategory	8	24	0.973092	1		5	17	0.913894	1		n/a	n/a	n/a	n/a		1	18	0.996345	1		4	19	0.955394	1
Restriction-Modification System	2	11	0.986551	1		n/a	n/a	n/a	n/a		n/a	n/a	n/a	n/a		n/a	n/a	n/a	n/a		1	9	0.975129	1
DNA structural proteins, bacterial	4	3	0.280547	1		5	2	0.0481059	0.316086		n/a	n/a	n/a	n/a		1	1	0.444064	1		2	0	0.0947458	0.512494
Type I Restriction-Modification	2	7	0.926174	1		n/a	n/a	n/a	n/a		n/a	n/a	n/a	n/a		n/a	n/a	n/a	n/a		1	9	0.975129	1
Dormancy and Sporulation	1	0	0.395376	1		1	0	0.338749	1		1	0	0.350774	1		1	0	0.25431	0.995557		1	0	0.308017	0.9856
Dormancy and Sporulation - no subcategory	1	0	0.395376	1		1	0	0.338749	1		1	0	0.350774	1		1	0	0.25431	0.995557		1	0	0.308017	0.9856
Sporulation-associated proteins with broader functions	1	0	0.395376	1		1	0	0.338749	1		1	0	0.350774	1		1	0	0.25431	0.995557		1	0	0.308017	0.9856
Fatty Acids, Lipids, and Isoprenoids	40	9	1.16584e-09	0		36	16	1.32688e-07	0		29	21	0.000623923	0.0157714		21	21	0.000452668	0.0122667		26	15	1.30672e-05	0
Fatty acids	13	1	4.80038e-05	0		12	2	9.20234e-05	0.00368		11	10	0.0766938	0.5428		11	5	0.000312286	0.0100364		13	3	4.21054e-05	0
Fatty Acid biosynthesis FASII	13	0	5.38182e-06	0		12	1	1.89865e-05	0		11	2	0.000334392	0.01104		11	5	0.000312286	0.0100364		13	3	4.21054e-05	0
Phospholipids	13	4	0.00212879	0.0351273		8	9	0.183484	0.823512		n/a	n/a	n/a	n/a		5	16	0.65086	1		8	12	0.251659	0.9856
Glycerolipid and Glycerophospholipid Metabolism in Bacteria	13	4	0.00212879	0.0351273		8	9	0.183484	0.823512		n/a	n/a	n/a	n/a		5	15	0.603472	1		8	11	0.202337	0.93058
Isoprenoids	14	3	0.000368531	0.0092		16	1	3.04519e-07	0		16	2	3.12287e-06	0		5	0	0.00104458	0.0193684		5	0	0.00273507	0.0473143
Isoprenoid biosynthesis	8	2	0.0111471	0.12765		9	1	0.00039309	0.0113231		9	2	0.00199672	0.0408889		n/a	n/a	n/a	n/a		n/a	n/a	n/a	n/a
Mevalonate Branch of Isoprenoid biosynthesis	n/a	n/a	n/a	n/a		n/a	n/a	n/a	n/a		n/a	n/a	n/a	n/a		5	0	0.00104458	0.0193684		5	0	0.00273507	0.0473143
Nonmevalonate Branch of Isoprenoid biosynthesis	6	1	0.0174917	0.178032		7	0	0.000499315	0.0131429		7	0	0.000634853	0.0157714		n/a	n/a	n/a	n/a		n/a	n/a	n/a	n/a
Triacylglycerols	n/a	n/a	n/a	n/a		n/a	n/a	n/a	n/a		2	1	0.282656	1		n/a	n/a	n/a	n/a		n/a	n/a	n/a	n/a
Triacylglycerol metabolism	n/a	n/a	n/a	n/a		n/a	n/a	n/a	n/a		2	1	0.282656	1		n/a	n/a	n/a	n/a		n/a	n/a	n/a	n/a
Iron acquisition and metabolism	n/a	n/a	n/a	n/a		n/a	n/a	n/a	n/a		2	3	0.573357	1		1	23	0.999176	1		3	20	0.987571	1
Iron acquisition and metabolism - no subcategory	n/a	n/a	n/a	n/a		n/a	n/a	n/a	n/a		2	3	0.573357	1		1	23	0.999176	1		3	20	0.987571	1
Heme, hemin uptake and utilization systems in GramPositives	n/a	n/a	n/a	n/a		n/a	n/a	n/a	n/a		n/a	n/a	n/a	n/a		1	14	0.988012	1		3	15	0.948857	1
Iron acquisition in Streptococcus	n/a	n/a	n/a	n/a		n/a	n/a	n/a	n/a		2	1	0.282656	1		n/a	n/a	n/a	n/a		n/a	n/a	n/a	n/a
Membrane Transport	13	22	0.676216	1		12	24	0.590699	1		5	15	0.88498	1		2	44	0.999981	1		1	46	1	1
Protein translocation across cytoplasmic membrane	4	1	0.0832296	0.501928		2	3	0.549957	1		5	0	0.00523826	0.076544		1	5	0.828613	1		1	12	0.991832	1
Twin-arginine translocation system	2	1	0.345267	1		n/a	n/a	n/a	n/a		3	0	0.0429833	0.344		n/a	n/a	n/a	n/a		n/a	n/a	n/a	n/a
Bacterial signal recognition particle (SRP)	2	0	0.156184	0.700087		2	0	0.114616	0.583255		2	0	0.122874	0.729471		1	2	0.585618	1		1	2	0.668917	1
ABC transporters	4	6	0.606466	1		4	6	0.455563	1		n/a	n/a	n/a	n/a		n/a	n/a	n/a	n/a		n/a	n/a	n/a	n/a
ABC transporter dipeptide (TC 3.A.1.5.2)	4	0	0.024307	0.19872		4	0	0.013075	0.15065		n/a	n/a	n/a	n/a		n/a	n/a	n/a	n/a		n/a	n/a	n/a	n/a
Membrane Transport - no subcategory	5	12	0.86706	1		6	9	0.398848	1		n/a	n/a	n/a	n/a		1	19	0.997286	1		n/a	n/a	n/a	n/a
ECF class transporters	n/a	n/a	n/a	n/a		n/a	n/a	n/a	n/a		n/a	n/a	n/a	n/a		1	19	0.997286	1		n/a	n/a	n/a	n/a
Ton and Tol transport systems	5	4	0.256478	1		6	3	0.0453977	0.316086		n/a	n/a	n/a	n/a		n/a	n/a	n/a	n/a		n/a	n/a	n/a	n/a
Metabolism of Aromatic Compounds	1	0	0.395376	1		n/a	n/a	n/a	n/a		n/a	n/a	n/a	n/a		n/a	n/a	n/a	n/a		n/a	n/a	n/a	n/a
Peripheral pathways for catabolism of aromatic compounds	1	0	0.395376	1		n/a	n/a	n/a	n/a		n/a	n/a	n/a	n/a		n/a	n/a	n/a	n/a		n/a	n/a	n/a	n/a
Quinate degradation	1	0	0.395376	1		n/a	n/a	n/a	n/a		n/a	n/a	n/a	n/a		n/a	n/a	n/a	n/a		n/a	n/a	n/a	n/a
Miscellaneous	35	75	0.966338	1		29	82	0.97254	1		20	66	0.994787	1		52	74	3.63061e-05	0		54	72	0.00197097	0.0432941
Plant-Prokaryote DOE project	30	61	0.924487	1		23	70	0.980889	1		19	53	0.95924	1		51	62	1.883e-06	0		53	63	0.000335949	0.00788571
At3g21300	n/a	n/a	n/a	n/a		n/a	n/a	n/a	n/a		n/a	n/a	n/a	n/a		4	2	0.0396244	0.338902		4	2	0.076647	0.503371
At4g10620 At3g57180 At3g47450	n/a	n/a	n/a	n/a		n/a	n/a	n/a	n/a		n/a	n/a	n/a	n/a		4	9	0.43026	1		4	9	0.604719	1
At4g38090	n/a	n/a	n/a	n/a		n/a	n/a	n/a	n/a		1	1	0.578673	1		1	6	0.87236	1		1	6	0.924454	1
At5g37530	4	5	0.505889	1		4	6	0.455563	1		n/a	n/a	n/a	n/a		4	2	0.0396244	0.338902		5	1	0.0122268	0.121341
At5g63420	n/a	n/a	n/a	n/a		n/a	n/a	n/a	n/a		n/a	n/a	n/a	n/a		6	4	0.0211139	0.204337		5	5	0.16369	0.782358
COG0451	4	4	0.39504	1		2	8	0.902825	1		1	4	0.885119	1		n/a	n/a	n/a	n/a		n/a	n/a	n/a	n/a
COG0523	n/a	n/a	n/a	n/a		n/a	n/a	n/a	n/a		9	13	0.355395	1		n/a	n/a	n/a	n/a		n/a	n/a	n/a	n/a
COG2302	n/a	n/a	n/a	n/a		n/a	n/a	n/a	n/a		n/a	n/a	n/a	n/a		4	5	0.173302	0.981145		5	4	0.108328	0.5776
detox	1	12	0.998599	1		n/a	n/a	n/a	n/a		n/a	n/a	n/a	n/a		n/a	n/a	n/a	n/a		n/a	n/a	n/a	n/a
COG2509	n/a	n/a	n/a	n/a		n/a	n/a	n/a	n/a		n/a	n/a	n/a	n/a		3	0	0.0163581	0.168667		3	0	0.0291042	0.254971
Conserved gene cluster possibly involved in RNA metabolism	n/a	n/a	n/a	n/a		n/a	n/a	n/a	n/a		n/a	n/a	n/a	n/a		1	2	0.585618	1		1	2	0.668917	1
Experimental - Histidine Degradation	2	1	0.345267	1		1	2	0.711133	1		n/a	n/a	n/a	n/a		n/a	n/a	n/a	n/a		1	2	0.668917	1
Experimental-PTPS	3	4	0.570226	1		2	6	0.814294	1		2	6	0.832805	1		4	0	0.00413747	0.0558815		4	0	0.0089281	0.105652
Experimental-Ubiquinone biosynthesisVDC	n/a	n/a	n/a	n/a		n/a	n/a	n/a	n/a		2	8	0.915612	1		n/a	n/a	n/a	n/a		n/a	n/a	n/a	n/a
Iojap	9	13	0.528512	1		7	16	0.710583	1		n/a	n/a	n/a	n/a		8	15	0.208883	0.995557		11	14	0.112667	0.59248
Iron-sulfur cluster assembly	n/a	n/a	n/a	n/a		n/a	n/a	n/a	n/a		n/a	n/a	n/a	n/a		7	2	0.00145306	0.0262857		6	3	0.0284792	0.254971
Scaffold proteins for [4Fe-4S] cluster assembly (MRP family)	1	6	0.970695	1		2	5	0.747047	1		2	3	0.573357	1		n/a	n/a	n/a	n/a		n/a	n/a	n/a	n/a
YhgI, YhgH	1	6	0.970695	1		n/a	n/a	n/a	n/a		2	6	0.832805	1		n/a	n/a	n/a	n/a		n/a	n/a	n/a	n/a
YrdC-YciO-Sua5 protein family	5	6	0.454432	1		5	6	0.302192	1		n/a	n/a	n/a	n/a		5	4	0.0518674	0.414979		3	6	0.558758	1
Miscellaneous - no subcategory	5	14	0.925943	1		6	12	0.607525	1		1	13	0.997721	1		1	12	0.978318	1		1	9	0.975129	1
DedA family of inner membrane proteins	1	0	0.395376	1		1	0	0.338749	1		n/a	n/a	n/a	n/a		n/a	n/a	n/a	n/a		n/a	n/a	n/a	n/a
Broadly distributed proteins not in subsystems	n/a	n/a	n/a	n/a		1	4	0.873965	1		n/a	n/a	n/a	n/a		n/a	n/a	n/a	n/a		n/a	n/a	n/a	n/a
Phosphoglycerate mutase protein family	2	2	0.516888	1		2	2	0.417042	1		1	2	0.726682	1		1	1	0.444064	1		1	1	0.521288	1
ZZ gjo need homes	2	6	0.889261	1		2	5	0.747047	1		n/a	n/a	n/a	n/a		n/a	n/a	n/a	n/a		n/a	n/a	n/a	n/a
Nitrogen Metabolism	1	19	0.99996	1		n/a	n/a	n/a	n/a		2	21	0.999399	1		n/a	n/a	n/a	n/a		n/a	n/a	n/a	n/a
Nitrogen Metabolism - no subcategory	1	19	0.99996	1		n/a	n/a	n/a	n/a		2	21	0.999399	1		n/a	n/a	n/a	n/a		n/a	n/a	n/a	n/a
Ammonia assimilation	n/a	n/a	n/a	n/a		n/a	n/a	n/a	n/a		2	3	0.573357	1		n/a	n/a	n/a	n/a		n/a	n/a	n/a	n/a
Nitrosative stress	1	1	0.634568	1		n/a	n/a	n/a	n/a		n/a	n/a	n/a	n/a		n/a	n/a	n/a	n/a		n/a	n/a	n/a	n/a
Nucleosides and Nucleotides	11	63	0.999999	1		13	59	0.99926	1		17	41	0.860813	1		9	77	0.999893	1		25	60	0.653033	1
Purines	3	30	0.999987	1		3	26	0.999303	1		7	18	0.831007	1		2	34	0.999692	1		12	24	0.431758	1
De Novo Purine biosynthesis	1	12	0.998599	1		1	12	0.995489	1		2	11	0.971348	1		n/a	n/a	n/a	n/a		2	13	0.969875	1
GMP synthase	n/a	n/a	n/a	n/a		n/a	n/a	n/a	n/a		n/a	n/a	n/a	n/a		n/a	n/a	n/a	n/a		2	0	0.0947458	0.512494
Purine conversions	2	14	0.996461	1		2	12	0.975468	1		5	6	0.333235	1		2	13	0.925972	1		8	7	0.0570147	0.411294
Housecleaning nucleoside triphosphate pyrophosphatases	1	3	0.866661	1		1	3	0.809163	1		1	1	0.578673	1		n/a	n/a	n/a	n/a		n/a	n/a	n/a	n/a
Nudix proteins (nucleoside triphosphate hydrolases)	2	3	0.655297	1		2	3	0.549957	1		1	6	0.951791	1		n/a	n/a	n/a	n/a		n/a	n/a	n/a	n/a
Pyrimidines	1	21	0.999986	1		3	21	0.996015	1		6	14	0.758674	1		4	26	0.967696	1		6	23	0.922874	1
De Novo Pyrimidine Synthesis	n/a	n/a	n/a	n/a		n/a	n/a	n/a	n/a		1	9	0.986934	1		n/a	n/a	n/a	n/a		2	11	0.94407	1
pyrimidine conversions	1	16	0.999817	1		3	16	0.979063	1		5	5	0.249517	1		4	13	0.66318	1		4	12	0.776588	1
Nucleosides and Nucleotides - no subcategory	4	5	0.505889	1		4	5	0.362839	1		2	1	0.282656	1		3	10	0.681224	1		7	6	0.0702333	0.469702
Ribonucleotide reduction	2	3	0.655297	1		2	3	0.549957	1		2	1	0.282656	1		3	5	0.332056	1		5	3	0.0639676	0.436148
Adenosyl nucleosidases	2	1	0.345267	1		2	1	0.266378	1		n/a	n/a	n/a	n/a		n/a	n/a	n/a	n/a		2	2	0.362426	1
Phages, Prophages, Transposable elements, Plasmids	1	9	0.993582	1		n/a	n/a	n/a	n/a		n/a	n/a	n/a	n/a		n/a	n/a	n/a	n/a		n/a	n/a	n/a	n/a
Phages, Prophages	1	9	0.993582	1		n/a	n/a	n/a	n/a		n/a	n/a	n/a	n/a		n/a	n/a	n/a	n/a		n/a	n/a	n/a	n/a
Phage capsid proteins	1	2	0.779218	1		n/a	n/a	n/a	n/a		n/a	n/a	n/a	n/a		n/a	n/a	n/a	n/a		n/a	n/a	n/a	n/a
Phosphorus Metabolism	14	3	0.000368531	0.0092		2	15	0.991668	1		1	23	0.999972	1		1	28	0.999815	1		1	28	0.999979	1
Phosphorus Metabolism - no subcategory	14	3	0.000368531	0.0092		2	15	0.991668	1		1	23	0.999972	1		1	28	0.999815	1		1	28	0.999979	1
High affinity phosphate transporter and control of PHO regulon	6	0	0.00376947	0.055936		n/a	n/a	n/a	n/a		n/a	n/a	n/a	n/a		n/a	n/a	n/a	n/a		n/a	n/a	n/a	n/a
Phosphate metabolism	8	3	0.0267953	0.209838		2	9	0.930521	1		1	13	0.997721	1		1	15	0.991089	1		1	15	0.997324	1
Potassium metabolism	6	4	0.157931	0.700087		6	5	0.129624	0.619387		n/a	n/a	n/a	n/a		n/a	n/a	n/a	n/a		n/a	n/a	n/a	n/a
Hyperosmotic potassium uptake	2	0	0.156184	0.700087		2	0	0.114616	0.583255		n/a	n/a	n/a	n/a		n/a	n/a	n/a	n/a		n/a	n/a	n/a	n/a
Potassium homeostasis	4	4	0.39504	1		4	5	0.362839	1		n/a	n/a	n/a	n/a		n/a	n/a	n/a	n/a		n/a	n/a	n/a	n/a
Potassium metabolism - no subcategory	6	4	0.157931	0.700087		6	5	0.129624	0.619387		n/a	n/a	n/a	n/a		n/a	n/a	n/a	n/a		n/a	n/a	n/a	n/a
Protein Metabolism	99	76	1.16445e-06	0		85	82	1.2918e-06	0		84	60	1.39595e-09	0		93	62	5.42082e-22	0		100	54	3.97495e-20	0
Protein folding	6	11	0.724233	1		8	9	0.183484	0.823512		7	10	0.383339	1		5	2	0.013716	0.15755		4	3	0.136196	0.677319
GroEL GroES	1	1	0.634568	1		2	0	0.114616	0.583255		1	1	0.578673	1		2	0	0.0645569	0.432233		2	0	0.0947458	0.512494
Peptidyl-prolyl cis-trans isomerase	1	2	0.779218	1		1	2	0.711133	1		n/a	n/a	n/a	n/a		n/a	n/a	n/a	n/a		n/a	n/a	n/a	n/a
Periplasmic disulfide interchange	n/a	n/a	n/a	n/a		n/a	n/a	n/a	n/a		3	2	0.236029	1		n/a	n/a	n/a	n/a		n/a	n/a	n/a	n/a
Protein chaperones	4	3	0.280547	1		5	2	0.0481059	0.316086		3	5	0.574434	1		3	0	0.0163581	0.168667		2	1	0.226029	0.955954
Protein degradation	2	25	0.999979	1		n/a	n/a	n/a	n/a		n/a	n/a	n/a	n/a		2	14	0.941858	1		2	11	0.94407	1
Metallocarboxypeptidases (EC 3.4.17.-)	1	1	0.634568	1		n/a	n/a	n/a	n/a		n/a	n/a	n/a	n/a		n/a	n/a	n/a	n/a		n/a	n/a	n/a	n/a
Proteolysis in bacteria, ATP-dependent	1	8	0.989348	1		n/a	n/a	n/a	n/a		n/a	n/a	n/a	n/a		2	4	0.476461	1		2	2	0.362426	1
Protein processing and modification	8	14	0.696067	1		2	18	0.997249	1		6	11	0.583714	1		4	14	0.710143	1		5	15	0.787179	1
Ribosomal protein S12p Asp methylthiotransferase	1	1	0.634568	1		n/a	n/a	n/a	n/a		1	1	0.578673	1		n/a	n/a	n/a	n/a		n/a	n/a	n/a	n/a
N-linked Glycosylation in Bacteria	n/a	n/a	n/a	n/a		n/a	n/a	n/a	n/a		n/a	n/a	n/a	n/a		2	2	0.268889	1		3	3	0.270415	0.9856
Peptide methionine sulfoxide reductase	1	3	0.866661	1		n/a	n/a	n/a	n/a		n/a	n/a	n/a	n/a		n/a	n/a	n/a	n/a		n/a	n/a	n/a	n/a
Ribosomal protein S5p acylation	n/a	n/a	n/a	n/a		n/a	n/a	n/a	n/a		n/a	n/a	n/a	n/a		1	1	0.444064	1		1	1	0.521288	1
Signal peptidase	2	0	0.156184	0.700087		1	1	0.562881	1		2	0	0.122874	0.729471		1	1	0.444064	1		1	1	0.521288	1
Lipoprotein biosynthesis	3	0	0.061642	0.384217		1	2	0.711133	1		2	1	0.282656	1		n/a	n/a	n/a	n/a		n/a	n/a	n/a	n/a
Translation elongation factor P lysylation	1	2	0.779218	1		n/a	n/a	n/a	n/a		1	2	0.726682	1		n/a	n/a	n/a	n/a		n/a	n/a	n/a	n/a
Protein biosynthesis	83	26	1.08336e-15	0		75	29	2.04639e-16	0		71	22	4.14393e-17	0		82	32	2.27134e-27	0		89	25	4.00763e-27	0
Programmed frameshift	2	0	0.156184	0.700087		n/a	n/a	n/a	n/a		n/a	n/a	n/a	n/a		2	0	0.0645569	0.432233		2	0	0.0947458	0.512494
Ribosome biogenesis bacterial	3	10	0.938849	1		3	10	0.870984	1		3	10	0.889046	1		4	9	0.43026	1		5	8	0.369664	1
Ribosome LSU bacterial	29	3	1.75106e-09	0		31	2	3.76562e-13	0		27	6	3.31397e-08	0		28	6	3.03777e-12	0		26	8	3.94596e-08	0
Translation elongation factor G family	1	0	0.395376	1		1	0	0.338749	1		1	0	0.350774	1		1	0	0.25431	0.995557		1	0	0.308017	0.9856
Translation elongation factors bacterial	4	2	0.172467	0.725964		2	4	0.65985	1		3	3	0.354293	1		3	2	0.107787	0.650334		4	1	0.0337002	0.263864
Translation initiation factors bacterial	5	1	0.0386107	0.273169		4	2	0.105171	0.583255		4	1	0.0541249	0.414767		4	1	0.016509	0.168667		5	0	0.00273507	0.0473143
Translation termination factors bacterial	7	2	0.0230739	0.19872		5	3	0.0930799	0.571013		6	1	0.00896494	0.122667		6	4	0.0211139	0.204337		7	3	0.0121545	0.121341
tRNA aminoacylation	22	1	0	0		19	0	0	0		27	0	0	0		25	0	0	0		26	0	0	0
Universal GTPases	10	5	0.0305207	0.228896		10	5	0.00936709	0.135877		n/a	n/a	n/a	n/a		9	8	0.0134519	0.15755		13	4	0.000128908	0.00334545
Regulation and Cell signaling	8	25	0.979858	1		4	32	0.999651	1		8	33	0.991483	1		5	15	0.603472	1		6	17	0.759581	1
Programmed Cell Death and Toxin-antitoxin Systems	4	7	0.693342	1		3	9	0.829952	1		n/a	n/a	n/a	n/a		1	11	0.97085	1		2	13	0.969875	1
Murein hydrolase regulation and cell death	1	3	0.866661	1		1	4	0.873965	1		n/a	n/a	n/a	n/a		n/a	n/a	n/a	n/a		n/a	n/a	n/a	n/a
Phd-Doc, YdcE-YdcD toxin-antitoxin (programmed cell death) systems	n/a	n/a	n/a	n/a		n/a	n/a	n/a	n/a		n/a	n/a	n/a	n/a		n/a	n/a	n/a	n/a		2	0	0.0947458	0.512494
Toxin-antitoxin replicon stabilization systems	3	4	0.570226	1		2	5	0.747047	1		n/a	n/a	n/a	n/a		1	5	0.828613	1		n/a	n/a	n/a	n/a
Regulation of virulence	n/a	n/a	n/a	n/a		n/a	n/a	n/a	n/a		1	5	0.925566	1		n/a	n/a	n/a	n/a		n/a	n/a	n/a	n/a
BarA-UvrY(SirA) two-component regulatory system	n/a	n/a	n/a	n/a		n/a	n/a	n/a	n/a		1	5	0.925566	1		n/a	n/a	n/a	n/a		n/a	n/a	n/a	n/a
Regulation and Cell signaling - no subcategory	4	16	0.982843	1		1	21	0.999896	1		7	21	0.911315	1		4	4	0.119331	0.708103		4	4	0.208424	0.935258
cAMP signaling in bacteria	2	5	0.83578	1		n/a	n/a	n/a	n/a		n/a	n/a	n/a	n/a		n/a	n/a	n/a	n/a		n/a	n/a	n/a	n/a
Cell envelope-associated LytR-CpsA-Psr transcriptional attenuators	n/a	n/a	n/a	n/a		n/a	n/a	n/a	n/a		n/a	n/a	n/a	n/a		1	2	0.585618	1		1	2	0.668917	1
HPr catabolite repression system	n/a	n/a	n/a	n/a		n/a	n/a	n/a	n/a		n/a	n/a	n/a	n/a		3	1	0.0530201	0.414979		3	1	0.0896325	0.512494
LysR-family proteins in Escherichia coli	n/a	n/a	n/a	n/a		1	3	0.809163	1		1	5	0.925566	1		n/a	n/a	n/a	n/a		n/a	n/a	n/a	n/a
Stringent Response, (p)ppGpp metabolism	2	0	0.156184	0.700087		n/a	n/a	n/a	n/a		2	1	0.282656	1		n/a	n/a	n/a	n/a		n/a	n/a	n/a	n/a
Zinc Essential enzymes	n/a	n/a	n/a	n/a		n/a	n/a	n/a	n/a		n/a	n/a	n/a	n/a		n/a	n/a	n/a	n/a		n/a	n/a	n/a	n/a
Respiration	34	32	0.0296734	0.2277		16	52	0.9783	1		41	30	5.14457e-05	0.0046		7	6	0.0261117	0.246277		8	14	0.358915	1
Electron accepting reactions	5	13	0.900219	1		8	11	0.295955	1		13	5	0.00137474	0.0322		n/a	n/a	n/a	n/a		n/a	n/a	n/a	n/a
Anaerobic respiratory reductases	n/a	n/a	n/a	n/a		n/a	n/a	n/a	n/a		1	1	0.578673	1		n/a	n/a	n/a	n/a		n/a	n/a	n/a	n/a
Terminal cytochrome C oxidases	n/a	n/a	n/a	n/a		n/a	n/a	n/a	n/a		5	0	0.00523826	0.076544		n/a	n/a	n/a	n/a		n/a	n/a	n/a	n/a
Terminal cytochrome d ubiquinol oxidases	2	3	0.655297	1		4	1	0.0477417	0.316086		2	2	0.438426	1		n/a	n/a	n/a	n/a		n/a	n/a	n/a	n/a
Terminal cytochrome oxidases	2	3	0.655297	1		4	1	0.0477417	0.316086		2	2	0.438426	1		n/a	n/a	n/a	n/a		n/a	n/a	n/a	n/a
trimethylamine N-oxide (TMAO) reductase	1	2	0.779218	1		n/a	n/a	n/a	n/a		n/a	n/a	n/a	n/a		n/a	n/a	n/a	n/a		n/a	n/a	n/a	n/a
Ubiquinone Menaquinone-cytochrome c reductase complexes	n/a	n/a	n/a	n/a		n/a	n/a	n/a	n/a		3	0	0.0429833	0.344		n/a	n/a	n/a	n/a		n/a	n/a	n/a	n/a
ATP synthases	8	0	0.000582473	0.0122667		n/a	n/a	n/a	n/a		6	2	0.0252549	0.238728		7	1	0.000413357	0.0105143		8	9	0.117811	0.610569
F0F1-type ATP synthase	8	0	0.000582473	0.0122667		n/a	n/a	n/a	n/a		6	2	0.0252549	0.238728		7	1	0.000413357	0.0105143		8	0	7.79871e-05	0.00334545
Electron donating reactions	19	4	2.65996e-05	0		7	16	0.710583	1		9	19	0.696197	1		n/a	n/a	n/a	n/a		n/a	n/a	n/a	n/a
Na(+)-translocating NADH-quinone oxidoreductase and rnf-like group of electron transport complexes	12	1	0.000114283	0.00306667		7	6	0.110678	0.583255		6	1	0.00896494	0.122667		n/a	n/a	n/a	n/a		n/a	n/a	n/a	n/a
Succinate dehydrogenase	4	0	0.024307	0.19872		n/a	n/a	n/a	n/a		2	2	0.438426	1		n/a	n/a	n/a	n/a		n/a	n/a	n/a	n/a
Respiratory dehydrogenases 1	3	3	0.446078	1		n/a	n/a	n/a	n/a		1	2	0.726682	1		n/a	n/a	n/a	n/a		n/a	n/a	n/a	n/a
Respiration - no subcategory	2	15	0.99775	1		1	17	0.999443	1		13	4	0.000559425	0.0157714		n/a	n/a	n/a	n/a		n/a	n/a	n/a	n/a
Soluble cytochromes and functionally related electron carriers	2	1	0.345267	1		1	2	0.711133	1		2	1	0.282656	1		n/a	n/a	n/a	n/a		n/a	n/a	n/a	n/a
Biogenesis of cbb3-type cytochrome c oxidases	n/a	n/a	n/a	n/a		n/a	n/a	n/a	n/a		3	0	0.0429833	0.344		n/a	n/a	n/a	n/a		n/a	n/a	n/a	n/a
Biogenesis of c-type cytochromes	n/a	n/a	n/a	n/a		n/a	n/a	n/a	n/a		8	3	0.0121213	0.134933		n/a	n/a	n/a	n/a		n/a	n/a	n/a	n/a
RNA Metabolism	71	115	0.684057	1		59	119	0.615862	1		25	74	0.988829	1		39	94	0.165297	0.950475		60	70	9.15779e-05	0.00334545
RNA processing and modification	58	107	0.903012	1		46	111	0.914504	1		18	66	0.99828	1		30	87	0.516157	1		48	66	0.00538346	0.0828
16S rRNA modification within P site of ribosome	2	4	0.759907	1		2	4	0.65985	1		n/a	n/a	n/a	n/a		3	2	0.107787	0.650334		4	1	0.0337002	0.263864
ATP-dependent RNA helicases, bacterial	2	1	0.345267	1		1	2	0.711133	1		n/a	n/a	n/a	n/a		1	2	0.585618	1		2	1	0.226029	0.955954
mnm5U34 biosynthesis bacteria	8	2	0.0111471	0.12765		8	5	0.037548	0.316086		5	2	0.0556559	0.418318		2	4	0.476461	1		5	1	0.0122268	0.121341
Polyadenylation bacterial	2	2	0.516888	1		n/a	n/a	n/a	n/a		1	3	0.822767	1		n/a	n/a	n/a	n/a		n/a	n/a	n/a	n/a
Queuosine-Archaeosine biosynthesis	1	10	0.996134	1		1	10	0.98961	1		1	8	0.979802	1		1	7	0.904961	1		1	7	0.947822	1
RNA methylation	3	17	0.996099	1		3	17	0.984849	1		3	14	0.968525	1		1	17	0.99508	1		4	14	0.854103	1
RNA processing and degradation, bacterial	2	6	0.889261	1		2	6	0.814294	1		1	4	0.885119	1		1	2	0.585618	1		2	1	0.226029	0.955954
RNA pseudouridine syntheses	1	9	0.993582	1		1	9	0.984238	1		n/a	n/a	n/a	n/a		n/a	n/a	n/a	n/a		n/a	n/a	n/a	n/a
Ribonuclease H	n/a	n/a	n/a	n/a		n/a	n/a	n/a	n/a		1	1	0.578673	1		n/a	n/a	n/a	n/a		n/a	n/a	n/a	n/a
Ribonucleases in Bacillus	n/a	n/a	n/a	n/a		n/a	n/a	n/a	n/a		n/a	n/a	n/a	n/a		2	2	0.268889	1		1	3	0.771081	1
tRNA modification Archaea	6	11	0.724233	1		n/a	n/a	n/a	n/a		n/a	n/a	n/a	n/a		5	9	0.270585	1		6	6	0.130144	0.664956
tRNA modification Bacteria	20	28	0.43419	1		19	32	0.351799	1		n/a	n/a	n/a	n/a		9	21	0.345779	1		14	15	0.0351695	0.269867
tRNA nucleotidyltransferase	1	0	0.395376	1		n/a	n/a	n/a	n/a		n/a	n/a	n/a	n/a		1	0	0.25431	0.995557		1	0	0.308017	0.9856
tRNA processing	5	6	0.454432	1		4	7	0.543204	1		2	9	0.940763	1		3	4	0.252284	0.995557		4	3	0.136196	0.677319
tRNAmodification position 34	5	7	0.54894	1		5	11	0.678542	1		4	8	0.656295	1		1	7	0.904961	1		4	4	0.208424	0.935258
Transcription	13	8	0.0310967	0.228896		13	8	0.00758585	0.1216		7	8	0.246132	1		9	7	0.00812311	0.102786		12	4	0.00032791	0.00788571
RNA polymerase bacterial	3	1	0.173647	0.725964		3	1	0.115713	0.583255		3	1	0.126887	0.729675		3	2	0.107787	0.650334		5	0	0.00273507	0.0473143
Transcription factors bacterial	5	4	0.256478	1		5	4	0.152683	0.711311		2	5	0.768212	1		5	4	0.0518674	0.414979		6	3	0.0284792	0.254971
Transcription initiation, bacterial sigma factors	5	2	0.091408	0.533892		5	2	0.0481059	0.316086		2	0	0.122874	0.729471		1	0	0.25431	0.995557		1	0	0.308017	0.9856
Stress Response	18	45	0.975999	1		17	45	0.892489	1		9	46	0.999516	1		8	39	0.940319	1		10	36	0.93877	1
Cold shock	n/a	n/a	n/a	n/a		1	0	0.338749	1		n/a	n/a	n/a	n/a		n/a	n/a	n/a	n/a		n/a	n/a	n/a	n/a
Cold shock, CspA family of proteins	n/a	n/a	n/a	n/a		1	0	0.338749	1		n/a	n/a	n/a	n/a		n/a	n/a	n/a	n/a		n/a	n/a	n/a	n/a
Oxidative stress	4	19	0.994415	1		6	16	0.810377	1		5	22	0.983001	1		5	8	0.216252	0.995557		5	8	0.369664	1
Glutaredoxins	n/a	n/a	n/a	n/a		2	3	0.549957	1		1	1	0.578673	1		1	0	0.25431	0.995557		1	0	0.308017	0.9856
Glutathione: Non-redox reactions	1	2	0.779218	1		n/a	n/a	n/a	n/a		n/a	n/a	n/a	n/a		n/a	n/a	n/a	n/a		n/a	n/a	n/a	n/a
Glutathione: Redox cycle	n/a	n/a	n/a	n/a		1	1	0.562881	1		n/a	n/a	n/a	n/a		1	2	0.585618	1		1	2	0.668917	1
Protection from Reactive Oxygen Species	1	1	0.634568	1		1	1	0.562881	1		1	1	0.578673	1		n/a	n/a	n/a	n/a		n/a	n/a	n/a	n/a
Rubrerythrin	n/a	n/a	n/a	n/a		n/a	n/a	n/a	n/a		1	1	0.578673	1		n/a	n/a	n/a	n/a		n/a	n/a	n/a	n/a
Detoxification	3	12	0.97113	1		3	13	0.946458	1		2	13	0.986415	1		n/a	n/a	n/a	n/a		n/a	n/a	n/a	n/a
Uptake of selenate and selenite	1	0	0.395376	1		1	0	0.338749	1		n/a	n/a	n/a	n/a		n/a	n/a	n/a	n/a		n/a	n/a	n/a	n/a
Heat shock	6	8	0.499916	1		4	10	0.753561	1		3	12	0.940009	1		3	11	0.732249	1		5	9	0.442066	1
Heat shock dnaK gene cluster extended	6	8	0.499916	1		4	10	0.753561	1		3	12	0.940009	1		3	11	0.732249	1		5	9	0.442066	1
Osmotic stress	3	2	0.309273	1		2	3	0.549957	1		n/a	n/a	n/a	n/a		n/a	n/a	n/a	n/a		n/a	n/a	n/a	n/a
Osmoregulation	1	1	0.634568	1		n/a	n/a	n/a	n/a		n/a	n/a	n/a	n/a		n/a	n/a	n/a	n/a		n/a	n/a	n/a	n/a
Osmotic stress cluster	2	0	0.156184	0.700087		2	0	0.114616	0.583255		n/a	n/a	n/a	n/a		n/a	n/a	n/a	n/a		n/a	n/a	n/a	n/a
Periplasmic Stress	4	1	0.0832296	0.501928		3	2	0.217671	0.942513		n/a	n/a	n/a	n/a		n/a	n/a	n/a	n/a		n/a	n/a	n/a	n/a
Stress Response - no subcategory	n/a	n/a	n/a	n/a		n/a	n/a	n/a	n/a		1	5	0.925566	1		n/a	n/a	n/a	n/a		n/a	n/a	n/a	n/a
Carbon Starvation	n/a	n/a	n/a	n/a		n/a	n/a	n/a	n/a		1	3	0.822767	1		n/a	n/a	n/a	n/a		n/a	n/a	n/a	n/a
Sulfur Metabolism	1	9	0.993582	1		n/a	n/a	n/a	n/a		5	14	0.853403	1		1	9	0.947343	1		1	10	0.982836	1
Inorganic sulfur assimilation	n/a	n/a	n/a	n/a		n/a	n/a	n/a	n/a		5	9	0.580327	1		n/a	n/a	n/a	n/a		n/a	n/a	n/a	n/a
Sulfur Metabolism - no subcategory	1	5	0.951422	1		n/a	n/a	n/a	n/a		n/a	n/a	n/a	n/a		1	9	0.947343	1		1	10	0.982836	1
Galactosylceramide and Sulfatide metabolism	1	0	0.395376	1		n/a	n/a	n/a	n/a		n/a	n/a	n/a	n/a		n/a	n/a	n/a	n/a		n/a	n/a	n/a	n/a
Thioredoxin-disulfide reductase	n/a	n/a	n/a	n/a		n/a	n/a	n/a	n/a		n/a	n/a	n/a	n/a		1	2	0.585618	1		1	2	0.668917	1
Virulence, Disease and Defense	18	14	0.0397844	0.276347		18	16	0.0160965	0.179539		16	25	0.350304	1		15	35	0.272657	1		16	44	0.800686	1
Resistance to antibiotics and toxic compounds	7	8	0.375499	1		6	11	0.541827	1		6	15	0.803169	1		4	16	0.789316	1		4	17	0.927053	1
Beta-lactamase	n/a	n/a	n/a	n/a		1	1	0.562881	1		n/a	n/a	n/a	n/a		n/a	n/a	n/a	n/a		n/a	n/a	n/a	n/a
Cobalt-zinc-cadmium resistance	1	2	0.779218	1		n/a	n/a	n/a	n/a		n/a	n/a	n/a	n/a		n/a	n/a	n/a	n/a		n/a	n/a	n/a	n/a
Copper homeostasis	n/a	n/a	n/a	n/a		1	5	0.916788	1		2	3	0.573357	1		n/a	n/a	n/a	n/a		n/a	n/a	n/a	n/a
Copper homeostasis: copper tolerance	1	1	0.634568	1		n/a	n/a	n/a	n/a		n/a	n/a	n/a	n/a		n/a	n/a	n/a	n/a		n/a	n/a	n/a	n/a
Multidrug Resistance Efflux Pumps	1	2	0.779218	1		n/a	n/a	n/a	n/a		n/a	n/a	n/a	n/a		n/a	n/a	n/a	n/a		n/a	n/a	n/a	n/a
Resistance to fluoroquinolones	n/a	n/a	n/a	n/a		n/a	n/a	n/a	n/a		n/a	n/a	n/a	n/a		4	0	0.00413747	0.0558815		4	0	0.0089281	0.105652
Invasion and intracellular resistance	8	2	0.0111471	0.12765		7	3	0.0212537	0.217733		7	6	0.12965	0.733735		7	2	0.00145306	0.0262857		8	1	0.000511805	0.0115
Mycobacterium virulence operon involved in DNA transcription	2	0	0.156184	0.700087		1	1	0.562881	1		2	0	0.122874	0.729471		1	1	0.444064	1		2	0	0.0947458	0.512494
Mycobacterium virulence operon involved in protein synthesis (LSU ribosomal proteins)	3	0	0.061642	0.384217		3	0	0.0387346	0.316086		2	1	0.282656	1		2	1	0.160955	0.940444		2	1	0.226029	0.955954
Mycobacterium virulence operon involved in protein synthesis (SSU ribosomal proteins)	3	2	0.309273	1		3	2	0.217671	0.942513		3	2	0.236029	1		4	0	0.00413747	0.0558815		4	0	0.0089281	0.105652
Bacteriocins, ribosomally synthesized antibacterial peptides	3	4	0.570226	1		5	2	0.0481059	0.316086		3	4	0.469582	1		3	12	0.776619	1		3	20	0.987571	1
Colicin V and Bacteriocin Production Cluster	3	4	0.570226	1		5	2	0.0481059	0.316086		3	4	0.469582	1		3	5	0.332056	1		3	5	0.468672	1
Virulence, Disease and Defense - no subcategory	n/a	n/a	n/a	n/a		n/a	n/a	n/a	n/a		n/a	n/a	n/a	n/a		1	4	0.769921	1		1	4	0.841762	1
