# Supplementary material for: From microbial gene essentiality to novel antimicrobial drug targets
Source: BMC Genomics. 2014 Nov 5;15(1):958. doi: 10.1186/1471-2164-15-958 (PMC4233050; doi:10.1186/1471-2164-15-958)
Supplement: Supplementary file 5 — Additional file 5: A summary of all selected potential target. This is a summarized version of Additional file 1. OG denotes the Orthologous cluster as determined using OrthoMCL (Additional file 1; reference 17). (XLSX 32 KB) [file 12864_2014_6655_MOESM5_ESM.xlsx]

## Sheet: Sheet1
OG	Locus Tag(s) in cluster	Gene name	Annotation (product name)	Product EC Number	Target spectrum	Known inhibitors/drug (DrugBank ID)	Subcellular localization	Common pathway name
24	HI1335, SP_0013, spr0012, NTHI1662, MCR_0437	ftsH	Cell division protein FtsH	EC: 3.4.24	all	DB03431; DB04395	Cytoplasmic Membrane
48	HI0004, SP_0967, spr0869, NTHI0004, MCR_0838	*	Metal-dependent hydrolase		all		Cytoplasm
64	HI0072, SP_1098, spr1005, NTHI0084, MCR_0629	ppnK	NAD+ kinase	EC: 2.7.1.23	all	DB01907	Cytoplasm	Nicotinate and nicotinamide metabolism
65	HI0071, SP_0516, spr0454, NTHI0085	grpE	Heat shock protein GrpE		sp, hi		Cytoplasm
80	HI0136, SP_1709, spr1553, NTHI0222, MCR_1166	engA	GTP-binding protein EngA		all		Cytoplasm
84	HI0155, SP_0421, spr0381, NTHI0244, MCR_1553	fabG	Oxoacyl-{acyl carrier protein} reductase	EC: 1.1.1.100	all	DB03461	Cytoplasm	Fatty acid biosynthesis
85	HI0156, SP_0420, spr0380, NTHI0245, MCR_1554	fabD	{acyl-carrier-protein} S-malonyltransferase	EC: 2.3.1.39	all		Cytoplasm	Fatty acid biosynthesis
86	HI0157, SP_0417, spr0377, NTHI0247, MCR_0863	fabH	3-Oxoacyl-{acyl-carrier-protein(ACP)} synthase III	EC: 2.3.1.[41/180]	all	DB01034; DB01992; DB02039; DB02316; DB03661; DB04524	Cytoplasm	Fatty acid biosynthesis
94	HI0202, SP_0779, spr0687, NTHI0299, MCR_0390	trmD	tRNA (guanine-N1)methyltransferase	EC: 2.1.1.31/2.1.1.228	all	DB01752	Cytoplasm
95	HI0203, SP_0778, spr0686, NTHI0300, MCR_0389	rimM	16S rRNA processing protein RimM		all		Cytoplasm
110	HI0268, SP_1390, spr1247, NTHI0375, MCR_0727	murB	UDP-N-acetylenolpyruvoylglucosamine reductase	EC: 1.1.1.158	all	DB03147; DB07296	Cytoplasm	Peptidoglycan biosynthesis
112	HI0274, SP_2069, spr1881, NTHI0382, MCR_1779	gltX	Glutamyl-tRNA synthetase	EC: 6.1.1.17	all		Cytoplasm	Porphyrin and chlorophyll metabolism / Aminoacyl-tRNA biosynthesis
128	HI0349, SP_0231, spr0210, NTHI0468, MCR_1233	adk	Adenylate kinase	EC: 2.7.4.3	all	DB01717	Cytoplasm	Purine metabolism
136	HI0388, SP_0127, spr0129, NTHI0508, MCR_1341	*	Inactive homolog of metadependent proteases, Putative molecular chaperone		all		Cytoplasm
139	HI0394, SP_0005, spr0005, NTHI0514, MCR_1604	pth	Peptidyl-tRNA hydrolase	EC: 3.1.1.29	all		Cytoplasm
142	HI0404, SP_0011, spr0010, NTHI0525, MCR_1611	see OG	tRNA(Ile)-lysidine synthetase	EC: 6.3.4.19	all		Cytoplasm
143	HI0406, SP_0427, spr0387, NTHI0528, MCR_1612	accA	Acetyl Coenzyme A carboxyl transferase alpha chain	EC: 6.4.1.2	all		Cytoplasm	Fatty acid biosynthesis
168	HI0524, SP_0605, spr0530, NTHI0650, MCR_1028	fba	Fructose-bisphosphate aldolase class II	EC: 4.1.2.13	all		Cytoplasm
169	HI0525, SP_0499, spr0441, NTHI0651, MCR_1030	pgk	Phosphoglycerate kinase	EC: 2.7.2.3	all		Cytoplasm	Glycolysis / Gluconeogenesis
198	HI0622, SP_1456, spr1310, NTHI0725, MCR_1853	def	Peptide deformylase	EC: 3.5.1.88	all	DB01942; DB02276; DB04310; DB04368; DB08523	Cytoplasm
207	HI0651, SP_1968, spr1783, NTHI0771, MCR_1710	coaD	Phosphopantetheine adenylyltransferase	EC: 2.7.7.3	all	DB01992; DB03170; DB03912	Cytoplasm	Pantothenate and CoA biosynthesis
210	HI0672, SP_1271, spr1149, NTHI0794, MCR_1315	ispD	2-C-methyl-D-erythritol 4-phosphate cytidylyltransferase	EC: 2.7.7.60	all	DB02431; DB03687; DB03854	Cytoplasm	Terpenoid backbone biosynthesis
231	HI0768, SP_1244, spr1123, NTHI0929, MCR_0921	ftsY	Signal recognition particle receptor protein FtsY (alpha subunit) (TC 3.A.5.1.1)		all		Cytoplasm	Protein export / Bacterial secretion system
257	HI0802, SP_0236, spr0215, NTHI0965, MCR_1561	rpoA	DNA-directed RNA polymerase alpha subunit	EC: 2.7.7.6	all	DB00615	Cytoplasm	Purines / pyrimidines biosynthesis
259	HI0808, SP_0945, spr0846, NTHI0972, MCR_0540	frr	Ribosome recycling factor		all	DB04082	Cytoplasm
272	HI0877, SP_1079, spr0984, NTHI1040, MCR_1220	obgE	GTP-binding protein Obg		all		Cytoplasm
278	HI0890m, SP_0971, spr0873, NTHI1055, MCR_0106	coaE	Dephospho-CoA kinase	EC: 2.7.1.24	all	DB01690; DB03431	Cytoplasm
279	HI0899, SP_1571, spr1429, NTHI1065, MCR_1490	folA	Dihydrofolate reductase	EC: 1.5.1.3	all	DB02809; DB03125	Cytoplasm	Folate biosynthesis
280	HI0904, SP_1412, spr1269, NTHI1071, MCR_1492	lgt	Prolipoprotein diacylglyceryl transferase	EC: 2.4.99	g-		Cytoplasmic Membrane
284	HI0914, SP_2214, spr2019, NTHI1081, MCR_0277	tsf	Translation elongation factor Ts		all		Cytoplasm
285	see clusters in Additional file 1	*	Intramembrane protease RasP/YluC,implicated in cell division based on FtsL cleavage		hi		Cytoplasmic Membrane
286	HI0919, SP_0262, spr0241, NTHI1087, MCR_0542	cdsA	Phosphatidate cytidylyltransferase	EC: 2.7.7.41	all		Cytoplasmic Membrane	Glycerophospholipid metabolism
287	HI0920, SP_0261, spr0240, NTHI1088, MCR_0541	uppS	Undecaprenyl pyrophosphate synthetase	EC: 2.5.1.31	all	DB04695; DB04714; DB07404; DB07409; DB07410; DB07426; DB07780	Cytoplasm	Terpenoid backbone biosynthesis
302	HI0963, SP_1110, spr1017, NTHI1136, MCR_0342	ribF	Riboflavin kinase / FMN adenylyltransferase	EC: 2.7.1.26 / 2.7.7.2	all		Cytoplasm	Riboflavin metabolism
304	HI0971, SP_0423, spr0383, NTHI1144, MCR_0841	accB	Acetyl-CoA carboxylase biotin carboxyl carrier protein subunit	EC: 6.4.1.2	all		Cytoplasm	Fatty acid biosynthesis
305	HI0972, SP_0425, spr0385, NTHI1145, MCR_0840	accC	Biotin carboxylase of acetyl-CoA carboxylase	EC: 6.3.4.14	all	DB08074; DB08075; DB08076; DB08144; DB08145; DB08146; DB08314; DB08315; DB08316; DB08317; DB08318	Cytoplasm	Fatty acid biosynthesis
314	HI0992, SP_0002, spr0002, NTHI1166, MCR_0003	dnaN	DNA polymerase III beta subunit	EC: 2.7.7.7	all	DB06998	Cytoplasm	Purines / pyrimidines biosynthesis
315	HI0993, SP_0001, spr0001, NTHI1167, MCR_0002	dnaA	Chromosomal replication initiator protein DnaB		all	DB03431	Cytoplasm	Two-component system
324	HI1062, SP_0424, spr0384, NTHI1223, MCR_0548	fabZ	(3R)-hydroxymyristoy-{acyl-carrier protein(ACP)} dehydratase	EC: 4.2.1-	all	DB04216; DB06949; DB06950; DB06978; DB07044; DB07097; DB07098; DB07352; DB07715; DB08517	Cytoplasm	Fatty acid biosynthesis
325	HI1065, SP_0944, spr0845, NTHI1225, MCR_0539	pyrH	Uridylate kinase	EC: 2.7.4.22	all		Cytoplasm	Pyrimidine metabolism
331	HI1118, SP_1568, spr1426, NTHI1283, MCR_0486	EngB	GTP-binding protein; ribosome biogenesis engB		all	DB04137; DB04315	Cytoplasm
336	HI1133, SP_1530, spr1384, NTHI1300, MCR_1775	murE	UDP-N-acetylmuramoyl-L-alanyl-D-glutamate--2, 6-diaminopimelate ligase MurE	EC: 6.3.2.13	all	DB02314; DB03590; DB03801	Cytoplasm	Peptidoglycan biosynthesis
337	HI1134, SP_1670, spr1514, NTHI1301, MCR_1774	murF	UDP-N-acetylmuramoylalanyl-D-glutamyl-2, 6-diaminopimelate--D-alanyl-D-Alanine ligase	EC: 6.3.2.10	all	DB06970	Cytoplasm	Peptidoglycan biosynthesis
338	HI1135, SP_0337, spr0305, NTHI1302, MCR_1773	mraY	Phospho-N-acetylmuramoyl-pentapeptide-transferase	EC: 2.7.8.13	all		Cytoplasmic Membrane	Peptidoglycan biosynthesis
339	HI1136, SP_0688, spr0603, NTHI1303, MCR_1537	murD	UDP-N-acetylmuramoylAlanine-glutamate ligase	EC: 6.3.2.9	all	DB01673; DB02314; DB03431; DB03801; DB08105; DB08106; DB08107; DB08108; DB08112	Cytoplasm	Peptidoglycan biosynthesis
340	HI1137, SP_1067, spr0973, NTHI1304, MCR_1538	ftsW	Cell division protein FtsW		all		Cytoplasmic Membrane
341	HI1138, SP_0689, spr0604, NTHI1305, MCR_0280	murG	UDP-N-acetylglucosamine-N-acetylmuramy-(pentapeptide) pyrophosphoryl-undecaprenol N-acetylglucosamine transferase	EC: 2.4.1.227	all	DB02196	Cytoplasmic Membrane	Peptidoglycan biosynthesis
342	HI1139, SP_1521, spr1373, NTHI1307, MCR_0283	dll	Alanine-Alanine ligase	EC: 6.3.2.4	all		Cytoplasm	Peptidoglycan biosynthesis
344	HI1142, SP_1667, spr1511, NTHI1310, MCR_0307	ftsA	Cell division protein FtsA		all		Cytoplasm
345	HI1143, SP_1666, spr1510, NTHI1311, MCR_0308	ftsZ	Cell division protein FtsZ	EC: 3.4.24	all	DB01864; DB04272; DB04315	Cytoplasm
352	HI1172, SP_0762, spr0671, NTHI1340, MCR_0654	metX	S-adenosylmethionine synthetase	EC: 2.5.1.6	all		Cytoplasm	Cysteine and methionine metabolism
359	HI1204, SP_2044, spr1854, NTHI1375, MCR_1481	ackA	Acetate kinase	EC: 2.7.2.1	all		Cytoplasm
369	HI1229, SP_0865, spr0769, NTHI1939, MCR_1017	dnaX	DNA polymerase III subunits gamma and tau	EC: 2.7.7.7	all	DB02930; DB03431	Cytoplasm	Purines / pyrimidines biosynthesis
379	HI1260, SP_0426, spr0386, NTHI1904, MCR_1424	accD	Acetyl Coenzyme A carboxyl transferase beta chain	EC: 6.4.1.2	all		Cytoplasm	Fatty acid biosynthesis
381	HI1264, SP_1219, spr1099, NTHI1900, MCR_1057	gyrA	DNA gyrase subunit A	EC: 5.99.1.3	all	DB00218; DB00365; DB00467; DB00487; DB00537; DB00685; DB00827; DB00978; DB01059; DB01137; DB01155; DB01165; DB01208; DB01405; DB04576	Cytoplasm
386	HI1284, SP_0556, spr0481, NTHI1844, MCR_1768	infB	Translation initiation factor 2		all		Cytoplasm
395	HI1318m, SP_0959, spr0861, NTHI1641, MCR_1453	infC	Translation initiation factor 3		all		Cytoplasm
416	HI1438, SP_1205, spr1087, NTHI1692, MCR_1531	ispA	Geranyltranstransferase (farnesyldiphosphate synthase) / Geranylgeranyl pyrophosphate synthetase	EC: 2.5.1.10 / 2.5.1.29	all	DB02270; DB02508; DB04160	Cytoplasm	Terpenoid backbone biosynthesis
420	HI1447, SP_0291, spr0268, NTHI1683, MCR_1080	folE	GTP cyclohydrolase I	EC: 3.5.4.16	all	DB04137	Cytoplasm	Folate biosynthesis
425	HI1561, SP_1020, spr0924, NTHI1572, MCR_0790	prfA	Peptide chain release factor 1		all	DB01692; DB03654; DB04447	Cytoplasm
427	HI1575, SP_1698, spr1540, NTHI1476, MCR_1036	alr	Alanine racemase	EC: 5.1.1.1	all	DB00260	Cytoplasm	D-Alanine metabolism
445	HI1659, SP_1179, spr1065, NTHI1961, MCR_0846	nrdA	Ribonucleotide-diphosphate reductase, alpha subunit	EC: 1.17.4.1	all		Cytoplasm	Purines / pyrimidines biosynthesis
446	HI1660, SP_1180, spr1066, NTHI1962, MCR_0898	nrdB	Ribonucleotide-diphosphate reductase, beta subunit	EC: 1.17.4.1	all	DB04077	Cytoplasm	Purines / pyrimidines biosynthesis
451	HI1722, SP_1084, spr0992, NTHI2027, MCR_1524	map	Methionine aminopeptidase	EC: 3.4.11.18	all	DB01882; DB02408	Cytoplasm
456	HI1739.2, SP_1881, spr1696, NTHI2050, MCR_0194	murL	Glutamate racemase	EC: 5.1.1.3	all		Cytoplasm
458	HI1743, SP_1738, spr1583, NTHI2054, MCR_0352	gmk	Guanylate kinase	EC: 2.7.4.8	all	DB01942	Cytoplasm	Purine metabolism
521	HI0553, SP_0375, spr0335, NTHI0681	gnd	6-phosphogluconate dehydrogenase	EC: 1.1.1.44	sp, hi		Cytoplasm	Pentose phosphate pathway
536	HI0631, SP_0839, spr0741, NTHI0713	coaA	Pantothenate kinase	EC: 2.7.1.33	sp, hi	DB01783; DB01992; DB03431; DB04395	Cytoplasm	Pantothenate and CoA biosynthesis
539	HI0669, SP_1297, spr1175, NTHI0791	see OG	Flavoprotein MioC		sp, hi		Cytoplasm
548	HI0757, SP_1655, spr1499, NTHI0916	gpmA	Phosphoglycerate mutase	EC: 5.4.2.1	sp, hi	DB02580	Cytoplasm
556	MCR_1235	*	Cytochrome c heme lyase subunit CcmL		mc		Cytoplasmic Membrane
599	HI1573, SP_0897, spr0797, NTHI1479	pykA	Pyruvate kinase	EC: 2.7.1.40	sp, hi		Cytoplasm	Glycolysis / Gluconeogenesis / purine metabolism / pyruvate metabolism
619	SP_0878, spr0781	ftsK	Cell division protein FtsK		sp		Cytoplasmic Membrane
649	HI0015, NTHI0020, MCR_1703	lebP	Signal peptidase I	EC: 3.4.21.89	g-		Cytoplasmic Membrane	Protein export
653	HI0026, NTHI0033, MCR_0323	lipA	Lipoate synthase	EC: 2.8.1.8	g-	DB06965; DB06966; DB07990; DB08419	Cytoplasm	Lipoic acid metabolism
654	HI0027, NTHI0034, MCR_1153	lipB	Octanoate-{acyl-carrier protein} octanoyltransferase	EC: 2.3.1.181	g-	DB03600	Cytoplasm	Lipoic acid metabolism
655	HI0058, NTHI0068, MCR_0819	kdsB	3-deoxy-manno-octulosonate cytidylyltransferase	EC: 2.7.7.38	g-	DB04482	Cytoplasm	Lipopolysaccharide biosynthesis
669	HI0124, NTHI0214, MCR_1154	ppa	Inorganic pyrophosphatase	EC: 3.6.1.1	g-	DB02212	Cytoplasm	Oxidative phosphorylation
674	HI0137, NTHI0223, MCR_0879	dnaQ	DNA polymerase III epsilon subunit	EC: 2.7.7.7	g-	DB01643	Cytoplasm	Purines / pyrimidines biosynthesis
678	HI0160, NTHI0250, MCR_0158	psd	Phosphatidylserine decarboxylase	EC: 4.1.1.65	g-		Cytoplasm	Glycerophospholipid metabolism
687	HI0177, NTHI0266, MCR_1053	*	Probable component of the lipoprotein assembly complex (forms a complex with YaeT, YfgL, and NlpB)		g-		Outer Membrane
691	HI0190, NTHI0284, MCR_0333	fur	Ferric uptake regulation protein FUR		g-		Cytoplasm
698	HI0239, NTHI0345, MCR_1009	secF	Protein export membrane protein SecF (TC 3.A.5.1.1)		g-		Cytoplasmic Membrane	Protein export / Bacterial secretion system
699	HI0240, NTHI0346, MCR_1008	secD	Protein export membrane protein SecD (TC 3.A.5.1.1)		g-		Cytoplasmic Membrane	Protein export / Bacterial secretion system
704	HI0269, NTHI0376, MCR_0531	rpoH	RNA polymerase sigma factor 32		g-		Cytoplasm
728	HI0368, NTHI0488, MCR_1172	ispG	(E)-4-hydroxy-3-methylbut-2-enyl-diphosphate synthase	EC: 1.17.7.1	g-		Cytoplasm	Isoprenoid (terpenoid backbone) biosynthesis
731	HI0372, NTHI0492, MCR_0603	fdx	Ferredoxin, 2Fe-2S		g-		Cytoplasm
732	HI0373, NTHI0493, MCR_0604	hscA	Chaperone protein HscA		g-		Cytoplasm
733	HI0375, NTHI0495, MCR_0605	hcsB	Chaperone protein HscB		g-		Cytoplasm
734	HI0376, NTHI0496, MCR_0606	iscA	Iron binding protein IscA for Iron-sulfur cluster assembly		g-		Cytoplasm
755	HI0455, NTHI0582, MCR_0821	holB	DNA polymerase III delta prime subunit	EC: 2.7.7.7	g-		Cytoplasm	Purines / pyrimidines biosynthesis
760	HI0466, NTHI0597, MCR_0210	*	Folate-dependent protein for Fe-S cluster synthesis/repair in oxidative stress		g-		Cytoplasm
777	HI0576, NTHI0709, MCR_1140	tusD	tRNA 5-methylaminomethyl-2-thiouridine synthase TusD		g-		Cytoplasm	Sulfur relay system
791	HI0671, NTHI0793, MCR_0597	ispF	2-C-methyl-D-erythritol 2, 4-cyclodiphosphate synthase	EC: 4.6.1.12	g-	DB01859; DB02552; DB03403; DB03687; DB03961; DB04555	Cytoplasm	Terpenoid backbone biosynthesis
796	HI0696, NTHI0820, MCR_1227	*	Uncharacterized protein YtfN		g-		Outer Membrane
797	HI0698, NTHI0821, MCR_1228	*	Uncharacterized protein YtfM precursor		g-		Outer Membrane
802	HI0716, NTHI0847, MCR_0251	secE	Preprotein translocase subunit SecE (TC 3.A.5.1.1)		all		Cytoplasmic Membrane	Protein export / Bacterial secretion system
803	HI0721, NTHI0853, MCR_1848	sirA	tRNA 5-methylaminomethyl-2-thiouridine synthase TusA		g-		Cytoplasm	Sulfur relay system
804	HI0730, NTHI0889, MCR_1113	ostA	Outer membrane protein Imp, required for envelope biogenesis / Organic solvent tolerance protein precursor		g-		Outer Membrane
809	HI0750, NTHI0906, MCR_1485	dapF	Diaminopimelate epimerase	EC: 5.1.1.7	g-		Cytoplasm	Lysine biosynthesis
818	HI0807, NTHI0971, MCR_0543	dxr	1-deoxy-D-xylulose 5-phosphate reductoisomerase	EC: 1.1.1.267	g-	DB02496; DB02948; DB03649; DB04272	Cytoplasm	Terpenoid backbone biosynthesis
834	HI0881, NTHI1044, MCR_1161	ispB	Octaprenydiphosphate synthase / Dimethylallyltransferase / Geranyltranstransferase (farnesyldiphosphate synthase) / Geranylgeranyl pyrophosphate synthetase	EC: 2.5.1 / 2.5.1.1 / 2.5.1.10 / 2.5.1.29	g-		Cytoplasm	Terpenoid backbone biosynthesis
844	HI0915, NTHI1082, MCR_0547	ipxD	UD{hydroxymyristoyl} glucosamine acyltransferase	EC: 2.3.1	g-		Cytoplasm	Lipopolysaccharide biosynthesis
845	HI0917, NTHI1084, MCR_0546	yaeT	Outer membrane protein assembly factor YaeT precursor		g-		Outer Membrane
853	HI0964, NTHI1137, MCR_0512	mviN	Putative peptidoglycan lipid II flippase MurJ		g-		Cytoplasmic Membrane	Peptidoglycan biosynthesis
859	HI0999, NTHI1173, MCR_1904	rnpA	Ribonuclease P	EC: 3.1.26.5	g-		Cytoplasm
861	HI1007, NTHI1182, MCR_0354	ispH	4-hydroxy-3-methylbut-2-enyl diphosphate reductase	EC: 1.17.1.2	g-	DB01785; DB04714	Cytoplasm	Terpenoid backbone biosynthesis
891	HI1141, NTHI1309, MCR_0306	ftsQ	Cell division protein		g-		Cytoplasm
892	HI1144, NTHI1312, MCR_0431	lpxC	UDP-3-O-{3-hydroxymyristoyl} N-acetylglucosamine deacetylase	EC: 3.5.1.108	g-	DB01991; DB04257; DB07355; DB07536; DB08231	Cytoplasm	Lipopolysaccharide biosynthesis
893	HI1149m, NTHI1317, MCR_0913	*	LptA, protein essential for LPS transport across the periplasm		g-		Periplasmic
894	HI1156, NTHI1325, MCR_1070	*	Transport ATP-binding protein CydC		g-		Cytoplasmic Membrane	ABC transporters
895	HI1157, NTHI1326, MCR_1071	*	Transport ATP-binding protein CydD		g-		Cytoplasmic Membrane	ABC transporters
896	HI1165, NTHI1333, MCR_0600	*	Glutaredoxin-related protein		mc		Cytoplasm
897	HI1167, NTHI1335, MCR_1203	serC	Phosphoserine aminotransferase	EC: 2.6.1.52	g-	DB02327	Cytoplasm	Glycine, serine and threonine metabolism / methane metabolism / Vitamin b6 metabolism
898	HI1178, NTHI1346, MCR_1694	artQ	Arginine ABC transporter, permease protein ArtQ		g-		Cytoplasmic Membrane	ABC transporters
909	HI1225.1, NTHI1942, MCR_0575		Chromosomal replication initiator protein DnaA		g-		Cytoplasm
930	HI1334, NTHI1660, MCR_0436	rrmJ	Cell division protein FtsJ Ribosomal RNA large subunit methyltransferase E	EC: 2.1.1	g-		Cytoplasm
939	HI1371, NTHI1790, MCR_1142	*	tRNA thiouridine synthesizing protein E	EC: 2.8.1	g-		Cytoplasm	Sulfur relay system
956	HI1528, NTHI1605, MCR_1857	parE	Topoisomerase IV subunit B	EC: 5.99.1.2	g-	DB04395	Cytoplasm
957	HI1529, NTHI1604, MCR_1678	parC	Topoisomerase IV subunit A	EC: 5.99.1.3	g-	DB00218; DB00365; DB00467; DB00487; DB00537; DB00685; DB00978; DB01059; DB01137; DB01155; DB01165; DB01208; DB01405; DB04576	Cytoplasm
962	HI1548, NTHI1586, MCR_0650	lolE	Lipoprotein releasing system transmembrane protein LolE		g-		Cytoplasmic Membrane	ABC transporters
968	HI1557, NTHI1576, MCR_1318	kdsA	2-dehydro-3-deoxyphosphooctulonate aldolase/synthetase	EC: 2.5.1.55	g-	DB01709; DB01819; DB02053; DB02433; DB02992; DB03248; DB03745; DB03937	Cytoplasm	Lipopolysaccharide biosynthesis
970	HI1591, NTHI1456, MCR_0703	lolA	Outer membrane lipoprotein carrier protein		g-		Periplasmic
974	HI1608, NTHI1434, MCR_0185	ipk	4-(cytidyl-5'-diphospho)-2-C-methyl-D-erythritol kinase	EC: 2.7.1.148	g-		Cytoplasm	Terpenoid backbone biosynthesis
988	MCR_0909	kpsF	Arabinose phosphate isomerase	EC: 5.3.1.13	mc		Cytoplasm
989	HI1679, NTHI1982, MCR_0911	kdsC	3-deoxy-manno-octulosonate-8-phosphatase	EC: 3.1.3.45	mc		Cytoplasm	Lipopolysaccharide biosynthesis
996	HI1704, NTHI2012, MCR_1815	*	Predicted permease		g-		Cytoplasmic Membrane	ABC transporters
1002	HI1723, NTHI2029, MCR_0037	ErpA	Iron-sulfur cluster insertion protein		g-		Extracellular
1047	MCR_0014	dadA	D-amino acid dehydrogenase small subunit	EC: 1.4.99.1	mc		Cytoplasm
1103	MCR_0949	*	putative MCR_0949		mc		Cytoplasm
1104	MCR_0997, MCR_0998	CysU	Sulfate transport system permease protein CysU		mc		Cytoplasmic Membrane	ABC transporters
1115	HI0002, NTHI0002	*	Long-chain-fatty-acid-CoA ligase	EC: 6.2.1.3	hi		Cytoplasm	Fatty acid metabolism
1127	HI0028, NTHI0035	*	Putative lipoate regulatory protein YbeD		hi		Cytoplasm
1144	HI0056, NTHI0066	*	Integral membrane protein TerC		hi		Cytoplasmic Membrane
1146	HI0073, NTHI0086	*	Nucleotidyltransferase	EC: 2.7.7	hi		Cytoplasm
1163	HI0139, NTHI0225	ompP2	Outer membrane protein P2 precursor		hi		Outer Membrane
1205	HI0260.1, NTHI0367	*	3-deoxy-D-manno-octulosonic acid kinase	EC: 2.7.1.116	hi		Cytoplasm
1210	SP_0386, spr0343	hk03	Sensor histidine kinase VraS		sp		Unknown	Two-component system
1216	HI0282, NTHI0391	*	2-succinyl-6-hydroxy-2,4-cyclohexadiene-1-carboxylate synthase	EC: 4.2.99.20	hi		Cytoplasm	Ubiquinone and other terpenoid-quinone biosynthesis
1217	HI0283, NTHI0392	menD	2-succinyl-5-enolpyruvyl-6-hydroxy-3-cyclohexene-1-carboxylic-acid synthase	EC: 2.2.1.9	hi		Cytoplasmic Membrane	Ubiquinone and other terpenoid-quinone biosynthesis
1218	HI0285, NTHI0393	menF	Menaquinone-specific isochorismate synthase	EC: 5.4.4.2	hi		Cytoplasm
1232	SP_0036, spr0036	recO	DNA recombination and repair protein RecO		sp		Cytoplasm	Homologous recombination
1243	HI0384, NTHI0504	tolR	Tol biopolymer transport system, TolR protein		hi		Cytoplasmic Membrane
1245	HI0395, NTHI0516	*	UPF0125 protein yfjF		hi		Cytoplasm
1257	HI0425, NTHI0549	pssA	CDP-diacylglycerol-serine O-phosphatidyltransferase	EC: 2.7.8.8	hi		Cytoplasm
1277	SP_0805, spr0714	gph	Hydrolase,haloacid dehalogenase family		sp		Cytoplasm
1293	HI0509, NTHI0637	menA	1, 4-dihydroxy-2-naphthoate octaprenyltransferase	EC: 2.5.1.74	hi		Cytoplasmic Membrane	Ubiquinone and other terpenoid-quinone biosynthesis
1310	HI0546, NTHI0672	priB	Primosomal replication protein N		hi		Cytoplasm	Homologous recombination
1322	HI0576.1, NTHI0710	*	tRNA 5-methylaminomethyl-2-thiouridine synthase TusC		hi		Cytoplasm	Sulfur relay system
1323	HI0577, NTHI0711	*	tRNA 5-methylaminomethyl-2-thiouridine synthase TusB		hi		Cytoplasm	Sulfur relay system
1337	HI0629, NTHI0718	see OG	Sigma factor RpoE negative regulatory protein RseA		hi		Periplasmic
1367	HI0710, NTHI0838	relB	DNA damaging inducible protein J, negative regulator of translation		hi		Cytoplasm
1369	SP_0276, spr0253	*	YafO toxin protein		sp		Cytoplasm
1373	HI0727.1, NTHI0886	cyaY	Frataxin homolog CyaY, facilitates iron supply for heme A synthesis or Fe-S cluster assembly		hi		Cytoplasm
1380	HI0749, NTHI0905	lexA	SOS-response repressor and protease LexA	EC: 3.4.21.88	hi		Cytoplasm
1387	SP_0757, spr0667	ftsX	Cell division protein FtsX		sp		Membrane	ABC transporters
1411	HI0850, NTHI1016	*	Sigma factor RpoE regulatory protein RseC		hi		Cytoplasmic Membrane
1414	HI0853, NTHI1021	see OG	AB-type dipeptide transport system, periplasmic component		hi		Periplasmic
1415	HI0854, NTHI1022	*	Putative heme iron utilization protein		hi		Cytoplasm
1425	HI0907, NTHI1074	*	Hypothetical protein		hi		Cytoplasm
1426	HI0908, NTHI1075	*	Hypothetical protein		hi		Unknown
1442	HI0948, NTHI1121	*	VapB protein (antitoxin to VapC)		hi		Cytoplasm
1449	HI0969, NTHI1142	menC	Succinylbenzoate CoA synthase	EC: 4.2.1	hi	DB02251; DB06864	Cytoplasm	Ubiquinone and other terpenoid-quinone biosynthesis
1494	HI1131, NTHI1298	ftsL	Cell division protein FtsL		hi	DB00303	Cytoplasmic Membrane
1507	HI1177, NTHI1345	artM	Arginine ABC transporter, permease protein ArtM		hi		Cytoplasmic Membrane	ABC transporters
1510	HI1186, NTHI1355	dppC	Dipeptide transport system permease protein DppC (TC 3.A.1.5.2)		hi		Cytoplasmic Membrane	ABC transporters
1521	HI1223, NTHI1945	*	Heat shock (predicted periplasmic) protein YciM, precursor		hi		Cytoplasm
1550	HI1325, NTHI1649	fabA	hydroxydecanoyl-{acyl-carrier protein(ACP)} dehydratase	EC: 4.2.1.60	hi	DB03813	Cytoplasm	Fatty acid biosynthesis
1603	HI1555, NTHI1578	lolC	Lipoprotein releasing system transmembrane protein LolC		hi		Cytoplasmic Membrane	ABC transporters
1622	HI1607, NTHI1435	lolB	Outer membrane lipoprotein LolB		hi	DB02078	Extracellular
1632	HI1629, NTHI1412	*	DedA protein		hi		Cytoplasmic Membrane
1637	HI1641, NTHI1398	sapD	Peptide transport system ATP-binding protein SapD (TC 3.A.1.5.5)		hi		Cytoplasm
1677	SP_0008, spr0008	*	Cell division protein DivIC,stabilizes FtsL against RasP cleavage		sp		Membrane
1717	SP_0102, spr0091	*	Glycosyl transferase, group 2 family protein	EC: 2.4.1	sp		Membrane
1718	SP_0103, spr0092	capD	UDP-N-acetylglucosamine 4, 6 dehydratase	EC: 4.2.1.115	sp		Membrane
1729	SP_0121, spr0125	*	Ribonuclease J1 (endonuclease and 5 exonuclease)		sp		Cytoplasm	RNA degradation
1754	SP_0185, spr0170	corA	Magnesium and cobalt transport protein CorA		sp		Cytoplasmic Membrane
1787	SP_0290, spr0267	sulB	Dihydrofolate synthase / Folylpolyglutamate synthase	EC: 6.3.2.12 / 6.3.2.17	sp		Cytoplasm	Folate biosynthesis
1814	SP_0335, spr0303	FtsL	Cell division protein FtsL		sp	DB00303	Cytoplasm
1820	SP_0370, spr0330	recU	Recombination protein RecU		sp		Cytoplasm
1822	SP_0372, spr0332	*	Cell division protein GpsB,coordinates the switch between cylindrical and septal cell wall synthesis by relocalization of PBP1		sp		Cytoplasm
1826	SP_0381, spr0338	mvk	Mevalonate kinase	EC: 2.7.1.36	sp		Cytoplasm	Terpenoid backbone biosynthesis
1827	SP_0382, spr0339	mvd1	Diphosphomevalonate decarboxylase	EC: 4.1.1.33	sp		Cytoplasm	Terpenoid backbone biosynthesis
1828	SP_0383, spr0340	mvaK2	Phosphomevalonate kinase	EC: 2.7.4.2	sp		Cytoplasm	Terpenoid backbone biosynthesis
1829	SP_0384, spr0341	fni	Isopenteny-diphosphate delta-isomerase,FMn(2+)-dependent	EC: 5.3.3.2	sp	DB03247	Cytoplasm	Terpenoid backbone biosynthesis
1838	SP_0402, spr0364	spi	Signal peptidase I	EC: 3.4.21.89	sp		Cytoplasmic Membrane	Protein export
1846	SP_0418, spr0378	acpP	Acyl-carrier protein		sp	DB04450; DB08404; DB08405	Cytoplasm
1847	SP_0419, spr0379	fabK	Enoyl-{acyl-carrier protein(ACP)} reductase		sp	DB08657	Cytoplasm	Fatty acid biosynthesis
1850	SP_0434, spr0391	*	Alkaline shock protein		sp		Cytoplasm
1853	SP_0443, spr0400	*	Dihydroxyacetone kinase family protein		sp		Cytoplasm
1887	SP_0515, spr0453	hrcA	Heat-inducible transcription repressor HrcA		sp		Cytoplasm
1901	SP_0549, spr0475	*	Aminoglycoside phosphotransferase family protein		sp		Cytoplasm
1902	SP_0554, spr0479	*	COG2740: Predicted nucleic acid binding protein implicated in transcription termination		sp		Cytoplasm
1903	SP_0555, spr0480	*	Ribosomal protein L7Ae family protein		sp		Unknown
1962	SP_0674, spr0591	*	Ribonuclease Z	EC: 3.1.26.11	sp		Cytoplasm
2005	SP_0761, spr0670	see OG	ATP-dependent RNA helicase YqfR		sp		Cytoplasm
2006	SP_0765, spr0673	holA	DNA polymerase III delta subunit	EC: 2.7.7.7	sp		Unknown
2011	SP_0776, spr0683	ylqC	KH domain RNA binding protein YlqC		sp		Cytoplasm
2030	SP_0807, spr0716	ezrA	Septation ring formation regulator EzrA		sp		Unknown
2046	SP_0852, spr0756	parE	Topoisomerase IV subunit B	EC: 5.99.1	sp	DB04395	Cytoplasm
2047	SP_0855, spr0757	parC	Topoisomerase IV subunit A	EC: 5.99.1	sp	DB00218; DB00365; DB00467; DB00487; DB00537; DB00685; DB00978; DB01059; DB01137; DB01155; DB01165; DB01208; DB01405; DB04576	Cytoplasm
2051	SP_0861, spr0763	*	Hypothetical		sp		Cytoplasm
2057	SP_0873, spr0777	*	Membrane protein		sp		Membrane
2085	SP_0936, spr0836	holB	DNA polymerase III delta prime subunit B	EC: 2.7.7.7	sp		Cytoplasm
2113	SP_0992, spr0895	*	Transcriptional regulator OrfX		sp		Cytoplasm
2115	SP_0994, spr0897	*	Glycerophosphoryl diester phosphodiesterase	EC: 3.1.4.46	sp		Membrane	Glycerophospholipid metabolism
2152	SP_1074, spr0980	*	probable aromatic ring hydroxylating enzyme		sp		Cytoplasm
2175	SP_1151, spr1039	rexB	ATP-dependent nuclease,subunit B		sp		Unknown
2176	SP_1152, spr1040	rexA	ATP-dependent nuclease,subunit A		sp		Cytoplasm
2178	SP_1155, spr1043	rbgA	50S ribosomal subunit maturation GTPase RbgA		sp		Unknown
2180	SP_1159, spr1046	xerS	Tyrosine recombinase		sp		Cytoplasm
2188	SP_1178, spr1064	nrdH	Glutaredoxin-like protein		sp		Cytoplasm
2211	SP_1225, spr1105	vicX	Zn-dependent hydrolase YycJ/WalJ		sp		Cytoplasm
2232	SP_1270, spr1148	*	Xylitol dehydrogenase		sp		Cytoplasm
2233	SP_1272, spr1150	carB	Polysaccharide biosynthesis protein CarB; involved in the export of antigen and teichoic acid,Streptococci specific		sp		Membrane
2261	SP_1363, spr1221	*	hypothetical: Conserved domain protein in cluster with two glycosyl transferases		sp		Cytoplasm
2262	SP_1364, spr1222	*	Putative Uncharacterized protein in cluster with two glycosyl transferases		sp		Membrane
2263	SP_1367, spr1225	see OG	Lipopolysaccharide choline-phosphotransferase licD	EC: 2.7.8	sp		Cytoplasm
2287	SP_1413, spr1270	hprK/P	Hpr kinase / phosphorylase	EC: 2.7.1 / 2.7.4	sp		Cytoplasm
2335	SP_1512, spr1364	atpF	ATP synthase B chain	EC: 3.6.3.14	sp	DB03091	Cytoplasmic Membrane	Oxidative phosphorylation
2336	SP_1514, spr1366	atpE	ATP synthase C chain	EC: 3.6.3.14	sp	DB03143	Cytoplasmic Membrane	Oxidative phosphorylation
2342	SP_1529, spr1383	*	Polysaccharide biosynthesis protein		sp		Membrane
2345	SP_1534, spr1389	ppaC	Manganesdependent inorganic pyrophosphatase	EC: 3.6.1.1	sp		Cytoplasm	Oxidative phosphorylation
2354	SP_1551, spr1410	pacL	Calcium-transporting ATPase	EC: 3.6.3.8	sp		Cytoplasmic Membrane
2358	SP_1560, spr1418	*	Uncharacterized protein		sp		Membrane
2359	SP_1561, spr1419	*	Hypothetical protein		sp		Membrane
2366	SP_1575, spr1433	*	Chromosome replication initiation protein dnaD		sp		Cytoplasm
2370	SP_1584, spr1439	codY	GTP-sensing transcriptional pleiotropic repressor codY		sp		Cytoplasm
2382	SP_1610, spr1463	*	Putative tRNA methylase		sp		Cytoplasm
2384	SP_1624, spr1465	*	1-acylglycerol-3-phosphate O-acyltransferase	EC: 2.3.1.51	sp		Cytoplasmic Membrane	Glycerophospholipid metabolism
2425	SP_1699, spr1541	acps	4'-phosphopantetheinyl transferase		sp	DB01992; DB04447	Cytoplasm	Pantothenate and CoA biosynthesis
2433	SP_1711, spr1555	dnaI	Helicase loader DnaI		sp		Cytoplasm
2434	SP_1712, spr1556	dnaB	Helicase loader DnaB		sp		Cytoplasm
2435	SP_1714, spr1558	*	Transcriptional regulator, GntR family		sp		Cytoplasm
2442	SP_1724, spr1568	scrB	Sucrose-phosphate hydrolase	EC: 3.2.1.26	sp		Cytoplasm
2443	SP_1726, spr1570	mvaA	Hydroxymethylglutaryl-CoA reductase	EC: 1.1.1.34	sp	DB01907; DB01992; DB03169; DB03518; DB03785	Cytoplasm	Isoprenoid (terpenoid backbone) biosynthesis
2444	SP_1727, spr1571	mvaS	Hydroxymethylglutaryl-CoA synthase	EC: 2.3.3.10	sp	DB02039; DB03059; DB03169	Cytoplasm	Synthesis and degradation of ketone bodies
2456	SP_1749, spr1594	*	GTP-binding protein YqeH, required for biogenesis of 30S ribosome subunit		sp		Unknown
2457	SP_1750, spr1595	*	Hydrolase, HAD subfamily IIIA		sp		Cytoplasm
2481	SP_1809, spr1629	*	Transcriptional regulator		sp		Cytoplasm
2554	SP_1942, spr1759	see OG	Cell envelope associated transcriptional attenuator LytCpsPsr,subfamily F2		sp		Membrane
2575	SP_1975, spr1790	*	Inner membrane protein translocase component YidC,OxaA protein		sp		Membrane	Protein export / Bacterial secretion system
2583	SP_1990, spr1804	*	Ribonuclease M5	EC: 3.1.26.8	sp		Cytoplasm
2593	SP_2008, spr1821	secE	Preprotein translocase subunit SecE (TC 3.A.5.1.1)		sp		Unknown	Protein export / Bacterial secretion system
2611	SP_2040, spr1851	*	RNA-binding protein Jag		sp		Cytoplasm
2612	SP_2042, spr1853	rnpA	Ribonuclease P	EC: 3.1.26.5	sp		Cytoplasm
2698	SP_2202, spr2007	*	Hypothetical protein		sp		Cytoplasm
2701	SP_2216, spr2021	*	Secreted antigen GbpB/SagA/PcsB, Putative peptidoglycan hydrolase		sp		Extracellular
2702	SP_2217, spr2022	mreD	Rod-shape determining protein MreD		sp		Membrane
